# Supplementary material for: Full Transcriptome Analysis of Callus Suspension Culture System of Bletilla striata
Source: Front Genet. 2020 Oct 15;11:995. doi: 10.3389/fgene.2020.00995 (PMC7593603; doi:10.3389/fgene.2020.00995)
Supplement: Additional File 1 — The SSR primers. For each SSR site, three primer pairs were designed. [file Table_1.XLSX]

## Sheet: Sheet1
ID	SSR nr.	SSR type	SSR	size	start	end	FORWARD PRIMER1 (5'-3')	Tm(℃)	size	REVERSE PRIMER1 (5'-3')	Tm(℃)	size	PRODUCT1 size (bp)	start (bp)	end (bp)	FORWARD PRIMER2 (5'-3')	Tm(℃)	size	REVERSE PRIMER2 (5'-3')	Tm(℃)	size	PRODUCT2 size (bp)	start (bp)	end (bp)	FORWARD PRIMER3 (5'-3')	Tm(℃)	size	REVERSE PRIMER3 (5'-3')	Tm(℃)	size	PRODUCT3 size (bp)	start (bp)	end (bp)
i0_HQ_BSbp1_c10038/f3p289/657	1	p3	(AAG)9	27	21	47	TGGCTACATCAGCTACGACG	60.035	20	GGGAATTTATCTCCGGCATT	60.116	20	20	285	432	TGGCTACATCAGCTACGACG	60.035	20	TTTCAAGCCAGGACACACAG	59.873	20	20	285	524	GATCACTCAATGCCGGAGAT	60.042	20	TTTCAAGCCAGGACACACAG	59.873	20	20	405	524
i0_HQ_BSbp1_c1006/f8p0/863	1	p1	(A)43	43	50	92	TGGGCTCAGAGCGATAACTT	59.978	20	ATGCCTCCAGATCCCTTCTT	60.037	20	20	227	405	TGGGCTCAGAGCGATAACTT	59.978	20	AATGCCTCCAGATCCCTTCT	60.037	20	20	227	406	TTGGGCTCAGAGCGATAACT	59.978	20	ATGCCTCCAGATCCCTTCTT	60.037	20	20	226	405
i0_HQ_BSbp1_c1014/f5p3/804	1	p1	(A)18	18	775	792	AAGGAGGCAGATCGACTCAA	59.95	20	GACTTGCAGTTGTGGAAGCA	60.032	20	20	436	551	AAGGAGGCAGATCGACTCAA	59.95	20	TGACTTGCAGTTGTGGAAGC	60.032	20	20	436	552	AAGGAGGCAGATCGACTCAA	59.95	20	GCTGACTTGCAGTTGTGGAA	60.032	20	20	436	554
i0_HQ_BSbp1_c10147/f3p5/1000	1	p3	(AGC)5	15	5	19	TTGAAGGGTCTTTGGTTTCG	60.081	20	AGTGGCAACCAAACAGGAAC	60.012	20	20	697	865	CCCCACCAGTAAGTCCCTTT	60.218	20	CGAAACCAAAGACCCTTCAA	60.081	20	20	443	716	GGAGGCATTGAAGGTTGAAG	59.67	20	AGTGGCAACCAAACAGGAAC	60.012	20	20	683	865
i0_HQ_BSbp1_c1023/f5p0/963	1	p2	(AG)18	36	61	96	CTTTGGCTTCAGCAACATCA	59.988	20	ATCCACTTTGTCCAAGCCAC	59.973	20	20	496	689	CTTTGGCTTCAGCAACATCA	59.988	20	CTTTGTCCAAGCCACCATTT	59.971	20	20	496	684	AGCTTTGGCTTCAGCAACAT	60.022	20	CTTTGTCCAAGCCACCATTT	59.971	20	20	494	684
i0_HQ_BSbp1_c10284/f3p0/721	1	p2	(TC)6	12	146	157	CCTCTGTACCTCCTCCCCTC	60.066	20	CTATGGCCGTAGCGAAGAAG	59.996	20	20	107	291	TCGCTACGGCCATAGGTATC	60.081	20	AACAGCTCCTCCCCTGTTTT	60.11	20	20	277	538	CTCCTCCCCTCATTCTCACA	60.191	20	CTATGGCCGTAGCGAAGAAG	59.996	20	20	116	291
i0_HQ_BSbp1_c1030/f10p0/837	1	p1	(T)10	10	737	746	AGGAACCGGAAGGATAAGGA	59.897	20	AATGCTCCTAAGCCACGAGA	59.978	20	20	385	538	GTGTGACCGGAAGCAAGATT	60.119	20	AATGCTCCTAAGCCACGAGA	59.978	20	20	269	538	AGGAACCGGAAGGATAAGGA	59.897	20	CATTGGTTGATCCACGTCAG	59.96	20	20	385	573
i0_HQ_BSbp1_c10340/f2p1/960	1	p1	(T)10	10	930	939	TTGCACAAACGACCAATGTT	60.011	20	GCAACAACCATTGCATTGAC	59.979	20	20	265	424	GACTTTCCCTCCCCTGAGTC	60.05	20	GCAACAACCATTGCATTGAC	59.979	20	20	168	424	GTCAATGCAATGGTTGTTGC	59.979	20	ACAGCTTGGACCTGCTCACT	60.057	20	20	405	553
i0_HQ_BSbp1_c1041/f10p0/829	1	p3	(CGG)5	15	121	135	CGTGGAGCACTACTATCGCA	60.035	20	GAACCGCTAACGAAGACGAG	60.015	20	20	166	390	GCGACTCAGACGATCTAGGG	59.973	20	TGCGATAGTAGTGCTCCACG	60.035	20	20	78	185	CTCGTCTTCGTTAGCGGTTC	60.015	20	CCGTAGGGATCTCAGGCATA	60.051	20	20	371	519
i0_HQ_BSbp1_c10436/f3p27/922	1	p1	(T)13	13	707	719	GCTCTTCATGAGAAGACGGG	59.95	20	TCACCGCCTCCTTTGTATTC	60.074	20	20	183	438	GGCTCTTCATGAGAAGACGG	59.95	20	TCACCGCCTCCTTTGTATTC	60.074	20	20	182	438	CTTCTGCTTCTGCTCCTGCT	60.035	20	GCCTTTGTGTTTTTCCTCCA	60.088	20	20	124	251
i0_HQ_BSbp1_c1053/f6p0/743	1	p2	(TA)6	12	534	545	ACTATCATCATCCTTCGCCG	60.059	20	CGGAAATACTCCCCCGTAAT	60.034	20	20	203	414	TCCTCATCACAAGAAACCCC	59.903	20	CGGAAATACTCCCCCGTAAT	60.034	20	20	258	414	CGCCGTAGCATTACCAAAGT	60.152	20	CGGCGAAGGATGATGATAGT	60.059	20	20	72	222
i0_HQ_BSbp1_c10539/f3p9/753	1	p1	(A)10	10	516	525	TCTTCCTTTGGGAATCATCG	60.006	20	TCCTCTCCATGGCTACATCC	60.034	20	20	142	269	TTGCTCTGTGTGATGGGAAA	60.24	20	TCCTCTCCATGGCTACATCC	60.034	20	20	167	269	TGCTCTGTGTGATGGGAAAC	59.682	20	TCCTCTCCATGGCTACATCC	60.034	20	20	168	269
i0_HQ_BSbp1_c105417/f34p35/871	1	p2	(GA)10	20	45	64	CAATCAAGGCTGCTGTCAAA	59.988	20	TGGCTATACCAATTCCTGGC	59.923	20	20	517	709	ATCGCAAAACATCTCTCGCT	59.985	20	TGGCTATACCAATTCCTGGC	59.923	20	20	456	709	GCAAAACATCTCTCGCTTCC	59.962	20	TGGCTATACCAATTCCTGGC	59.923	20	20	459	709
i0_HQ_BSbp1_c105434/f18p6/598	1	p4	(GATC)5	20	48	67	CTTCTCTTTCATCGCCCTTG	59.948	20	ATCAGGATGTACGCGATTCC	59.923	20	20	112	246	TCTATCCAAGCGCGAATCTT	59.945	20	ATCAGGATGTACGCGATTCC	59.923	20	20	65	246	CTTCTCTTTCATCGCCCTTG	59.948	20	AGGATGTACGCGATTCCTTG	60.096	20	20	112	243
i0_HQ_BSbp1_c105438/f10p7/917	1	c	(T)22gtaagcagtggtatcaacgcaggagtacatgggggaatcgagccaaggtcggaaacgaagccaaggtccgcggtgccggca(AG)11(GAA)10	155	23	177	AATGGGGTTGATCGGTGATA	60.014	20	CAGGAGATTCACTCCCCGTA	60.065	20	20	175	323	AATGGGGTTGATCGGTGATA	60.014	20	TCACGCCCATCAACATTAAA	59.93	20	20	175	447	TAATGTTGATGGGCGTGAAA	59.93	20	CCAACATATGGCAAAAACCC	60.053	20	20	430	627
i0_HQ_BSbp1_c105471/f11p0/693	1	p1	(A)10	10	533	542	GATAAGAAGGTGGCTGAGCG	59.978	20	CAGACAATGACAAGCGAGGA	59.984	20	20	335	470	GATAAGAAGGTGGCTGAGCG	59.978	20	TCAGACAATGACAAGCGAGG	59.984	20	20	335	471	GATAAGAAGGTGGCTGAGCG	59.978	20	TTTTGGCGGAACCAAAGTAG	60.103	20	20	335	535
i0_HQ_BSbp1_c105494/f7p0/772	1	p1	(T)16	16	589	604	TTGCCCTCTCGTCAAAGTCT	59.989	20	GATGAGCCAACAATCACACG	60.12	20	20	618	731	ACCGCCATGAAGACGAATAG	60.096	20	AATCAACGAAGATCCGAACG	60.074	20	20	76	316	GCAGGAAGTGGTGGGACTTA	60.111	20	AATCAACGAAGATCCGAACG	60.074	20	20	174	316
i0_HQ_BSbp1_c105522/f2p0/998	1	p1	(A)19	19	953	971	TCACCAATTTTGGGAGGAAG	59.903	20	CAATCAGCTGCGATCTACCA	59.972	20	20	449	690	ATTCATGCCCTTACGCTGAC	60.103	20	CAATCAGCTGCGATCTACCA	59.972	20	20	534	690	CCCTATAACCCCGACATCCT	60.032	20	GAGACAGAGGCTGAAGTCCG	60.135	20	20	165	365
i0_HQ_BSbp1_c105523/f3p6/847	1	p2	(TA)9	18	801	818	GAGGGGATCTACTCAAGGGC	60.037	20	TCCCAGTTGTATACCCGAGC	59.955	20	20	365	588	GGAGGGGATCTACTCAAGGG	59.89	20	TCCCAGTTGTATACCCGAGC	59.955	20	20	364	588	AAGGGTACTGGCGAGGAGTT	60.132	20	TCCCAGTTGTATACCCGAGC	59.955	20	20	323	588
i0_HQ_BSbp1_c105547/f2p0/427	1	p1	(T)12	12	226	237	GGTGTCGTATACGGAAGCGT	60.022	20	CTCATTTAAAGGGTTGGGCA	59.931	20	20	81	343	GGTGTCGTATACGGAAGCGT	60.022	20	TGCTCATTTAAAGGGTTGGG	59.931	20	20	81	345	GTGCTTCGGCTTTCACTTTC	60	20	TTTAAAGGGTTGGGCATCAC	59.801	20	20	61	339
i0_HQ_BSbp1_c10555/f6p0/786	1	p1	(A)18	18	82	99	TAGGGCCAAATTACTCCACG	59.953	20	CCTGCTGGTAGCACTGATGA	60.008	20	20	4	250	TAGGGCCAAATTACTCCACG	59.953	20	TCTTCCCTGCTGGTAGCACT	60.012	20	20	4	255	CATTCCTTCTTCTCCGCAAG	59.948	20	CCTGCTGGTAGCACTGATGA	60.008	20	20	53	250
i0_HQ_BSbp1_c105552/f5p0/779	1	p3	(GAA)8	24	352	375	TAATCGGTTCCGATCTTTGG	59.894	20	CCCCCATTTTTCTCCAATTT	59.992	20	20	622	769	TGTACTGCAAGCCAAACTGC	60.058	20	CAAAGAGGGAAATGGCAGAA	60.184	20	20	103	327	TCCTTTCTTACCCCATGTGC	59.933	20	CAAAGAGGGAAATGGCAGAA	60.184	20	20	67	327
i0_HQ_BSbp1_c105552/f5p0/779	2	c	(T)17gggtgatgtttgaaggattagggtttcttgtttatgtctgtgtgagttgttttttctgtcgattcatggagtc(A)10	100	654	753	TAATCGGTTCCGATCTTTGG	59.894	20	CCCCCATTTTTCTCCAATTT	59.992	20	20	622	769	TGTACTGCAAGCCAAACTGC	60.058	20	CAAAGAGGGAAATGGCAGAA	60.184	20	20	103	327	TCCTTTCTTACCCCATGTGC	59.933	20	CAAAGAGGGAAATGGCAGAA	60.184	20	20	67	327
i0_HQ_BSbp1_c105597/f4p6/941	1	p3	(GAT)5	15	254	268	ATGAGGAGGAGGAGGACGAT	60.035	20	TTCTTCTTCAGGACGGGCTA	59.948	20	20	266	534	ATGAGGAGGAGGAGGACGAT	60.035	20	GACGGGCTATAGGTCGAACA	60.096	20	20	266	523	TAGCCCGTCCTGAAGAAGAA	59.948	20	TCCTTCCCAGTTTCACCATC	59.903	20	20	515	623
i0_HQ_BSbp1_c105597/f4p6/941	2	c	(TGA)8tggtgatgatgatgacgg(TGA)6	60	667	726	ATGAGGAGGAGGAGGACGAT	60.035	20	TTCTTCTTCAGGACGGGCTA	59.948	20	20	266	534	ATGAGGAGGAGGAGGACGAT	60.035	20	GACGGGCTATAGGTCGAACA	60.096	20	20	266	523	TAGCCCGTCCTGAAGAAGAA	59.948	20	TCCTTCCCAGTTTCACCATC	59.903	20	20	515	623
i0_HQ_BSbp1_c105616/f3p0/593	1	p2	(AG)9	18	41	58	AAACCCTCTTCCTCCTCCAA	60.045	20	CTCAGCTTCTCCTCACCCAC	59.986	20	20	115	251	GTGGGTGAGGAGAAGCTGAG	59.986	20	AAACCCTACCCTCCCAAATG	60.046	20	20	232	421	GTGGGTGAGGAGAAGCTGAG	59.986	20	CAAACCCTACCCTCCCAAAT	60.046	20	20	232	422
i0_HQ_BSbp1_c105638/f11p0/780	1	p2	(AG)13	26	36	61	TGCAATAGGAATTGCCATCA	60.035	20	CTCACCTTCGTCCTCTCCAG	59.978	20	20	69	260	AATAGGAATTGCCATCAGCG	60.06	20	CTCACCTTCGTCCTCTCCAG	59.978	20	20	72	260	CTGGAGAGGACGAAGGTGAG	59.978	20	TCCACCAGTTTCAATCCTCC	59.903	20	20	241	414
i0_HQ_BSbp1_c105638/f11p0/780	2	p1	(T)19	19	483	501	TGCAATAGGAATTGCCATCA	60.035	20	CTCACCTTCGTCCTCTCCAG	59.978	20	20	69	260	AATAGGAATTGCCATCAGCG	60.06	20	CTCACCTTCGTCCTCTCCAG	59.978	20	20	72	260	CTGGAGAGGACGAAGGTGAG	59.978	20	TCCACCAGTTTCAATCCTCC	59.903	20	20	241	414
i0_HQ_BSbp1_c105718/f3p0/622	1	p1	(A)27	27	572	598	TACAGGTGATCTCGAAGGGG	60.065	20	CTTTTCCTCAGCAGGAGGTG	59.982	20	20	129	390	ATCTAGCCCCTTCAATCCGT	59.925	20	CCCCTTCGAGATCACCTGTA	60.065	20	20	28	148	ATCTAGCCCCTTCAATCCGT	59.925	20	ATTCCGCTGGAGTTCGTATG	60.096	20	20	28	180
i0_HQ_BSbp1_c105817/f2p0/606	1	p1	(T)24	24	1	24	GCTTGTGAAGCCAGAGATCC	59.957	20	CCTCCTTCTTCGAGTGTTCG	59.982	20	20	83	285	GCTTGTGAAGCCAGAGATCC	59.957	20	CAAGAGCCTTGGCGATACTC	59.978	20	20	83	240	GCTTGTGAAGCCAGAGATCC	59.957	20	GACAAGAGCCTTGGCGATAC	59.843	20	20	83	242
i0_HQ_BSbp1_c105818/f6p0/754	1	p2	(GA)13	26	41	66	GCGCTGAGGAATTAAAGTCG	59.982	20	ATAATTTGCTGAGCCATCGG	60.06	20	20	249	388	TGGTTCGATGAGAATGGTGA	60.048	20	CATCCACACCCTTCGACTTT	59.966	20	20	113	281	AAAGTCGAAGGGTGTGGATG	59.966	20	ATAATTTGCTGAGCCATCGG	60.06	20	20	262	388
i0_HQ_BSbp1_c105867/f41p0/895	1	p2	(CT)14	28	83	110	TCACCATCTTCGCCATAACA	60.073	20	CTAGCCATGGAGGAGTGAGG	59.82	20	20	27	142	TCACCATCTTCGCCATAACA	60.073	20	GAAATCTCGGACTTGTTCGC	59.82	20	20	27	250	TCACCATCTTCGCCATAACA	60.073	20	GATCGCGGCAAGTATCATCT	60.207	20	20	27	206
i0_HQ_BSbp1_c105882/f10p0/654	1	p1	(T)12	12	623	634	CGTTCATGAGCGTCTTTTCA	59.988	20	TTCTCCACCGTCCGATCTAC	60.073	20	20	138	394	GTAGATCGGACGGTGGAGAA	60.073	20	AAGTACACAAAGCCCCAACG	60.03	20	20	375	527	CGTTCATGAGCGTCTTTTCA	59.988	20	TTCTTTTACCTTTGGCCGTG	60.103	20	20	138	272
i0_HQ_BSbp1_c1061/f4p0/720	1	p1	(T)12	12	676	687	CAACTGCTCCTCCCTCTACG	60.005	20	ATTCTCATTACGAATGGGCG	59.923	20	20	367	547	TCCACTCTCTCCACAAACCC	60.088	20	CGTAGAGGGAGGAGCAGTTG	60.005	20	20	209	386	CAACTGCTCCTCCCTCTACG	60.005	20	AGCGCAGTTAAATCCGAAAA	59.853	20	20	367	573
i0_HQ_BSbp1_c106156/f2p1/821	1	p1	(A)26	26	773	798	TCCGAAGGTTCGCTTTCTTA	59.953	20	CTTCGGCTTCGTTTGTCTTC	59.993	20	20	294	502	CACTCGGAGAAGAGCAAACC	59.989	20	TAAGAAAGCGAACCTTCGGA	59.953	20	20	59	313	TCCGAAGGTTCGCTTTCTTA	59.953	20	GCGAGTCCATTCCTTAGCTG	59.978	20	20	294	531
i0_HQ_BSbp1_c106165/f34p4/996	1	p1	(T)25	25	22	46	TCTTGACCATGAAGACGCTG	59.984	20	ATCTTGTTGGGGTCTTGCAG	60.111	20	20	527	755	TCTTGACCATGAAGACGCTG	59.984	20	AGAACCACGATGTGAAAGGC	60.119	20	20	527	634	CATTCAATCGAACACGTTGC	60.119	20	AGCTCGCTCTTCTGCGATAG	60.022	20	20	86	269
i0_HQ_BSbp1_c1062/f6p6/879	1	p1	(T)19	19	710	728	TGGTGAGTGGCTCTATGCTG	60.008	20	GAGCATAATTGGCTGGTGGT	59.962	20	20	624	750	GCGAATCCACACCTGATCTT	60.081	20	TCAAGAAAATCACGCACGAG	59.988	20	20	220	362	TGGTGAGTGGCTCTATGCTG	60.008	20	AGAGCATAATTGGCTGGTGG	60.096	20	20	624	751
i0_HQ_BSbp1_c106203/f5p0/837	1	p3	(GCG)6	18	418	435	AGGGTACAGCCGTAGTGGTG	60.051	20	CAAGCGACGAAACAGATCAA	59.988	20	20	493	712	AGGGTACAGCCGTAGTGGTG	60.051	20	GATCAAAACCCAGCAAGCAT	60.081	20	20	493	698	CTGGAGGAACTGAAGAACGG	59.837	20	CAAGCGACGAAACAGATCAA	59.988	20	20	580	712
i0_HQ_BSbp1_c10625/f7p1/827	1	p2	(AG)7	14	50	63	CGCATTCAAAGCTAGGGTTC	59.845	20	GCCTCTTCACTTGGTTGAGC	59.997	20	20	92	279	TGCTCATTCATTTGCTGGAC	59.805	20	TCGACTATCCGACCAGGTTC	60.073	20	20	542	766	CGCATTCAAAGCTAGGGTTC	59.845	20	ACTGTGCATCTCCTCCGTCT	59.866	20	20	92	311
i0_HQ_BSbp1_c106266/f19p0/963	1	c	(T)17gtaagcagtggtatcaacgcagagtacatgggagcagtggtatcaacgcagagtac(T)19gtaagcagtggtatcaacgcagagtacatgggggctcgttacgtttcttcatttcca(CT)15	179	1	179	ATGGAACCATTGATTTCCCA	59.991	20	GTTCCTCACTTGGCCATCAT	59.934	20	20	379	652	GAGTACATGGGGGCTCGTTA	59.955	20	TGGTTGTGATGCAACCATCT	59.967	20	20	113	288	ATGATGGCCAAGTGAGGAAC	59.934	20	AGGACAGGCAGGACTGCTAA	60.012	20	20	633	775
i0_HQ_BSbp1_c10632/f3p5/844	1	p1	(A)11	11	721	731	GGTACAGTGATGCGTTCCCT	59.997	20	TGAGGTTGAGGAATTCTGGG	60.042	20	20	218	335	CCCAGAATTCCTCAACCTCA	60.042	20	ACTTGGCCATCATGACCTTC	59.934	20	20	316	566	CCCAGAATTCCTCAACCTCA	60.042	20	CATCACCATCAACATCAGCC	59.925	20	20	316	521
i0_HQ_BSbp1_c106444/f3p2/513	1	p2	(TA)8	16	305	320	ACTTAGACCCCCAGGAGCAT	59.957	20	GTGGTGTTGAGCCCATCTTT	59.973	20	20	101	236	GAACTTAGACCCCCAGGAGC	60.074	20	GTGGTGTTGAGCCCATCTTT	59.973	20	20	99	236	ACTTAGACCCCCAGGAGCAT	59.957	20	TCTCTGTTCCCAACTGGTCC	60.088	20	20	101	208
i0_HQ_BSbp1_c106477/f7p4/735	1	p3	(GAG)5	15	557	571	TGACGGCTTCAGCTATTCCT	59.978	20	CATCGACATCTCCTCCGTTT	60.073	20	20	16	129	TCCTTGACGGCTTCAGCTAT	59.978	20	CATCGACATCTCCTCCGTTT	60.073	20	20	12	129	TGACGGCTTCAGCTATTCCT	59.978	20	CACCACGAACTCCTCTCCAT	60.112	20	20	16	171
i0_HQ_BSbp1_c106583/f2p1/858	1	p1	(A)11	11	823	833	CAAAGCGGATCTTGAAGGAG	59.948	20	GGTGGACCCATTATTGTTGC	60.059	20	20	79	193	CAAAGCGGATCTTGAAGGAG	59.948	20	TACTCCTCCAGCATATGGGC	60.059	20	20	79	218	GGATCCTCCGACGTCTTGTA	60.073	20	TACTCCTCCAGCATATGGGC	60.059	20	20	116	218
i0_HQ_BSbp1_c106617/f2p0/868	1	p3	(TCT)8	24	117	140	CCAACGGAAAGAGCAACTTC	59.853	20	ACTGATGACGCTGCAGAAGA	59.733	20	20	75	314	CCAACGGAAAGAGCAACTTC	59.853	20	AGACTGATGACGCTGCAGAA	59.733	20	20	75	316	CCAACGGAAAGAGCAACTTC	59.853	20	CTGATGACGCTGCAGAAGAA	60.287	20	20	75	313
i0_HQ_BSbp1_c106617/f2p0/868	2	p3	(TTA)8	24	679	702	CCAACGGAAAGAGCAACTTC	59.853	20	ACTGATGACGCTGCAGAAGA	59.733	20	20	75	314	CCAACGGAAAGAGCAACTTC	59.853	20	AGACTGATGACGCTGCAGAA	59.733	20	20	75	316	CCAACGGAAAGAGCAACTTC	59.853	20	CTGATGACGCTGCAGAAGAA	60.287	20	20	75	313
i0_HQ_BSbp1_c1073/f7p7/680	1	p1	(T)10	10	508	517	GCTGGCATACCAGGAAATGT	59.962	20	GTTGCCATCACCAAAGAGGT	59.973	20	20	249	395	GCTGGCATACCAGGAAATGT	59.962	20	ATCACTTGTTGCCATCACCA	59.967	20	20	249	402	GAGAACCCAAACCCTTCTCC	59.912	20	GTTGCCATCACCAAAGAGGT	59.973	20	20	177	395
i0_HQ_BSbp1_c1084/f12p0/403	1	p3	(AAG)5	15	7	21	CGCAAAGCTTCGTATCATCA	59.976	20	TTTGGCATAAGCCGAGAGAG	60.481	20	20	100	225	AACTGGACCGGCCTATTGAT	60.713	20	ACCAAAGCAGAGGACGAGAA	59.989	20	20	42	161	AGTGCGTCATAATCGGCTTT	59.736	20	TTTGGCATAAGCCGAGAGAG	60.481	20	20	124	225
i0_HQ_BSbp1_c10844/f2p6/606	1	p1	(A)10	10	75	84	AAAAATGGCTGAAGGAGCAG	59.452	20	GATCCAGAACTCAGCCTTGC	59.957	20	20	79	184	GATCATCAGCCTTCCCCTTT	60.41	20	GCAGTGGTATCAACGCAGAG	59.47	20	20	307	526	GATCATCAGCCTTCCCCTTT	60.41	20	GCAGTGGTATCAACGCAGAG	59.47	20	20	307	553
i0_HQ_BSbp1_c10844/f2p6/606	2	c	(A)26gtactctgcgttgataccactgcccatgtactctgcgttgataccactgcttac(A)28	108	479	586	AAAAATGGCTGAAGGAGCAG	59.452	20	GATCCAGAACTCAGCCTTGC	59.957	20	20	79	184	GATCATCAGCCTTCCCCTTT	60.41	20	GCAGTGGTATCAACGCAGAG	59.47	20	20	307	526	GATCATCAGCCTTCCCCTTT	60.41	20	GCAGTGGTATCAACGCAGAG	59.47	20	20	307	553
i0_HQ_BSbp1_c1091/f19p0/681	1	p1	(T)14	14	584	597	TGTTTTAGGCTTTCTCGCGT	60.018	20	CCTCCCCCATTCTCTTCTTC	60.008	20	20	266	417	TTATGCTATTTCCCATCGGC	59.892	20	ACGCGAGAAAGCCTAAAACA	60.018	20	20	121	285	TTATGCTATTTCCCATCGGC	59.892	20	TCCCGCTCCTCACATAATTC	60.036	20	20	121	351
i0_HQ_BSbp1_c11028/f2p0/993	1	p2	(TC)14	28	8	35	TATCCCGAGATGATTCTGGC	59.998	20	ATCGGGCTTCGAATAAAGGT	59.93	20	20	105	305	AGAGAAGGACGGCTCAAACA	59.989	20	ATCGGGCTTCGAATAAAGGT	59.93	20	20	143	305	GAGGCAAGCAACTCCATCTC	59.957	20	GGCATAGGTGGTCTCGATGT	59.957	20	20	75	200
i0_HQ_BSbp1_c1106/f4p0/759	1	c	(TTC)6gaaaccctagcttcatgttcgtc(TCT)6	59	14	72	CACTAATGGCGGAAGAGGAA	60.206	20	AGAGCTGGTGGAACTCCAAA	59.844	20	20	146	323	TTCACTAATGGCGGAAGAGG	60.206	20	AGAGCTGGTGGAACTCCAAA	59.844	20	20	144	323	CCGTGGCATTCTTCTTCTTC	59.813	20	CCTCTTCCGCCATTAGTGAA	60.206	20	20	5	163
i0_HQ_BSbp1_c11060/f2p0/786	1	p1	(G)39	39	17	55	CAGTTCTTCATCTGCACGGA	59.984	20	ACCTTCTCAACCGCCCTAAT	59.962	20	20	391	494	ACCGTGTGATCCCTCAGTTC	59.969	20	ACCTTCTCAACCGCCCTAAT	59.962	20	20	221	494	CAGTTCTTCATCTGCACGGA	59.984	20	AATCAGCAATAGTCACCGCC	60.103	20	20	391	541
i0_HQ_BSbp1_c111186/f4p0/594	1	p1	(C)24	24	37	60	AGTCGAGCTCGCTCTCTTTG	60.035	20	TTCGCCTCTCCTGTTGTCTT	59.989	20	20	141	340	AGTCGAGCTCGCTCTCTTTG	60.035	20	TTTCGCCTCTCCTGTTGTCT	59.989	20	20	141	341	AGACAACAGGAGAGGCGAAA	59.989	20	TGAGAAACATCAATCGCTGC	59.955	20	20	322	450
i0_HQ_BSbp1_c1117/f6p0/914	1	p2	(AG)11	22	27	48	ACCTTTGGAATCGCCTTTCT	60.074	20	CCCACATTGCTTTTGGTCTT	59.971	20	20	379	589	TGGTTACCAGTCCATGCTGA	60.112	20	CCCACATTGCTTTTGGTCTT	59.971	20	20	482	589	ACCTTTGGAATCGCCTTTCT	60.074	20	TATCTAGCTGGGGCTCTGGA	59.933	20	20	379	555
i0_HQ_BSbp1_c11226/f2p5/637	1	p1	(T)13	13	564	576	CATAACCGCAGACCTCCATT	59.955	20	GAAGAAGCTCAATGCCGAAG	60.096	20	20	67	293	CATAACCGCAGACCTCCATT	59.955	20	TCGGCTTGAAGAAGCTCAAT	60.096	20	20	67	300	CATAACCGCAGACCTCCATT	59.955	20	GCTTGAAGAAGCTCAATGCC	60.103	20	20	67	297
i0_HQ_BSbp1_c11272/f3p3/835	1	p3	(TCT)5	15	210	224	CCTCTACCCGCAGAGTGAAG	60.005	20	AAGAGAGGGGCTTCTTCCAG	59.95	20	20	29	212	ACCCGCAGAGTGAAGAGAAA	59.989	20	AAGAGAGGGGCTTCTTCCAG	59.95	20	20	34	212	CCACCGCCATTAAAGAGAAA	60.067	20	AAGAGAGGGGCTTCTTCCAG	59.95	20	20	87	212
i0_HQ_BSbp1_c1131/f9p0/942	1	p2	(AG)13	26	92	117	GCTTGGGAACTTCATGGAAA	60.051	20	GCTCTGCTAATCCTTGTGCC	59.985	20	20	629	834	ATTGATGGGATGTTGGCAAT	60.021	20	TTTCCATGAAGTTCCCAAGC	60.051	20	20	387	648	GCTTGGGAACTTCATGGAAA	60.051	20	TTACAAGGTCCTCCAGTGGG	59.959	20	20	629	884
i0_HQ_BSbp1_c11364/f3p0/756	1	p3	(ATG)6	18	549	566	ATAGAGCTCCACGATTCCGA	59.797	20	TCAAAGCTCAAAACCCCATC	60.051	20	20	248	504	ATAGAGCTCCACGATTCCGA	59.797	20	TCATCAAAGCTCAAAACCCC	60.051	20	20	248	507	GATAGAGCTCCACGATTCCG	59.797	20	TCAAAGCTCAAAACCCCATC	60.051	20	20	247	504
i0_HQ_BSbp1_c1142/f6p0/931	1	p1	(A)19	19	897	915	CAGGTCTTCCTTGGACGGTA	60.103	20	GATCTTTTGCCCAATCCTCA	60.014	20	20	388	659	CAGGTCTTCCTTGGACGGTA	60.103	20	TGATCTTTTGCCCAATCCTC	60.014	20	20	388	660	TGGATGATGAAATCAGGCAA	60.009	20	GAGTGGGTTTTCGGTTGCTA	60.11	20	20	499	745
i0_HQ_BSbp1_c11470/f5p0/746	1	p1	(T)17	17	594	610	TAGGGTTTTCCATCGAGGTG	59.926	20	GTGCCTTAGCATCAGGCTTC	59.985	20	20	19	128	CACAAAGAAGGCGTACGTGA	59.904	20	ACTCTGGCGTCAGCTGATTT	60.02	20	20	472	671	ACCTGATGGCACAAAGAAGG	60.111	20	ACTCTGGCGTCAGCTGATTT	60.02	20	20	463	671
i0_HQ_BSbp1_c11480/f3p5/629	1	p1	(T)16	16	347	362	GAAAGAAGAGCAGCGAAGGA	59.836	20	CGCCCAATCAGAAATAAGGA	60.031	20	20	93	295	GGAGAAAGAAGAGCAGCGAA	59.836	20	CGCCCAATCAGAAATAAGGA	60.031	20	20	90	295	GAAAGAAGAGCAGCGAAGGA	59.836	20	ATAAATTCCACGCCCAATCA	60.153	20	20	93	305
i0_HQ_BSbp1_c116123/f2p0/635	2	p1	(A)16	16	611	626	GCAACATGCTCACTTCTCCA	59.992	20	GTGAAACTCGGTCTCCTTGC	59.851	20	20	161	309	CGAGTTCGTCATCGACAAGA	59.984	20	GTGAAACTCGGTCTCCTTGC	59.851	20	20	114	309	TCGAGTTCGTCATCGACAAG	59.984	20	GTGAAACTCGGTCTCCTTGC	59.851	20	20	113	309
i0_HQ_BSbp1_c116123/f2p0/635	1	p2	(AG)16	32	39	70	GCAACATGCTCACTTCTCCA	59.992	20	GTGAAACTCGGTCTCCTTGC	59.851	20	20	161	309	CGAGTTCGTCATCGACAAGA	59.984	20	GTGAAACTCGGTCTCCTTGC	59.851	20	20	114	309	TCGAGTTCGTCATCGACAAG	59.984	20	GTGAAACTCGGTCTCCTTGC	59.851	20	20	113	309
i0_HQ_BSbp1_c11802/f5p8/838	1	p1	(T)12	12	707	718	TCTCTCTTCGCCTGCTCTTC	59.973	20	GGGAAATGGGAGATGGAGAT	60.096	20	20	182	383	GCCTGCTCTTCCACAGAATC	59.957	20	GGGAAATGGGAGATGGAGAT	60.096	20	20	191	383	ATCTCCATCTCCCATTTCCC	60.096	20	TCAGAAGCTCCGGTAGGAGA	60.088	20	20	364	525
i0_HQ_BSbp1_c11813/f2p0/516	1	p2	(AG)9	18	64	81	GCCGTGGTTCTGTTCGTATT	60	20	GGCGTGGATAAGAATGGAGA	60.036	20	20	110	226	GCCGTGGTTCTGTTCGTATT	60	20	GGAAGATGGTGATTAGGGCA	59.894	20	20	110	257	GAGAGAGAAATGGCGGATTG	59.773	20	TGGATAAGAATGGAGACGGC	60.036	20	20	74	222
i0_HQ_BSbp1_c11813/f2p0/516	2	p1	(T)10	10	355	364	GCCGTGGTTCTGTTCGTATT	60	20	GGCGTGGATAAGAATGGAGA	60.036	20	20	110	226	GCCGTGGTTCTGTTCGTATT	60	20	GGAAGATGGTGATTAGGGCA	59.894	20	20	110	257	GAGAGAGAAATGGCGGATTG	59.773	20	TGGATAAGAATGGAGACGGC	60.036	20	20	74	222
i0_HQ_BSbp1_c1182/f4p0/990	1	p3	(GGA)5	15	767	781	GTTTTGGATGTGCTTCCGAT	59.939	20	TGTACCCTCCTCCTCCTCCT	60.066	20	20	667	787	GTTTTGGATGTGCTTCCGAT	59.939	20	CTGTACCCTCCTCCTCCTCC	60.066	20	20	667	788	GTTTTGGATGTGCTTCCGAT	59.939	20	CCTGTACCCTCCTCCTCCTC	60.066	20	20	667	789
i0_HQ_BSbp1_c11865/f2p0/713	1	p1	(T)10	10	701	710	TGAGAAGCGAGTTGTGATGG	59.984	20	GCTGCGAGCGTATTCTAAGG	60.138	20	20	21	222	TGAGAAGCGAGTTGTGATGG	59.984	20	CAGGCCAGAAATAAAGGCAG	59.839	20	20	21	289	TGAGAAGCGAGTTGTGATGG	59.984	20	AAGAAGCTGCGAGCGTATTC	59.758	20	20	21	227
i0_HQ_BSbp1_c1194/f4p0/928	1	c	(TC)6tgtctctctctctggtttgggatatc(G)18	56	12	67	CGGAAGCTTTAATGGCAGAG	59.975	20	GATGAAACGTTTTGGTGCCT	59.978	20	20	482	720	GCATGATGAGTTGCAGAGGA	59.95	20	CTCTGCCATTAAAGCTTCCG	59.975	20	20	231	501	TCCCCGGAGTATAGATGCTG	60.051	20	CTCTGCCATTAAAGCTTCCG	59.975	20	20	402	501
i0_HQ_BSbp1_c12128/f6p4/678	1	p1	(A)11	11	15	25	CTCGACGTCATAAGGGTGGT	59.989	20	CTTCAGGGGAAACGATGAGA	60.187	20	20	110	269	TCTCATCGTTTCCCCTGAAG	60.187	20	CTTTACCCCTTTCTCGACCC	59.934	20	20	250	508	TCTCATCGTTTCCCCTGAAG	60.187	20	CCTTTACCCCTTTCTCGACC	59.934	20	20	250	509
i0_HQ_BSbp1_c12128/f6p4/678	2	p1	(T)11	11	516	526	CTCGACGTCATAAGGGTGGT	59.989	20	CTTCAGGGGAAACGATGAGA	60.187	20	20	110	269	TCTCATCGTTTCCCCTGAAG	60.187	20	CTTTACCCCTTTCTCGACCC	59.934	20	20	250	508	TCTCATCGTTTCCCCTGAAG	60.187	20	CCTTTACCCCTTTCTCGACC	59.934	20	20	250	509
i0_HQ_BSbp1_c12131/f3p0/935	1	p3	(GCA)6	18	230	247	GCTCCGATGATCAGGAAGAG	59.91	20	CTCAAGGAACGCCTACTTGC	60.015	20	20	259	472	GCAAGTAGGCGTTCCTTGAG	60.015	20	TTTGGGCGAGTTTCGTTTAC	60.11	20	20	453	614	GCTCCGATGATCAGGAAGAG	59.91	20	TCATCTCTCAAGGAACGCCT	59.95	20	20	259	478
i0_HQ_BSbp1_c12131/f3p0/935	2	p1	(T)10	10	723	732	GCTCCGATGATCAGGAAGAG	59.91	20	CTCAAGGAACGCCTACTTGC	60.015	20	20	259	472	GCAAGTAGGCGTTCCTTGAG	60.015	20	TTTGGGCGAGTTTCGTTTAC	60.11	20	20	453	614	GCTCCGATGATCAGGAAGAG	59.91	20	TCATCTCTCAAGGAACGCCT	59.95	20	20	259	478
i0_HQ_BSbp1_c12294/f2p0/886	1	p2	(TC)10	20	31	50	GCTGTGGGAAATTACGAGGA	60.074	20	TAAGTCACCTCCATGCCTCC	60.073	20	20	170	298	GGAGGCATGGAGGTGACTTA	60.073	20	GGTCTTCCACTTCCCAATGA	59.903	20	20	279	470	GCTGTGGGAAATTACGAGGA	60.074	20	CGAAGGTCAAGACATGCAAA	59.84	20	20	170	274
i0_HQ_BSbp1_c12339/f2p0/503	2	p3	(CGG)5	15	381	395	TCCTCCTCCTCTCCTCCTTC	59.883	20	CTCGTCGTAGTTGTTCGCAA	60.05	20	20	40	207	TCCTCCTCCTCTCCTCCTTC	59.883	20	GCCAATCCCGTATTTGAGAA	59.901	20	20	40	167	TCCTCCTCCTCTCCTCCTTC	59.883	20	CTCAATAACTCGCACCGACA	59.864	20	20	40	238
i0_HQ_BSbp1_c12339/f2p0/503	1	p3	(CTC)5	15	37	51	TCCTCCTCCTCTCCTCCTTC	59.883	20	CTCGTCGTAGTTGTTCGCAA	60.05	20	20	40	207	TCCTCCTCCTCTCCTCCTTC	59.883	20	GCCAATCCCGTATTTGAGAA	59.901	20	20	40	167	TCCTCCTCCTCTCCTCCTTC	59.883	20	CTCAATAACTCGCACCGACA	59.864	20	20	40	238
i0_HQ_BSbp1_c1244/f2p0/756	1	p3	(CCG)7	21	3	23	TGCATTCTTTCTTGTGGCTG	59.988	20	AAACACCAGCACAAGCTTCC	60.299	20	20	465	702	TCGACCTCTCCACCAATTTC	60.05	20	GCCTGCTGCATATGGTGTAA	59.718	20	20	155	398	TTACACCATATGCAGCAGGC	59.718	20	ATCTCATTCCCAGCCACAAG	60.073	20	20	379	494
i0_HQ_BSbp1_c12456/f3p5/803	1	p2	(AT)6	12	782	793	ATTGAGAAGGCCAGGGAACT	60.074	20	GTTTGTGCTTGTCCTTGGGT	60.012	20	20	351	597	AGAAGGCCAGGGAACTTTGT	60.11	20	GTTTGTGCTTGTCCTTGGGT	60.012	20	20	355	597	ACCCAAGGACAAGCACAAAC	60.012	20	TGCTTTAAGTTTGACGGGCT	59.883	20	20	578	680
i0_HQ_BSbp1_c1264/f4p0/980	2	p3	(CAA)9	27	629	655	ATTAGGGCTGCCAGAGGAAT	60.06	20	CACTCGTGCTCCTCACAAAA	60.025	20	20	789	900	ATTAGGGCTGCCAGAGGAAT	60.06	20	TCACAAAAAGTAGCCACCCC	59.971	20	20	789	888	GGGAGTTGGAACTCGACAAA	60.088	20	CGCCTATCCCATCAAGAAAA	60.031	20	20	582	829
i0_HQ_BSbp1_c1264/f4p0/980	1	c	(T)19gtaagcagtgttatcaacgcagagtac(T)21	67	22	88	ATTAGGGCTGCCAGAGGAAT	60.06	20	CACTCGTGCTCCTCACAAAA	60.025	20	20	789	900	ATTAGGGCTGCCAGAGGAAT	60.06	20	TCACAAAAAGTAGCCACCCC	59.971	20	20	789	888	GGGAGTTGGAACTCGACAAA	60.088	20	CGCCTATCCCATCAAGAAAA	60.031	20	20	582	829
i0_HQ_BSbp1_c1264/f4p0/980	3	p2	(TA)11	22	920	941	ATTAGGGCTGCCAGAGGAAT	60.06	20	CACTCGTGCTCCTCACAAAA	60.025	20	20	789	900	ATTAGGGCTGCCAGAGGAAT	60.06	20	TCACAAAAAGTAGCCACCCC	59.971	20	20	789	888	GGGAGTTGGAACTCGACAAA	60.088	20	CGCCTATCCCATCAAGAAAA	60.031	20	20	582	829
i0_HQ_BSbp1_c12828/f2p2/852	1	p3	(GAC)8	24	481	504	TCGGTGAAGAAAGAAGCGAT	59.955	20	GAGCTTCTTGATGCCGTAGC	60.125	20	20	102	230	GCTACGGCATCAAGAAGCTC	60.125	20	ATCATTGATGGCCTCCAGTC	59.893	20	20	211	389	CGAGGATGGTGATGATGATG	59.875	20	GAGCTTCTTGATGCCGTAGC	60.125	20	20	449	576
i0_HQ_BSbp1_c1286/f6p0/654	1	p3	(AAG)6	18	206	223	AGGGAGATCCAGACTTCGGT	60.073	20	CCGACTCCAGAAACAACCAT	59.966	20	20	409	565	TCAAGGTGTTGAAGCAGGTG	59.873	20	GTTATAACGAGCGAGGCGAG	60.003	20	20	260	387	AAGGATGGCGACAAGAAGAA	59.813	20	GTTATAACGAGCGAGGCGAG	60.003	20	20	193	387
i0_HQ_BSbp1_c1286/f6p0/654	2	p2	(TC)6	12	526	537	AGGGAGATCCAGACTTCGGT	60.073	20	CCGACTCCAGAAACAACCAT	59.966	20	20	409	565	TCAAGGTGTTGAAGCAGGTG	59.873	20	GTTATAACGAGCGAGGCGAG	60.003	20	20	260	387	AAGGATGGCGACAAGAAGAA	59.813	20	GTTATAACGAGCGAGGCGAG	60.003	20	20	193	387
i0_HQ_BSbp1_c129170/f12p2/648	1	p1	(A)14	14	58	71	TGTCATGTTCGGACGTGTTT	60.008	20	TGCAGTCAGTAGATGGGCTG	60.008	20	20	169	435	GCCGGTGTTGTGTTGTAATG	59.888	20	TGCAGTCAGTAGATGGGCTG	60.008	20	20	242	435	CATGTTCGGACGTGTTTCAG	60.152	20	TGCAGTCAGTAGATGGGCTG	60.008	20	20	172	435
i0_HQ_BSbp1_c12924/f2p0/720	2	p1	(A)13	13	449	461	GACCTCTTTAGCAGTTGGCG	60.015	20	ATGAATTGCCCAATCGACAT	60.163	20	20	72	279	TTTCCTCTCCATCACCCAAG	60.042	20	CGATCTCCTTGGATTCCTCA	60.15	20	20	53	161	TCTCCATCACCCAAGACCTC	60.048	20	CGATCTCCTTGGATTCCTCA	60.15	20	20	58	161
i0_HQ_BSbp1_c12924/f2p0/720	1	p1	(T)15	15	42	56	GACCTCTTTAGCAGTTGGCG	60.015	20	ATGAATTGCCCAATCGACAT	60.163	20	20	72	279	TTTCCTCTCCATCACCCAAG	60.042	20	CGATCTCCTTGGATTCCTCA	60.15	20	20	53	161	TCTCCATCACCCAAGACCTC	60.048	20	CGATCTCCTTGGATTCCTCA	60.15	20	20	58	161
i0_HQ_BSbp1_c13085/f2p17/495	2	p3	(CTT)5	15	242	256	CAGAGCATCATGGATTGTGG	60.072	20	CTTGCTCTGCTTTTGTTCCC	59.993	20	20	89	297	AAAGGATCAAGGCGGTCTTT	60.074	20	CTTGCTCTGCTTTTGTTCCC	59.993	20	20	137	297	GCGGTGGAAACACTAAAGGA	60.11	20	CTTGCTCTGCTTTTGTTCCC	59.993	20	20	123	297
i0_HQ_BSbp1_c13085/f2p17/495	1	p1	(T)20	20	1	20	CAGAGCATCATGGATTGTGG	60.072	20	CTTGCTCTGCTTTTGTTCCC	59.993	20	20	89	297	AAAGGATCAAGGCGGTCTTT	60.074	20	CTTGCTCTGCTTTTGTTCCC	59.993	20	20	137	297	GCGGTGGAAACACTAAAGGA	60.11	20	CTTGCTCTGCTTTTGTTCCC	59.993	20	20	123	297
i0_HQ_BSbp1_c1317/f2p0/860	1	p1	(A)28	28	783	810	TTTGTGGTTCCCAGAAGGTC	59.943	20	ATGCCAGCTAAAAGGCTTCA	59.982	20	20	453	681	TTTGTGGTTCCCAGAAGGTC	59.943	20	CATGCCAGCTAAAAGGCTTC	59.982	20	20	453	682	GGACCATTCGAGGGGATTAT	59.981	20	GACCTTCTGGGAACCACAAA	59.943	20	20	365	472
i0_HQ_BSbp1_c1321/f5p0/779	1	p2	(AG)6	12	32	43	TGGAAATGCATCAAAGGTGA	60.049	20	TTTTTGCAGCCTGTGTCAAG	60.027	20	20	419	594	TGGAAATGCATCAAAGGTGA	60.049	20	TTGGATTGCTGCATTGTCAT	60.08	20	20	419	626	GGATCCATCGAAGTCGTCAT	59.893	20	TTTTTGCAGCCTGTGTCAAG	60.027	20	20	315	594
i0_HQ_BSbp1_c1333/f2p0/866	1	p2	(AG)14	28	30	57	CGAACCGCCAATGTCTATCT	60.096	20	AGCTGCAAGGTTTCTGGCTA	60.154	20	20	337	474	GTGAGACGAGCTCGGAAAAG	60.134	20	CTCGATCTTAGGGAGAGGGG	60.161	20	20	57	303	GTGAGACGAGCTCGGAAAAG	60.134	20	CCTCGATCTTAGGGAGAGGG	60.161	20	20	57	304
i0_HQ_BSbp1_c13376/f2p0/493	1	p3	(CCG)6	18	227	244	TAATGGGAAGCTTTGCTGCT	59.982	20	GAGGAAAAGCACACTGAGGC	59.997	20	20	72	262	CTAATGGGAAGCTTTGCTGC	59.982	20	GAGGAAAAGCACACTGAGGC	59.997	20	20	71	262	GCTAATGGGAAGCTTTGCTG	59.982	20	GAGGAAAAGCACACTGAGGC	59.997	20	20	70	262
i0_HQ_BSbp1_c1345/f6p0/901	1	p3	(GGT)5	15	299	313	GTGGTGAGCCAGGTCATTTT	59.973	20	GATCTGCTGTAGCTCCGACC	59.981	20	20	371	638	CTCGGCTGCTCTCTCTGTCT	60.033	20	AATTGCATCTTGAGCATCCC	60.043	20	20	17	237	CTCGGCTGCTCTCTCTGTCT	60.033	20	TCACGAATTGCATCTTGAGC	59.955	20	20	17	242
i0_HQ_BSbp1_c1346/f2p0/888	1	p1	(T)12	12	875	886	GCAAGAGAAATTCAAACCGC	59.829	20	ATGGTTGTGAACTCTTGGGC	59.973	20	20	269	541	TGGAGGTGCATTTCTATCCC	59.894	20	AATACTGGATGTTCGCTCCG	60.096	20	20	456	614	GAAATTCAAACCGCCACAAT	59.807	20	ATGGTTGTGAACTCTTGGGC	59.973	20	20	275	541
i0_HQ_BSbp1_c1349/f2p8/514	1	p1	(A)30	30	436	465	AACTCGTTCCCCTCCTTGTT	59.972	20	ATACAAGGTATCCCTCCCCG	60.032	20	20	117	290	ATCCTTGAACTCGTTCCCCT	59.935	20	ATACAAGGTATCCCTCCCCG	60.032	20	20	110	290	CCATGGATCCTTGAACTCGT	59.927	20	ATACAAGGTATCCCTCCCCG	60.032	20	20	104	290
i0_HQ_BSbp1_c13519/f2p0/919	2	p1	(A)10	10	874	883	TCGGCACTCATGTGAAGAAG	59.984	20	TATTCCAAACCTGATGGGGA	60.126	20	20	327	487	TCGGCACTCATGTGAAGAAG	59.984	20	AACCTGATGGGGATCATTCA	60.135	20	20	327	480	TTTTAAAAGGGGGAGGCACT	59.939	20	TATTCCAAACCTGATGGGGA	60.126	20	20	356	487
i0_HQ_BSbp1_c13519/f2p0/919	1	p2	(TA)6	12	676	687	TCGGCACTCATGTGAAGAAG	59.984	20	TATTCCAAACCTGATGGGGA	60.126	20	20	327	487	TCGGCACTCATGTGAAGAAG	59.984	20	AACCTGATGGGGATCATTCA	60.135	20	20	327	480	TTTTAAAAGGGGGAGGCACT	59.939	20	TATTCCAAACCTGATGGGGA	60.126	20	20	356	487
i0_HQ_BSbp1_c1357/f4p4/785	1	p1	(T)16	16	657	672	AGCACCAAACCCATAACAGC	60	20	TTGAAAAGCTGATGTGCCTG	59.988	20	20	88	233	AGCACCAAACCCATAACAGC	60	20	TGCCTGATATCCCTTTCCAG	60.029	20	20	88	305	AGCACCAAACCCATAACAGC	60	20	CTGCCTGATATCCCTTTCCA	60.029	20	20	88	306
i0_HQ_BSbp1_c13595/f2p0/682	1	c	(T)19aatgtaaactattgtctactgttctgtgatctgatc(T)11	66	527	592	GAGGGAGAAGGAAGAACGCT	59.957	20	CTGGAGAAGAAGAAACCCCC	60.045	20	20	398	620	GAGGGAGAAGGAAGAACGCT	59.957	20	CCTGGAGAAGAAGAAACCCC	60.045	20	20	398	621	GAGGGAGAAGGAAGAACGCT	59.957	20	AATCATCTCAACCCTGCCTG	60.073	20	20	398	637
i0_HQ_BSbp1_c1371/f2p12/941	1	p1	(A)10	10	839	848	GCTACAGAAGCTCGTCCACC	60.02	20	GAGATACAGCGTCTCCAGGC	59.981	20	20	464	563	GCTACAGAAGCTCGTCCACC	60.02	20	ACAGCGACATCCCTGAAAAC	60.119	20	20	464	708	GCTACAGAAGCTCGTCCACC	60.02	20	AACGACACGTTGAACTGCAC	59.801	20	20	464	634
i0_HQ_BSbp1_c13766/f2p0/590	1	p1	(T)13	13	369	381	GCTGGCATACCAGGAAATGT	59.962	20	GTTGCCATCACCAAAGAGGT	59.973	20	20	112	258	GCTGGCATACCAGGAAATGT	59.962	20	ATCACTTGTTGCCATCACCA	59.967	20	20	112	265	GAGAACCCAAACCCTTCTCC	59.912	20	GTTGCCATCACCAAAGAGGT	59.973	20	20	40	258
i0_HQ_BSbp1_c1382/f7p0/512	1	p2	(AG)18	36	58	93	GAAGGATCTGCCAACCAAAA	60.051	20	GGCAAGCTTCTCCTTCTCCT	60.096	20	20	177	303	TCGAAAGACTCCGACTGGTT	59.844	20	GCCAAGGAGAAGAACAGTGC	59.997	20	20	11	246	TCGAAAGACTCCGACTGGTT	59.844	20	TTTTGGTTGGCAGATCCTTC	60.051	20	20	11	196
i0_HQ_BSbp1_c13918/f3p0/865	1	p1	(T)10	10	755	764	GCTGCGCTGTGAAAAATGTA	60.021	20	TTCAGCTCCTCATTGCCTTT	59.955	20	20	44	275	AGGGTTTCTTCCCGTCTTGT	59.972	20	TCAGCTCCTCATTGCCTTTT	59.955	20	20	24	274	AGGGTTTCTTCCCGTCTTGT	59.972	20	TTCAGCTCCTCATTGCCTTT	59.955	20	20	24	275
i0_HQ_BSbp1_c1395/f3p10/821	1	p2	(TA)8	16	545	560	CGAGCTCCAAACTCGAAATC	59.955	20	GAAGCTCGACAAATCTTCGG	59.955	20	20	101	354	CGAGCTCCAAACTCGAAATC	59.955	20	CCGAAGCTCGACAAATCTTC	59.955	20	20	101	356	CGAGCTCCAAACTCGAAATC	59.955	20	ATGAGAATGGGGACGAAGTG	59.927	20	20	101	287
i0_HQ_BSbp1_c1401/f9p8/562	1	p2	(GA)15	30	29	58	AGAGCAGCAGGGATGACCTA	59.973	20	GAATCAGTACGGATGGTGGG	60.195	20	20	106	275	AGAGCAGCAGGGATGACCTA	59.973	20	CAGTACGGATGGTGGGTTTC	60.232	20	20	106	271	AGAGCAGCAGGGATGACCTA	59.973	20	TCAGTACGGATGGTGGGTTT	60.232	20	20	106	272
i0_HQ_BSbp1_c14130/f2p0/525	2	p2	(AT)23	46	475	520	GGGAGAGGAGCAGAGAGGTT	59.952	20	GGCAGCAAGAGCAAAAGAAC	60.14	20	20	117	273	AAGGGAGAGGAGCAGAGAGG	60.088	20	GGCAGCAAGAGCAAAAGAAC	60.14	20	20	115	273	AGAGGCTGGAGAAGGGAGAG	60.088	20	GGCAGCAAGAGCAAAAGAAC	60.14	20	20	104	273
i0_HQ_BSbp1_c14130/f2p0/525	1	p1	(T)14	14	313	326	GGGAGAGGAGCAGAGAGGTT	59.952	20	GGCAGCAAGAGCAAAAGAAC	60.14	20	20	117	273	AAGGGAGAGGAGCAGAGAGG	60.088	20	GGCAGCAAGAGCAAAAGAAC	60.14	20	20	115	273	AGAGGCTGGAGAAGGGAGAG	60.088	20	GGCAGCAAGAGCAAAAGAAC	60.14	20	20	104	273
i0_HQ_BSbp1_c14185/f2p0/364	1	p1	(T)225	225	1	225	TCCATCTTATTTCGTGCAACA	59.172	21	TTTTGCTATTTTCGAGTGATGG	59.253	22	22	242	342	TCCATCTTATTTCGTGCAACAC	60.003	22	TTTTGCTATTTTCGAGTGATGG	59.253	22	22	242	342	TCCATCTTATTTCGTGCAACA	59.172	21	TTTTGCTATTTTCGAGTGATGGT	60.017	23	23	242	342
i0_HQ_BSbp1_c14369/f2p0/300	1	c	(T)31cactccttt(TG)6	52	1	52	AGCAAATAGGCCCAAGTCAA	59.708	20	TTTGGTGGAGGCAAAACACT	60.529	20	20	108	267	AGCAAATAGGCCCAAGTCAA	59.708	20	CTTTGGTGGAGGCAAAACAC	60.529	20	20	108	268	AGCAAATAGGCCCAAGTCAA	59.708	20	ACTTTGGTGGAGGCAAAACA	60.529	20	20	108	269
i0_HQ_BSbp1_c1455/f9p0/825	1	p3	(AGC)5	15	524	538	ACCTTTACGCTTCCACCCTT	59.998	20	TCCCTTAAGCTGCTTCCTCA	60.088	20	20	421	521	AACCTTTACGCTTCCACCCT	59.998	20	TCCCTTAAGCTGCTTCCTCA	60.088	20	20	420	521	TCGCTAAGATGGAGGAGGAA	59.91	20	AGGGTGGAAGCGTAAAGGTT	59.998	20	20	232	439
i0_HQ_BSbp1_c14556/f2p0/744	1	c	(A)29gtactctgcgttgataccactgcttac(A)22gtactctgcgttgataccactgcttac(A)21	126	595	720	GGTTCTTTTACGACCGACGA	60.11	20	ACCATTTTTGCGAAACCAAG	59.975	20	20	313	458	TCGGTTCTTTTACGACCGAC	60.11	20	ACCATTTTTGCGAAACCAAG	59.975	20	20	311	458	TCTCCGACTGAGGTGATTCC	60.199	20	ACCATTTTTGCGAAACCAAG	59.975	20	20	225	458
i0_HQ_BSbp1_c1456/f3p0/981	1	p1	(T)10	10	31	40	GGATGCCAAAAACCAGCTAA	60.074	20	CGAGAATACCAAGCAGGAGC	59.978	20	20	479	667	GGATGCCAAAAACCAGCTAA	60.074	20	GCTCGAGAATACCAAGCAGG	59.978	20	20	479	670	GGATGCCAAAAACCAGCTAA	60.074	20	AATACCAAGCAGGAGCCCTT	60.096	20	20	479	663
i0_HQ_BSbp1_c1460/f9p0/866	1	p2	(AG)8	16	80	95	GAGGTGAAGGAGCACTGGAG	59.986	20	AATGTACCGCACCAAGAAGG	59.993	20	20	151	355	GAGGAGGTGAAGGAGCACTG	59.986	20	AATGTACCGCACCAAGAAGG	59.993	20	20	148	355	CCTTCTTGGTGCGGTACATT	59.993	20	TTGCTGCCAGTATCATCAGC	59.979	20	20	336	597
i0_HQ_BSbp1_c14601/f3p0/959	1	p1	(A)10	10	16	25	GAGAAGCTGACGAGGGTGAC	59.993	20	CAGCCACAGTGATCTCTCCA	59.98	20	20	306	561	TAACGGGCCAACAGTACTCC	59.993	20	CAGCCACAGTGATCTCTCCA	59.98	20	20	340	561	GTACTCCGAGAAGGTCGCAG	60.012	20	CAGCCACAGTGATCTCTCCA	59.98	20	20	353	561
i0_HQ_BSbp1_c14601/f3p0/959	2	p3	(GAA)8	24	694	717	GAGAAGCTGACGAGGGTGAC	59.993	20	CAGCCACAGTGATCTCTCCA	59.98	20	20	306	561	TAACGGGCCAACAGTACTCC	59.993	20	CAGCCACAGTGATCTCTCCA	59.98	20	20	340	561	GTACTCCGAGAAGGTCGCAG	60.012	20	CAGCCACAGTGATCTCTCCA	59.98	20	20	353	561
i0_HQ_BSbp1_c1461/f3p0/504	1	p1	(T)18	18	434	451	ATCACCACCTGCTCTGTTCC	60.12	20	TCGAAGGCTGCTTCTTCTTC	59.836	20	20	1	265	TCGAAGAAGAAGAAGCAGCC	59.836	20	AAATCCTGCTTGCCGAAGTA	59.845	20	20	241	411	ATCACCACCTGCTCTGTTCC	60.12	20	GCTTCTTCTTCTTCGACCCC	60.328	20	20	1	256
i0_HQ_BSbp1_c14642/f3p0/762	3	p1	(A)41	41	718	758	CGATTATCATCAACCACCCC	60.014	20	CCACACGAGGTACATGATCG	59.984	20	20	241	416	CCGATTATCATCAACCACCC	60.014	20	CCACACGAGGTACATGATCG	59.984	20	20	240	416	CGATCATGTACCTCGTGTGG	59.984	20	AATCCAAACCTTAATGCCCC	60.02	20	20	397	561
i0_HQ_BSbp1_c14642/f3p0/762	1	p1	(C)16	16	18	33	CGATTATCATCAACCACCCC	60.014	20	CCACACGAGGTACATGATCG	59.984	20	20	241	416	CCGATTATCATCAACCACCC	60.014	20	CCACACGAGGTACATGATCG	59.984	20	20	240	416	CGATCATGTACCTCGTGTGG	59.984	20	AATCCAAACCTTAATGCCCC	60.02	20	20	397	561
i0_HQ_BSbp1_c14642/f3p0/762	2	p3	(TCG)5	15	341	355	CGATTATCATCAACCACCCC	60.014	20	CCACACGAGGTACATGATCG	59.984	20	20	241	416	CCGATTATCATCAACCACCC	60.014	20	CCACACGAGGTACATGATCG	59.984	20	20	240	416	CGATCATGTACCTCGTGTGG	59.984	20	AATCCAAACCTTAATGCCCC	60.02	20	20	397	561
i0_HQ_BSbp1_c1468/f3p0/668	1	p1	(T)12	12	593	604	AACCAAACTTTTGTGCTGGC	60.154	20	GATGCTCATGATCTCGCAAA	59.914	20	20	60	311	GAGGACTGCTATGGGGTCAG	59.679	20	GATGCTCATGATCTCGCAAA	59.914	20	20	181	311	AACCAAACTTTTGTGCTGGC	60.154	20	CTGACCCCATAGCAGTCCTC	59.679	20	20	60	200
i0_HQ_BSbp1_c1470/f2p0/855	1	p2	(AT)23	46	694	739	CTTGCAACCTTTGCTTCACA	60.027	20	TCCACTGCACCATCCAATTA	59.924	20	20	535	676	GTCATCATCCCCTGCAGTTT	59.934	20	TTCTCCTTCACACCCACCTC	60.088	20	20	255	534	TTGGTCTGATCCTCACTCCC	60.048	20	ATCGTCTTCTTCCACAACGG	60.111	20	20	29	164
i0_HQ_BSbp1_c1471/f2p0/877	1	p1	(A)14	14	14	27	GACGGGTCGAAGTCACAGAT	60.12	20	TTTTTGCTGTTCACTGGTCG	59.881	20	20	361	503	GATCCATGAGGCTTGCTGTT	60.226	20	TCTTCGACGACACTCACCAG	60.022	20	20	331	454	GATCCATGAGGCTTGCTGTT	60.226	20	CTCTTCGACGACACTCACCA	60.022	20	20	331	455
i0_HQ_BSbp1_c1471/f2p0/877	2	p1	(A)30	30	824	853	GACGGGTCGAAGTCACAGAT	60.12	20	TTTTTGCTGTTCACTGGTCG	59.881	20	20	361	503	GATCCATGAGGCTTGCTGTT	60.226	20	TCTTCGACGACACTCACCAG	60.022	20	20	331	454	GATCCATGAGGCTTGCTGTT	60.226	20	CTCTTCGACGACACTCACCA	60.022	20	20	331	455
i0_HQ_BSbp1_c1474/f3p0/922	1	p3	(GAA)5	15	371	385	TATCGGTGCACTCATCAAGG	59.673	20	AAAGATGACGCAAAAGGTGG	60.11	20	20	518	750	TATCGGTGCACTCATCAAGG	59.673	20	ATGACGCAAAAGGTGGACTC	60.119	20	20	518	746	TATCGGTGCACTCATCAAGG	59.673	20	GATGACGCAAAAGGTGGACT	60.119	20	20	518	747
i0_HQ_BSbp1_c1474/f3p0/922	2	p1	(T)12	12	749	760	TATCGGTGCACTCATCAAGG	59.673	20	AAAGATGACGCAAAAGGTGG	60.11	20	20	518	750	TATCGGTGCACTCATCAAGG	59.673	20	ATGACGCAAAAGGTGGACTC	60.119	20	20	518	746	TATCGGTGCACTCATCAAGG	59.673	20	GATGACGCAAAAGGTGGACT	60.119	20	20	518	747
i0_HQ_BSbp1_c14858/f2p0/838	1	p2	(AG)9	18	9	26	ATCAAAATGACGGGCTTCAG	60.074	20	CTCTTCGCTGTTCCGTAAGC	60.154	20	20	66	253	ATCAAAATGACGGGCTTCAG	60.074	20	GCTCTTCGCTGTTCCGTAAG	60.154	20	20	66	254	CTACGCGCATCTGTCTTCTG	59.764	20	GCCGGTTCAAATCCTGTAAA	59.938	20	20	419	698
i0_HQ_BSbp1_c14858/f2p0/838	2	p1	(T)13	13	815	827	ATCAAAATGACGGGCTTCAG	60.074	20	CTCTTCGCTGTTCCGTAAGC	60.154	20	20	66	253	ATCAAAATGACGGGCTTCAG	60.074	20	GCTCTTCGCTGTTCCGTAAG	60.154	20	20	66	254	CTACGCGCATCTGTCTTCTG	59.764	20	GCCGGTTCAAATCCTGTAAA	59.938	20	20	419	698
i0_HQ_BSbp1_c1486/f3p0/982	1	p1	(T)15	15	897	911	GGAGAAAGCTTGGTTCATGC	59.82	20	CTGCTTTATGAGACTCCGGC	59.978	20	20	266	430	TCGGAGAAAGCTTGGTTCAT	59.813	20	CTGCTTTATGAGACTCCGGC	59.978	20	20	264	430	GACTCGCAAATTCCGGTAAA	60.074	20	ATGAACCAAGCTTTCTCCGA	59.813	20	20	38	283
i0_HQ_BSbp1_c14863/f2p0/991	2	p1	(A)13	13	745	757	ATCCCTCGCTATGGGACTTT	59.925	20	GATGGATTGGTACCCCACTG	60.05	20	20	70	216	GAGAGGAGTGCGATCTTTCG	60.096	20	GATGGATTGGTACCCCACTG	60.05	20	20	35	216	GCTAGAGGAGAGGAGTGCGA	59.851	20	GATGGATTGGTACCCCACTG	60.05	20	20	28	216
i0_HQ_BSbp1_c14863/f2p0/991	1	p2	(GA)8	16	5	20	ATCCCTCGCTATGGGACTTT	59.925	20	GATGGATTGGTACCCCACTG	60.05	20	20	70	216	GAGAGGAGTGCGATCTTTCG	60.096	20	GATGGATTGGTACCCCACTG	60.05	20	20	35	216	GCTAGAGGAGAGGAGTGCGA	59.851	20	GATGGATTGGTACCCCACTG	60.05	20	20	28	216
i0_HQ_BSbp1_c14897/f6p6/576	1	p2	(AT)8	16	117	132	CAAGTGTAGCCTCTCTCCGC	60.156	20	CCACAACATATGGGTCACCA	60.088	20	20	402	566	GCAAGTGTAGCCTCTCTCCG	60.156	20	CCACAACATATGGGTCACCA	60.088	20	20	401	566	CGCAAGTGTAGCCTCTCTCC	60.156	20	CCACAACATATGGGTCACCA	60.088	20	20	400	566
i0_HQ_BSbp1_c14949/f2p0/804	1	p3	(CGG)9	27	114	140	TGTACCACTGGGTCTCCACA	59.997	20	ACCTGAGGGTTAGCAGGGTT	59.994	20	20	268	547	TCAATGCCCTAATCTCCACC	59.894	20	TGTGGAGACCCAGTGGTACA	59.997	20	20	33	287	ACCACTGGGTCTCCACAATC	59.817	20	ACCTGAGGGTTAGCAGGGTT	59.994	20	20	271	547
i0_HQ_BSbp1_c14956/f3p0/615	1	p2	(TA)20	40	407	446	TGGGCGGGTAAAGATTGTAG	59.953	20	GGCAGCAATGCAGCATACTA	60.006	20	20	349	600	GAAGAACGGAGACGAAGCAC	59.997	20	TTAAGGGTGCCATTGGAGAC	59.933	20	20	27	165	GAAGAACGGAGACGAAGCAC	59.997	20	GTTAAGGGTGCCATTGGAGA	59.933	20	20	27	166
i0_HQ_BSbp1_c1496/f2p0/752	1	p2	(TC)8	16	2	17	TGATTGTAGGGACAGGAGCC	60.073	20	AGAACCGAACCCCTGAAACT	59.972	20	20	425	691	CTTTTTCCAAAGCAATCGGA	60.181	20	GGCTCCTGTCCCTACAATCA	60.073	20	20	213	444	CTTTTTCCAAAGCAATCGGA	60.181	20	GATCCGATACCTGCAATCGT	59.923	20	20	213	352
i0_HQ_BSbp1_c14986/f6p10/919	1	p2	(AG)6	12	96	107	CAGAGCTCGATATCTTCGGG	59.933	20	GCGCTTTCTCTCCAACAAAC	60	20	20	133	249	TGGTTTCCGATCTGAGGAAG	60.187	20	GCGCTTTCTCTCCAACAAAC	60	20	20	57	249	CTGGTTTCCGATCTGAGGAA	60.187	20	GCGCTTTCTCTCCAACAAAC	60	20	20	56	249
i0_HQ_BSbp1_c1501/f4p0/669	1	p1	(A)12	12	28	39	TTTTTGTTCGGAGAACAGGG	60.081	20	GTTCGATTCGATTCCTTCCA	60.014	20	20	382	654	TTTTTGTTCGGAGAACAGGG	60.081	20	TGTTCGATTCGATTCCTTCC	60.014	20	20	382	655	GGGAGAAGAAATGGTGGGTT	60.169	20	GTTCGATTCGATTCCTTCCA	60.014	20	20	543	654
i0_HQ_BSbp1_c1501/f4p0/669	2	p1	(T)21	21	577	597	TTTTTGTTCGGAGAACAGGG	60.081	20	GTTCGATTCGATTCCTTCCA	60.014	20	20	382	654	TTTTTGTTCGGAGAACAGGG	60.081	20	TGTTCGATTCGATTCCTTCC	60.014	20	20	382	655	GGGAGAAGAAATGGTGGGTT	60.169	20	GTTCGATTCGATTCCTTCCA	60.014	20	20	543	654
i0_HQ_BSbp1_c1503/f2p5/879	1	p1	(A)15	15	752	766	GCCATGGATCTTAGCGTTGT	60.103	20	GAAGGAGACGTTACCAAGCG	59.875	20	20	43	169	GCCATGGATCTTAGCGTTGT	60.103	20	ACACATTTTAAGGGCAAGCG	60.131	20	20	43	273	GCCATGGATCTTAGCGTTGT	60.103	20	GAGAGCACTGGAAGGAGACG	60.135	20	20	43	179
i0_HQ_BSbp1_c1504/f3p0/552	1	p1	(T)20	20	507	526	agatcaaaAGGGGGCTGATT	59.903	20	CGTGGATCTTGGTAGGGAGA	60.065	20	20	9	188	agatcaaaAGGGGGCTGATT	59.903	20	TCGTGGATCTTGGTAGGGAG	60.065	20	20	9	189	agatcaaaAGGGGGCTGATT	59.903	20	ATCACCTTTTGCTGGAATGG	59.933	20	20	9	150
i0_HQ_BSbp1_c151208/f10p0/894	1	p3	(CTC)6	18	18	35	GCAAGGTTCAAACACCACCT	60.012	20	CTGAAGGTGAACCTGTGGGT	60.002	20	20	361	528	AATCCCAGGCACAATGTCTC	59.934	20	CTGAAGGTGAACCTGTGGGT	60.002	20	20	262	528	AATCCCAGGCACAATGTCTC	59.934	20	AGGTGGTGTTTGAACCTTGC	60.012	20	20	262	380
i0_HQ_BSbp1_c151211/f5p0/759	1	p3	(CCT)7	21	41	61	CCAACAATGGCAAGAAACCT	59.971	20	CACTAGCCCGAAGAGACTGG	60.005	20	20	23	250	CCAACAATGGCAAGAAACCT	59.971	20	GACTGGGTGAGTCGTTGGTT	60.009	20	20	23	236	CCAGTCTCTTCGGGCTAGTG	60.005	20	ACCGACTATCGGCAATTCAC	59.962	20	20	231	466
i0_HQ_BSbp1_c151248/f4p0/692	1	p1	(T)14	14	639	652	TCCCGTTAACTTCGATCACC	59.933	20	TTCTTAGCCAATTGCTGCCT	59.982	20	20	88	306	GCTCCCGTTAACTTCGATCA	60.214	20	TTCTTAGCCAATTGCTGCCT	59.982	20	20	86	306	AGGCAGCAATTGGCTAAGAA	59.982	20	AAGCTCATCGGGAGTGATTG	60.218	20	20	287	553
i0_HQ_BSbp1_c151261/f6p15/555	1	p2	(GA)12	24	370	393	ACTGAGGTCGGTTCCATTTG	59.966	20	TCCGAATTCAGACAAGGGTC	60.05	20	20	176	417	GAGGTCGGTTCCATTTGAGA	60.05	20	TCCGAATTCAGACAAGGGTC	60.05	20	20	179	417	CTGAGCAAGCCATGATTCAA	59.948	20	TCCGAATTCAGACAAGGGTC	60.05	20	20	199	417
i0_HQ_BSbp1_c1513/f5p0/995	1	c	(AG)7acgaagctgaagctcaagggagacgaaggagaaggtaaatcagagcttctactctgcttatacccttccaatctcctcc(TCT)6	111	58	168	GAGAATGCGTTCACTCACGA	59.992	20	GCTTGGCAGCTCTATAACCG	60.003	20	20	3	192	GAGAATGCGTTCACTCACGA	59.992	20	CGCTTGGCAGCTCTATAACC	60.003	20	20	3	193	TCAAGGGAGACGAAGGAGAA	59.92	20	GCTTGGCAGCTCTATAACCG	60.003	20	20	84	192
i0_HQ_BSbp1_c151316/f6p0/542	1	p1	(T)17	17	343	359	TTTGGTTTTGGGTGTGATGA	59.792	20	AAACCAACGAAAGTGCTCGT	59.78	20	20	356	490	TGAAGGAGGCCAGTTTTGAG	60.366	20	AAACCAACGAAAGTGCTCGT	59.78	20	20	283	490	CTGAAGGAGGCCAGTTTTGA	60.366	20	AAACCAACGAAAGTGCTCGT	59.78	20	20	282	490
i0_HQ_BSbp1_c151338/f2p0/705	1	p3	(AGA)5	15	10	24	TTAATGGAGGACAGCCCATC	59.894	20	TGGCCTCCTCCTTTTAGGAT	60.032	20	20	221	490	CCCAGTGTGAATGGGAAGTT	59.82	20	TGGCCTCCTCCTTTTAGGAT	60.032	20	20	304	490	AACCTAACAACCAACGTGCC	59.898	20	TAAGATTCTGGCTTGCCGAT	59.807	20	20	106	206
i0_HQ_BSbp1_c151351/f4p14/771	1	p3	(TCT)8	24	30	53	TCTCTTTTGGTCCGATTTGG	60.044	20	AGCAGCAATTCTACCTCCCA	59.836	20	20	512	616	AGAGGACCCGTTTACCCCTA	59.821	20	CCAAAGTTCCCAAATCGAGA	60.044	20	20	435	599	CCTGGCAGTCTCCATCTCAT	60.223	20	TCGAGTGTAGGGGTAAACGG	59.986	20	20	186	461
i0_HQ_BSbp1_c151435/f31p3/813	1	p3	(TTG)5	15	637	651	TGGGCTTTTCTGAATGAACC	60.051	20	CACTGTTTTTGCTCTGCCAA	60.027	20	20	368	469	GAGGTCAATCTCCTTTCCCC	59.874	20	TTCAGAAAAGCCCAGTTGCT	59.993	20	20	262	381	GAGGTCAATCTCCTTTCCCC	59.874	20	CACTGTTTTTGCTCTGCCAA	60.027	20	20	262	469
i0_HQ_BSbp1_c151467/f17p0/875	1	p1	(A)12	12	21	32	GACGGGTCGAAGTCACAGAT	60.12	20	TTTTTGCTGTTCACTGGTCG	59.881	20	20	365	507	GATCCATGAGGCTTGCTGTT	60.226	20	TCTTCGACGACACTCACCAG	60.022	20	20	335	458	GATCCATGAGGCTTGCTGTT	60.226	20	CTCTTCGACGACACTCACCA	60.022	20	20	335	459
i0_HQ_BSbp1_c151513/f2p0/858	1	p1	(T)15	15	1	15	GAAATCGAAATGGCTGGAAA	60.016	20	TCCCTCATCGTCATCAAACA	60.048	20	20	82	338	ACCAACCAACGAAGAAATCG	59.971	20	TCCCTCATCGTCATCAAACA	60.048	20	20	69	338	TGTTTGATGACGATGAGGGA	60.048	20	CGCCAAATCCACTCCTTTTA	60.067	20	20	319	478
i0_HQ_BSbp1_c151516/f2p0/817	1	p2	(TC)7	14	13	26	GTGCAGATTTCCACAAGGGT	59.973	20	CTGCCTAACCCGTTGTTTGT	60.03	20	20	321	549	GTGCAGATTTCCACAAGGGT	59.973	20	TCCCCACAAGAATTTGCTTC	60.051	20	20	321	445	GAAGCAAATTCTTGTGGGGA	60.051	20	CTGCCTAACCCGTTGTTTGT	60.03	20	20	426	549
i0_HQ_BSbp1_c151538/f3p7/746	1	p3	(GCC)8	24	39	62	CGGAGCTTCCAAGTTCACTC	59.989	20	AGGGTTTATGCACGCTATGG	59.982	20	20	8	217	CGGAGCTTCCAAGTTCACTC	59.989	20	AGGATGTAATTGGTGCAGGC	59.962	20	20	8	122	GCCTGCACCAATTACATCCT	59.962	20	AGGGTTTATGCACGCTATGG	59.982	20	20	103	217
i0_HQ_BSbp1_c151586/f14p0/918	1	p2	(GA)8	16	16	31	CCGAAAAACCCTAAGAAGGC	60.068	20	AACGCCGATAATCACAGTCC	59.962	20	20	51	206	AAGCTGCGAGACAAGGAGAG	59.891	20	AACGCCGATAATCACAGTCC	59.962	20	20	0	206	GGACTGTGATTATCGGCGTT	59.962	20	CGCATTTTTCTCCTTGGTGT	60.11	20	20	187	335
i0_HQ_BSbp1_c151607/f10p0/702	1	p1	(T)16	16	508	523	GTTGTTCTTGCCGTTGGTTT	60.015	20	CTTCCTGCTCCAAATGCTTC	59.955	20	20	33	213	GTTGTTCTTGCCGTTGGTTT	60.015	20	ACGCTGGAGGATTCATATCG	60.059	20	20	33	153	GAAGCATTTGGAGCAGGAAG	59.955	20	ATGATCTGAGGCCCCTCTTT	60.037	20	20	194	453
i0_HQ_BSbp1_c151608/f2p8/464	1	p1	(T)11	11	404	414	GTGATCCCCCAAAATCACAC	60.034	20	ACACCGTGGAGTCGGTTTAC	59.891	20	20	41	243	TTTCCCTCCCCCTTATCATC	60.089	20	ACACCGTGGAGTCGGTTTAC	59.891	20	20	2	243	TGATCCCCCAAAATCACACT	60.173	20	ACACCGTGGAGTCGGTTTAC	59.891	20	20	42	243
i0_HQ_BSbp1_c151620/f11p0/811	1	p1	(T)10	10	802	811	AGTTAAGCGGACAAACCCCT	59.998	20	CCAAATCCAAAGCATCCAGT	59.933	20	20	170	368	CCTCAATCGGCTGTTTCATT	60.074	20	AGGGGTTTGTCCGCTTAACT	59.998	20	20	1	189	ATCGGCTGTTTCATTCGTTC	60.081	20	AGGGGTTTGTCCGCTTAACT	59.998	20	20	6	189
i0_HQ_BSbp1_c151639/f31p0/765	1	p1	(T)10	10	655	664	CACGGGAGAAGGTTAATGGA	59.926	20	GATCTCCTGAAGCGATGGAG	59.91	20	20	311	507	CCCTAGAGTTTCCAGCTCCC	60.204	20	TCCATTAACCTTCTCCCGTG	59.926	20	20	69	330	CTTCTTCATCCCTCTTCCCC	60.008	20	GACCTCACGCTGTACTTCCC	59.727	20	20	1	194
i0_HQ_BSbp1_c151655/f50p17/963	1	p1	(T)24	24	22	45	GCACAAAGGTCCGACAAGAT	60.119	20	AGTGCGGTAGCTTTCCTTCA	60.015	20	20	211	481	TGAAGGAAAGCTACCGCACT	60.015	20	CTTCATCACCATCCATTCCC	60.135	20	20	462	622	CCGCTAATATGAGTCGCCAT	60.081	20	ACCATCCCCTCTCTGCTTTT	60.074	20	20	176	442
i0_HQ_BSbp1_c151714/f54p0/771	2	p1	(T)10	10	641	650	ATGCGTGACATCAAGGTTCA	60.12	20	AAACACAGGAGTTTGCCCAC	60.012	20	20	107	223	CTGGATGCTTTGGATTTGGT	59.933	20	GCATCATCCTTTGTGACCCT	59.934	20	20	378	558	ACTGGATGCTTTGGATTTGG	59.933	20	GCATCATCCTTTGTGACCCT	59.934	20	20	377	558
i0_HQ_BSbp1_c151714/f54p0/771	1	p1	(T)37	37	1	37	ATGCGTGACATCAAGGTTCA	60.12	20	AAACACAGGAGTTTGCCCAC	60.012	20	20	107	223	CTGGATGCTTTGGATTTGGT	59.933	20	GCATCATCCTTTGTGACCCT	59.934	20	20	378	558	ACTGGATGCTTTGGATTTGG	59.933	20	GCATCATCCTTTGTGACCCT	59.934	20	20	377	558
i0_HQ_BSbp1_c151774/f18p6/637	1	p3	(AGC)5	15	312	326	GCGGTGACAAGGAGAAGAAG	59.989	20	AATCGAACAACCAAACCTCG	59.971	20	20	231	402	GCGGTGACAAGGAGAAGAAG	59.989	20	CAAACCTCGCAGAAACAACA	59.881	20	20	231	391	GCGGTGACAAGGAGAAGAAG	59.989	20	ATCTAATCGCTGTCGCTGCT	60.147	20	20	231	339
i0_HQ_BSbp1_c151808/f50p0/901	1	p1	(A)35	35	843	877	GCTTAGCCATCAAGCACTCC	59.985	20	CCATGGAAGGCATCAAAGTT	59.933	20	20	346	517	GGCTTAGCCATCAAGCACTC	59.985	20	CCATGGAAGGCATCAAAGTT	59.933	20	20	345	517	CCATGACACTGGAGAGGGAT	59.92	20	GTGCAGGAGGAAATAGCAGC	59.985	20	20	443	717
i0_HQ_BSbp1_c15198/f2p0/619	2	c	(A)10cacggatacataatcactaaaagaacatgcatgtgtacggtatagcaaagaagacgccagatcggagcagatcgg(GA)8	101	165	265	CAGATCCAGTCCCATCGAAT	59.886	20	GTTCTTTGGAGCTCTCCGTG	59.989	20	20	107	301	AATGACCTCAGGAAGCCAGA	59.803	20	GTTCTTTGGAGCTCTCCGTG	59.989	20	20	124	301	GAATGACCTCAGGAAGCCAG	59.803	20	GTTCTTTGGAGCTCTCCGTG	59.989	20	20	123	301
i0_HQ_BSbp1_c15198/f2p0/619	1	p1	(T)29	29	1	29	CAGATCCAGTCCCATCGAAT	59.886	20	GTTCTTTGGAGCTCTCCGTG	59.989	20	20	107	301	AATGACCTCAGGAAGCCAGA	59.803	20	GTTCTTTGGAGCTCTCCGTG	59.989	20	20	124	301	GAATGACCTCAGGAAGCCAG	59.803	20	GTTCTTTGGAGCTCTCCGTG	59.989	20	20	123	301
i0_HQ_BSbp1_c152053/f4p0/492	2	p3	(CTT)5	15	279	293	ATGGTAGGAAGCAGGGGAGT	59.957	20	TCTAATTTGGACCCCAGCAG	60.066	20	20	295	397	AAAGGATCAAGGCGGTCTTT	60.074	20	ACTCCCCTGCTTCCTACCAT	59.957	20	20	174	314	CAAAGCATCATGGATTGTGG	59.924	20	ACTCCCCTGCTTCCTACCAT	59.957	20	20	126	314
i0_HQ_BSbp1_c152053/f4p0/492	1	p3	(TTC)5	15	26	40	ATGGTAGGAAGCAGGGGAGT	59.957	20	TCTAATTTGGACCCCAGCAG	60.066	20	20	295	397	AAAGGATCAAGGCGGTCTTT	60.074	20	ACTCCCCTGCTTCCTACCAT	59.957	20	20	174	314	CAAAGCATCATGGATTGTGG	59.924	20	ACTCCCCTGCTTCCTACCAT	59.957	20	20	126	314
i0_HQ_BSbp1_c152074/f2p0/627	2	p1	(T)16	16	563	578	GGCACCTACGGTAACAAGGA	59.993	20	ATTAAGCAGGCGCTGAAGAA	60.117	20	20	263	400	GGCACCTACGGTAACAAGGA	59.993	20	GGCGCTGAAGAAGAAGAAGA	59.836	20	20	263	392	TTGCGATGAAAAATGCAAAG	59.819	20	TCCTTGTTACCGTAGGTGCC	59.993	20	20	160	282
i0_HQ_BSbp1_c152074/f2p0/627	1	p3	(TTC)7	21	367	387	GGCACCTACGGTAACAAGGA	59.993	20	ATTAAGCAGGCGCTGAAGAA	60.117	20	20	263	400	GGCACCTACGGTAACAAGGA	59.993	20	GGCGCTGAAGAAGAAGAAGA	59.836	20	20	263	392	TTGCGATGAAAAATGCAAAG	59.819	20	TCCTTGTTACCGTAGGTGCC	59.993	20	20	160	282
i0_HQ_BSbp1_c152149/f2p2/421	1	p1	(T)10	10	412	421	CTTCCTCCTCCTCCTCAACC	60.186	20	ACACCGTGGAGTCGGTTTAC	59.891	20	20	68	251	ATCTTTATCTCCGGCCAACC	60.286	20	ACACCGTGGAGTCGGTTTAC	59.891	20	20	131	251	CCAAAAACCCACTTCCTCCT	60.332	20	ACACCGTGGAGTCGGTTTAC	59.891	20	20	57	251
i0_HQ_BSbp1_c15219/f2p0/521	1	c	(AG)6(GA)18	48	20	67	TCATGAAAGCCAACATGAGC	59.805	20	AAGGTGGAGCCAAACACATC	59.973	20	20	144	341	TAGGCAAAGGGTCTCAGGTG	60.246	20	AAGGTGGAGCCAAACACATC	59.973	20	20	175	341	TGTAGGCAAAGGGTCTCAGG	60.246	20	AAGGTGGAGCCAAACACATC	59.973	20	20	173	341
i0_HQ_BSbp1_c1531/f2p0/729	1	p3	(TTG)5	15	606	620	CAGTTCGGTTTTAGGGGTGA	59.964	20	CCTGCGGTTATCATTGACCT	59.955	20	20	289	437	CAGTTCGGTTTTAGGGGTGA	59.964	20	CCAACTCCTGCGGTTATCAT	59.955	20	20	289	443	TCAGTTCGGTTTTAGGGGTG	59.964	20	CCTGCGGTTATCATTGACCT	59.955	20	20	288	437
i0_HQ_BSbp1_c1532/f3p0/889	1	p1	(A)10	10	20	29	GGACGGCTACGATACGATGT	59.985	20	TGTCTTGTTTAATTCCCGCC	59.938	20	20	587	862	GGGGTAGGTTGGGTTTGTTT	59.955	20	TGTCTTGTTTAATTCCCGCC	59.938	20	20	618	862	GGACGGCTACGATACGATGT	59.985	20	ATGCTTCCAGATTCACGCTT	59.843	20	20	587	703
i0_HQ_BSbp1_c15353/f3p0/633	1	p3	(TTC)5	15	69	83	AAAGAATGCTTCGGCGAATA	59.816	20	CTGCTGCTGGACCACTATGA	60.008	20	20	145	277	CAGCTCCATCCTCCACTGAT	60.223	20	CTGCTGCTGGACCACTATGA	60.008	20	20	110	277	AAAGAATGCTTCGGCGAATA	59.816	20	GCCAGGAATATAGCGTGCAT	60.088	20	20	145	300
i0_HQ_BSbp1_c1542/f15p0/696	1	p2	(AG)7	14	11	24	TGCAACACCTGGTAGAGCTG	60.049	20	TCCATTCGAAGGTACTTGCC	60.074	20	20	90	357	GAGAAAACCTTTAACGCCCC	59.945	20	TCCATTCGAAGGTACTTGCC	60.074	20	20	122	357	GGAGAAAACCTTTAACGCCC	59.945	20	TCCATTCGAAGGTACTTGCC	60.074	20	20	121	357
i0_HQ_BSbp1_c1546/f3p0/966	1	p2	(CT)13	26	37	62	CAGATCAAAACCTGGAGGGA	60.042	20	ATTGGACCTTTGTGGTCTGC	59.973	20	20	430	636	TCAGATCAAAACCTGGAGGG	60.042	20	ATTGGACCTTTGTGGTCTGC	59.973	20	20	429	636	AAAAGACCCTTGCCCAAGAT	59.94	20	ATTGGACCTTTGTGGTCTGC	59.973	20	20	488	636
i0_HQ_BSbp1_c15532/f2p0/878	1	p1	(A)11	11	852	862	AGAGATCGAGAGGGAGAGGC	60.058	20	TTGCCTTGGTAACACCCTTC	59.971	20	20	137	384	TGAGGTTATGGGTGATGCAA	59.924	20	GGTTTGGCCACAGAAGATGT	59.973	20	20	476	625	TGAGGTTATGGGTGATGCAA	59.924	20	TTGAGCAACCTTGCTGTTTG	60.027	20	20	476	650
i0_HQ_BSbp1_c15672/f4p0/716	1	c	(AT)7(AG)10	34	600	633	AAGAGACTGGACGGCAAAGA	59.989	20	CACATTTCTCCGAGCACTCA	59.984	20	20	393	501	GAAGAGACTGGACGGCAAAG	59.989	20	CACATTTCTCCGAGCACTCA	59.984	20	20	392	501	AAGAGACTGGACGGCAAAGA	59.989	20	GCCATAATTCCGGTGAAGAA	59.901	20	20	393	580
i0_HQ_BSbp1_c15799/f3p0/899	1	p2	(TA)7	14	742	755	CCGCGAGTAATAATTTCCCA	59.922	20	TTGTAGTCGCAGCCAGTCAC	60.056	20	20	17	121	CCGCGAGTAATAATTTCCCA	59.922	20	GTTGTAGTCGCAGCCAGTCA	60.056	20	20	17	122	CCGCGAGTAATAATTTCCCA	59.922	20	AGGTTGTAGTCGCAGCCAGT	59.937	20	20	17	124
i0_HQ_BSbp1_c158261/f2p7/666	1	p2	(TC)29	58	410	467	ATCTCCATCTCCATCGCATC	60.002	20	TGCTGATAGTTAAGCGGCCT	60.003	20	20	57	327	ATCTCCATCTCCATCGCATC	60.002	20	TGAATCGCATAGTGAACCCA	60.073	20	20	57	276	ATCTCCATCTCCATCGCATC	60.002	20	CATAGTGAACCCATCCCCTG	60.187	20	20	57	269
i0_HQ_BSbp1_c1584/f4p0/951	1	c	(TA)8ataatgataata(ATT)6	46	699	744	GCTCTCAGCGTCATGAAACA	60.144	20	CAGAACTTGAAGCTCCCGTC	59.989	20	20	342	533	CTTAAATGCCGCCGTACAAT	59.985	20	GAATCGGAGGGGAAGAGAAG	60.147	20	20	28	189	CTATTGGAGAGGGTCTTGCG	59.83	20	CAGAACTTGAAGCTCCCGTC	59.989	20	20	370	533
i0_HQ_BSbp1_c1587/f14p0/731	1	c	(GA)6g(GA)6	25	1	25	AAAGAAGGCCAAAGAGGAGC	59.962	20	AGCTGATCTCGCAGATGGAT	59.941	20	20	120	364	GAGGACCTTTCCCGTTTCTC	60.052	20	AGCTGATCTCGCAGATGGAT	59.941	20	20	154	364	TCAAAGAAGGCCAAAGAGGA	59.926	20	AGCTGATCTCGCAGATGGAT	59.941	20	20	118	364
i0_HQ_BSbp1_c1593/f2p0/843	1	p2	(TC)7	14	33	46	GTGCAGATTTCCACAAGGGT	59.973	20	CTGCCTAACCCGTTGTTTGT	60.03	20	20	313	541	GTGCAGATTTCCACAAGGGT	59.973	20	TCCCCACAAGAATTTGCTTC	60.051	20	20	313	437	GAAGCAAATTCTTGTGGGGA	60.051	20	CTGCCTAACCCGTTGTTTGT	60.03	20	20	418	541
i0_HQ_BSbp1_c15933/f3p1/504	1	p1	(A)12	12	27	38	ACAACATTCAGGGCATCACA	59.967	20	CAAACCCATAGAGAGTCCGC	59.694	20	20	132	362	ACAACATTCAGGGCATCACA	59.967	20	GCAGTAACAGTCTTGCGTCG	59.664	20	20	132	309	TCTACGCGACAACATTCAGG	59.864	20	CAAACCCATAGAGAGTCCGC	59.694	20	20	124	362
i0_HQ_BSbp1_c1603/f2p0/471	1	p1	(A)11	11	1	11	GTTCTGGAGTCAGCTGAGGG	59.986	20	TCCAAGCTTAATGCCCTCTC	59.41	20	20	121	300	GTTCTGGAGTCAGCTGAGGG	59.986	20	AATGCCCTCTCTTTCATTGC	59.273	20	20	121	291	GTTCTGGAGTCAGCTGAGGG	59.986	20	AGTTTTTACCGAATGGCTCG	59.225	20	20	121	334
i0_HQ_BSbp1_c1603/f2p0/471	2	p1	(A)25	25	423	447	GTTCTGGAGTCAGCTGAGGG	59.986	20	TCCAAGCTTAATGCCCTCTC	59.41	20	20	121	300	GTTCTGGAGTCAGCTGAGGG	59.986	20	AATGCCCTCTCTTTCATTGC	59.273	20	20	121	291	GTTCTGGAGTCAGCTGAGGG	59.986	20	AGTTTTTACCGAATGGCTCG	59.225	20	20	121	334
i0_HQ_BSbp1_c1610/f2p0/585	1	p1	(T)23	23	488	510	CTGCAAGTCGAACCCTTCTC	59.989	20	CAGTATCCGGCGAGATAAGC	59.829	20	20	68	174	CTGCAAGTCGAACCCTTCTC	59.989	20	TGGCATCAAGGACTGCATAA	60.22	20	20	68	231	CTGCAAGTCGAACCCTTCTC	59.989	20	TTGTTTATAGCGGTGTTGCG	59.764	20	20	68	334
i0_HQ_BSbp1_c1613/f5p0/606	1	p2	(TC)22	44	452	495	AGAGCCTCTCGACCTCATCA	60.096	20	TGGTGGTGAAACCAGAATCA	59.935	20	20	106	355	AGGAGAGCGCAGTGAAAGAG	59.891	20	TGGTGGTGAAACCAGAATCA	59.935	20	20	90	355	AGAGCCTCTCGACCTCATCA	60.096	20	TATAGTCCGCCTTGTCGTCC	60.096	20	20	106	307
i0_HQ_BSbp1_c1645/f5p0/547	1	p3	(AGC)6	18	80	97	TATAATTGCCGTCCTGGAGC	60.06	20	GGGAAAAGGAAAAGGGGTTT	60.495	20	20	367	467	GGAGCCAAAAATGGAAACAA	59.916	20	CGAAGGTGAAGAAGAAGGCA	60.508	20	20	42	142	GGAGCCAAAAATGGAAACAA	59.916	20	TGCGAAGGTGAAGAAGAAGG	60.508	20	20	42	144
i0_HQ_BSbp1_c1647/f2p0/657	1	c	(TGA)5tgctgctgctgctgt(TGC)6tgatgatgataatggtggtgatgatgatcatgatgat(GAA)6	103	304	406	CTCAGCCCTCAAGATTCCAG	59.943	20	AACCTGCTTGCCCTCTACAA	59.875	20	20	170	282	CTCAGCCCTCAAGATTCCAG	59.943	20	ATCAACCTGCTTGCCCTCTA	59.836	20	20	170	285	AAGGATTCGGTGGTTCATTG	59.79	20	CTGGAATCTTGAGGGCTGAG	59.943	20	20	90	189
i0_HQ_BSbp1_c1648/f2p2/958	1	p1	(A)27	27	908	934	GGCATTCTAGCTCGGTGAAG	59.978	20	CAAAACCAGGTGGCAGATTT	59.971	20	20	18	121	GAAGTGGCATTCTAGCTCGG	59.978	20	CAAAACCAGGTGGCAGATTT	59.971	20	20	13	121	GGCATTCTAGCTCGGTGAAG	59.978	20	CATGAACATGCAAAACCAGG	59.964	20	20	18	131
i0_HQ_BSbp1_c1659/f9p0/945	1	p1	(T)10	10	903	912	GGGATTGGATGTTAGCTGGA	59.894	20	TTTTCAAGGGCTAGAAGCCA	59.953	20	20	531	643	AAGGCACAAGTGGTAGGGTG	60.028	20	CATGCTGACCTTCACCAAGA	59.831	20	20	239	355	ACCGGAACCCTAATCTCACC	60.19	20	CACCCTACCACTTGTGCCTT	60.028	20	20	71	258
i0_HQ_BSbp1_c167696/f3p0/916	1	p2	(TC)21	42	56	97	TACTGGAAGCAGGAGGAGGA	59.943	20	AACAATCCCCATTCTTTCCC	59.996	20	20	568	690	AAGCAGGAGGAGGAGGAAAG	59.95	20	CTCAAACACTGCAAAAGCCA	60.027	20	20	574	795	TACTGGAAGCAGGAGGAGGA	59.943	20	CTCAAACACTGCAAAAGCCA	60.027	20	20	568	795
i0_HQ_BSbp1_c1681/f6p11/764	1	p2	(TC)7	14	61	74	GACTGCTGAGGTTTTGGAGC	59.997	20	TATGAGGGATGACACCACCA	59.762	20	20	335	489	CTCTGTTCGCTCTTCGACCT	59.745	20	GCTCCAAAACCTCAGCAGTC	59.997	20	20	85	354	GACTGCTGAGGTTTTGGAGC	59.997	20	AGTGTCCAGTTCCTCATCGC	60.269	20	20	335	446
i0_HQ_BSbp1_c1686/f2p8/826	1	p2	(TC)21	42	12	53	AGCAGAAGAGGAATTTGCCA	59.955	20	TTCATTTGGCTTGTGGATGA	60.049	20	20	361	467	CAGCAGAAGAGGAATTTGCC	59.955	20	TTCATTTGGCTTGTGGATGA	60.049	20	20	360	467	TCATCCACAAGCCAAATGAA	60.049	20	ATCCCCATTGTGAAAAGCTG	59.933	20	20	448	692
i0_HQ_BSbp1_c1693/f2p0/902	1	p1	(T)20	20	851	870	GACGAGGAGCTCAGTGAACC	59.993	20	TGTCACCTCTTCACAGCCAG	60.022	20	20	132	392	CTGGCTGTGAAGAGGTGACA	60.022	20	TGTGTTTGTTGGGACAGGAA	59.976	20	20	373	557	CTGGCTGTGAAGAGGTGACA	60.022	20	TTGTGTTTGTTGGGACAGGA	59.976	20	20	373	558
i0_HQ_BSbp1_c1695/f4p0/899	1	p2	(TC)19	38	21	58	CAAACTCCTCCCTTTCCTCC	60.045	20	CTCTTTGAGGTCGATGAGGC	59.95	20	20	137	401	CCAAACTCCTCCCTTTCCTC	60.045	20	CTCTTTGAGGTCGATGAGGC	59.95	20	20	136	401	TCCAAACTCCTCCCTTTCCT	60.045	20	CTCTTTGAGGTCGATGAGGC	59.95	20	20	135	401
i0_HQ_BSbp1_c1714/f5p0/715	1	p3	(TTG)5	15	510	524	CTCCGATGCAGAAACCTCTC	59.95	20	AAAGCGTTAGGGTAAGGGGA	59.96	20	20	48	285	CTCCGATGCAGAAACCTCTC	59.95	20	GAAAGCGTTAGGGTAAGGGG	59.96	20	20	48	286	AGACTCCAAATCTGCTCCGA	59.95	20	AAAGCGTTAGGGTAAGGGGA	59.96	20	20	34	285
i0_HQ_BSbp1_c1720/f6p0/626	1	p1	(T)12	12	458	469	TCGAGGTCTTCATGCAACTG	59.984	20	AAAGGCTGCCAGTACGCTAA	60.039	20	20	162	306	TCGAGGTCTTCATGCAACTG	59.984	20	CTTCATGCGGTCCAGGTTAT	59.955	20	20	162	264	GCCACGACGAACCATTCTAT	59.962	20	AAAGGCTGCCAGTACGCTAA	60.039	20	20	206	306
i0_HQ_BSbp1_c1723/f6p0/797	1	p1	(T)13	13	671	683	CCTTTCTCTTGTCGTCTCCG	59.982	20	ATGCCGACCTGTGAAGTACC	59.997	20	20	194	428	GGTACTTCACAGGTCGGCAT	59.997	20	TCCCGAGCATAATCCTTCAC	60.036	20	20	409	508	ATGGTGGGTATTTGCAGAGC	59.962	20	CCTCGCACATGAAGACAAGA	59.984	20	20	511	769
i0_HQ_BSbp1_c1736/f6p0/737	1	c	(CT)15c(CT)9gtctctctg(TA)19	96	475	570	TGCGAAAGAGGACAAGGAGT	59.989	20	GGTGAGTTCGGTAGTTGGGA	59.966	20	20	67	263	GTCTGCGAAAGAGGACAAGG	59.989	20	GGTGAGTTCGGTAGTTGGGA	59.966	20	20	64	263	GGTCTGCGAAAGAGGACAAG	59.989	20	GGTGAGTTCGGTAGTTGGGA	59.966	20	20	63	263
i0_HQ_BSbp1_c1747/f3p3/996	1	p1	(T)22	22	949	970	TTTGGACTGGCATCATTCAA	60.049	20	GATGGACGAAGATTTCCCAA	59.871	20	20	323	523	TTTTGGACTGGCATCATTCA	60.049	20	GATGGACGAAGATTTCCCAA	59.871	20	20	322	523	TTTGGACTGGCATCATTCAA	60.049	20	CGTTGCAGATTGAGGTTTCA	59.84	20	20	323	428
i0_HQ_BSbp1_c1769/f2p0/749	1	c	(T)11aatctgcactgtcttctttattgatgtttctctcggaagtaggtga(T)12	69	585	653	ATCTTGATCAGGTTGCTGGG	60.073	20	ACTGCAACCCACCATTCTTC	59.973	20	20	432	703	CTCACGAGTTTGTCAAGGCA	60.025	20	GCTACCATTCCTCTTGCGAC	59.843	20	20	75	304	CTCACGAGTTTGTCAAGGCA	60.025	20	CCTGCTACCATTCCTCTTGC	59.836	20	20	75	307
i0_HQ_BSbp1_c193492/f4p0/577	1	p4	(GCCC)5	20	346	365	TTAACCCTGACCTTGCCTTG	60.103	20	TAGCCATCACTCCCAACACA	60.112	20	20	258	525	TTAACCCTGACCTTGCCTTG	60.103	20	ACGCTAAAGCATACATGGGC	60.124	20	20	258	380	TTAACCCTGACCTTGCCTTG	60.103	20	TGGGACACAAACAAACAAGC	59.591	20	20	258	406
i0_HQ_BSbp1_c2074/f3p17/887	2	p3	(GCA)5	15	592	606	ACCATGGCAGAGCAATTACC	59.962	20	GTTACGGCGATGGCTATGAT	59.951	20	20	25	275	ATCATAGCCATCGCCGTAAC	59.951	20	GAAAACTCCCCGAACACAAA	59.948	20	20	256	499	CCAAACTCCCCTCCTACTCC	59.928	20	GAAAACTCCCCGAACACAAA	59.948	20	20	305	499
i0_HQ_BSbp1_c2074/f3p17/887	3	p1	(T)21	21	785	805	ACCATGGCAGAGCAATTACC	59.962	20	GTTACGGCGATGGCTATGAT	59.951	20	20	25	275	ATCATAGCCATCGCCGTAAC	59.951	20	GAAAACTCCCCGAACACAAA	59.948	20	20	256	499	CCAAACTCCCCTCCTACTCC	59.928	20	GAAAACTCCCCGAACACAAA	59.948	20	20	305	499
i0_HQ_BSbp1_c2074/f3p17/887	1	p3	(TCA)5	15	246	260	ACCATGGCAGAGCAATTACC	59.962	20	GTTACGGCGATGGCTATGAT	59.951	20	20	25	275	ATCATAGCCATCGCCGTAAC	59.951	20	GAAAACTCCCCGAACACAAA	59.948	20	20	256	499	CCAAACTCCCCTCCTACTCC	59.928	20	GAAAACTCCCCGAACACAAA	59.948	20	20	305	499
i0_HQ_BSbp1_c2211/f2p0/754	1	p2	(CT)7	14	26	39	TCGCCTCTAGGAAGGACTCA	60.088	20	GCCACAAGAGCCAATCTAGC	59.985	20	20	434	709	TCGCCTCTAGGAAGGACTCA	60.088	20	CAGCAAGATGACAGAAGCCA	60.136	20	20	434	637	TCAACTCAAGCTCAGGCAAA	59.716	20	GCCACAAGAGCCAATCTAGC	59.985	20	20	451	709
i0_HQ_BSbp1_c22542/f26p6/869	1	p1	(A)10	10	83	92	TGAAAGTGGGGAAACAAAGG	59.942	20	ACAGATCTGCTCCTCTCCCA	59.945	20	20	408	543	TGAAAGTGGGGAAACAAAGG	59.942	20	CACAGATCTGCTCCTCTCCC	59.945	20	20	408	544	AATGTCGGATGAGGAGCATC	60.042	20	GGGTCTGCCCTTGATGACTA	60.073	20	20	90	207
i0_HQ_BSbp1_c22673/f10p0/908	1	p3	(TTG)5	15	697	711	CACATCCAGAGTGAGGAGCA	59.98	20	AAATCACCATTTGCAAAGCC	59.945	20	20	443	616	CACATCCAGAGTGAGGAGCA	59.98	20	CCCATCTCAGTGGGATCAGT	59.92	20	20	443	553	GCAAATGGTGATTTCGCTTT	60.081	20	GGTTTGCGTAAGCAGCTAGG	60.039	20	20	603	863
i0_HQ_BSbp1_c22681/f3p2/936	1	p3	(CGC)5	15	616	630	CTCCCCTGTTTCTACTCCCC	59.928	20	GAAGGAGCAGTTGTCGAAGG	59.989	20	20	303	425	CCTTCGACAACTGCTCCTTC	59.989	20	CCGACCATCTTCCTCACTGT	60.112	20	20	406	683	CCTTCGACAACTGCTCCTTC	59.989	20	ACCGACCATCTTCCTCACTG	60.112	20	20	406	684
i0_HQ_BSbp1_c22681/f3p2/936	2	p1	(T)11	11	805	815	CTCCCCTGTTTCTACTCCCC	59.928	20	GAAGGAGCAGTTGTCGAAGG	59.989	20	20	303	425	CCTTCGACAACTGCTCCTTC	59.989	20	CCGACCATCTTCCTCACTGT	60.112	20	20	406	683	CCTTCGACAACTGCTCCTTC	59.989	20	ACCGACCATCTTCCTCACTG	60.112	20	20	406	684
i0_HQ_BSbp1_c22726/f5p0/964	1	p1	(T)14	14	790	803	TGTTCTGTGCGTCTCGAATC	59.992	20	CTGGACTGATTCACCCACCT	59.962	20	20	178	358	AATCAACCAAACTGGGCAAG	59.971	20	CTGGACTGATTCACCCACCT	59.962	20	20	103	358	TGTTCTGTGCGTCTCGAATC	59.992	20	ATTCACCCACCTTGAGATCG	59.927	20	20	178	350
i0_HQ_BSbp1_c23099/f5p0/794	1	p2	(TA)9	18	44	61	TGGGCTTTTCTGAATGAACC	60.051	20	CACTGTTTTTGCTCTGCCAA	60.027	20	20	452	553	GAGGTCAATCTCCTTTCCCC	59.874	20	TTCAGAAAAGCCCAGTTGCT	59.993	20	20	346	465	GGCAAACTTGGCTGTTGAAT	60.118	20	CCCATCCTGCCATTAGAGAA	60.029	20	20	61	164
i0_HQ_BSbp1_c23099/f5p0/794	2	p3	(TTG)5	15	719	733	TGGGCTTTTCTGAATGAACC	60.051	20	CACTGTTTTTGCTCTGCCAA	60.027	20	20	452	553	GAGGTCAATCTCCTTTCCCC	59.874	20	TTCAGAAAAGCCCAGTTGCT	59.993	20	20	346	465	GGCAAACTTGGCTGTTGAAT	60.118	20	CCCATCCTGCCATTAGAGAA	60.029	20	20	61	164
i0_HQ_BSbp1_c23134/f6p0/842	1	p2	(CT)11	22	53	74	CGGATACATGCCGATCTTCT	60.059	20	GTCTCCTCCTCCCCATCTTC	60.012	20	20	163	425	GAAGATGGGGAGGAGGAGAC	60.012	20	GATCCCTCCGTCAAACAAAA	59.91	20	20	406	576	CTTGCGGGTCTCAAAAGAAG	59.986	20	GACGCCTCCTGCAAGTATTC	59.843	20	20	109	329
i0_HQ_BSbp1_c23134/f6p0/842	2	p3	(GGC)5	15	370	384	CGGATACATGCCGATCTTCT	60.059	20	GTCTCCTCCTCCCCATCTTC	60.012	20	20	163	425	GAAGATGGGGAGGAGGAGAC	60.012	20	GATCCCTCCGTCAAACAAAA	59.91	20	20	406	576	CTTGCGGGTCTCAAAAGAAG	59.986	20	GACGCCTCCTGCAAGTATTC	59.843	20	20	109	329
i0_HQ_BSbp1_c23134/f6p0/842	3	p1	(T)16	16	604	619	CGGATACATGCCGATCTTCT	60.059	20	GTCTCCTCCTCCCCATCTTC	60.012	20	20	163	425	GAAGATGGGGAGGAGGAGAC	60.012	20	GATCCCTCCGTCAAACAAAA	59.91	20	20	406	576	CTTGCGGGTCTCAAAAGAAG	59.986	20	GACGCCTCCTGCAAGTATTC	59.843	20	20	109	329
i0_HQ_BSbp1_c23134/f6p0/842	4	p1	(T)18	18	777	794	CGGATACATGCCGATCTTCT	60.059	20	GTCTCCTCCTCCCCATCTTC	60.012	20	20	163	425	GAAGATGGGGAGGAGGAGAC	60.012	20	GATCCCTCCGTCAAACAAAA	59.91	20	20	406	576	CTTGCGGGTCTCAAAAGAAG	59.986	20	GACGCCTCCTGCAAGTATTC	59.843	20	20	109	329
i0_HQ_BSbp1_c23146/f8p0/816	1	p1	(T)12	12	735	746	ATCATCAAGCTTCCGGATTG	60.036	20	GGGATCGTGAAGCAGAAGTC	59.81	20	20	73	208	ATCATCAAGCTTCCGGATTG	60.036	20	AGGCCTTGAGGCTGAAAAAT	60.208	20	20	73	336	AATCCCTCCTCTGCCATTTT	59.903	20	GGGATCGTGAAGCAGAAGTC	59.81	20	20	108	208
i0_HQ_BSbp1_c23224/f7p3/804	1	p3	(CTG)9	27	159	185	CTTAAAGCACGAGGAATCGC	59.982	20	TTCTGCATTTGACCTTTCCC	60.051	20	20	216	440	CTTAAAGCACGAGGAATCGC	59.982	20	TAGATCTCCACCCCGTTTTG	59.926	20	20	216	411	GATTGAGGAGGACAGCAAGC	59.957	20	TATGTGCGAAGCCCTAATCC	60.06	20	20	41	213
i0_HQ_BSbp1_c23235/f4p0/703	1	c	(T)12a(AT)6	25	628	652	TGGGGAAAAGCAGAGAGAAA	59.926	20	AATGAGATCCAAGTGACCGC	60.081	20	20	497	628	GTGTGAAGAGGATGGGGAAA	59.903	20	AATGAGATCCAAGTGACCGC	60.081	20	20	485	628	TTCTTCTTCGAAGGCGACAT	59.955	20	GGCTCGATGACTTCCTATGC	59.803	20	20	153	384
i0_HQ_BSbp1_c23276/f4p19/883	1	p2	(GA)9	18	141	158	TGCCGATGAGTTAGCCTCTT	59.978	20	CTGCTCCCATCAGAGAAAGC	60.096	20	20	495	671	TGCCGATGAGTTAGCCTCTT	59.978	20	GCTGCTCCCATCAGAGAAAG	60.096	20	20	495	672	TGCCGATGAGTTAGCCTCTT	59.978	20	AGCTGCTCCCATCAGAGAAA	60.096	20	20	495	673
i0_HQ_BSbp1_c23323/f5p286/832	1	p3	(GCC)5	15	496	510	GGAGAAAGAAGTCCTCGCCT	59.957	20	TTATGACGATTGAAGCAGCG	59.976	20	20	277	528	AGGAGAAAGAAGTCCTCGCC	59.957	20	TTATGACGATTGAAGCAGCG	59.976	20	20	276	528	TCTCACCGGAGGAGAAAGAA	59.92	20	TTATGACGATTGAAGCAGCG	59.976	20	20	267	528
i0_HQ_BSbp1_c23327/f5p0/691	1	p1	(T)13	13	657	669	GCACAAGATGAGGCAACAGA	59.992	20	CCAACCTTTCTTTCAGCAGC	59.993	20	20	141	268	GCACAAGATGAGGCAACAGA	59.992	20	GCCAACCTTTCTTTCAGCAG	59.993	20	20	141	269	TCTGCACAAGATGAGGCAAC	59.992	20	CCAACCTTTCTTTCAGCAGC	59.993	20	20	138	268
i0_HQ_BSbp1_c23342/f3p0/642	1	p3	(CTT)5	15	310	324	ATGGTAGGAAGCAGGGGAGT	59.957	20	TCTAATTTGGACCCCAGCAG	60.066	20	20	326	428	AAAGGATCAAGGCGGTCTTT	60.074	20	ACTCCCCTGCTTCCTACCAT	59.957	20	20	205	345	TTTGATGGTAGGAAGCAGGG	60.066	20	TCTAATTTGGACCCCAGCAG	60.066	20	20	322	428
i0_HQ_BSbp1_c23342/f3p0/642	2	p1	(T)10	10	476	485	ATGGTAGGAAGCAGGGGAGT	59.957	20	TCTAATTTGGACCCCAGCAG	60.066	20	20	326	428	AAAGGATCAAGGCGGTCTTT	60.074	20	ACTCCCCTGCTTCCTACCAT	59.957	20	20	205	345	TTTGATGGTAGGAAGCAGGG	60.066	20	TCTAATTTGGACCCCAGCAG	60.066	20	20	322	428
i0_HQ_BSbp1_c23342/f3p0/642	3	p1	(T)12	12	613	624	ATGGTAGGAAGCAGGGGAGT	59.957	20	TCTAATTTGGACCCCAGCAG	60.066	20	20	326	428	AAAGGATCAAGGCGGTCTTT	60.074	20	ACTCCCCTGCTTCCTACCAT	59.957	20	20	205	345	TTTGATGGTAGGAAGCAGGG	60.066	20	TCTAATTTGGACCCCAGCAG	60.066	20	20	322	428
i0_HQ_BSbp1_c23400/f5p2/962	1	p2	(TA)8	16	165	180	GCGAGGACTAGGAGCTGTTG	60.156	20	GCGATACACCCCAGAAAAGA	60.074	20	20	773	904	TCCACCATGGAAGGGAAATA	60.126	20	CAACAGCTCCTAGTCCTCGC	60.156	20	20	524	792	TATCCACCATGGAAGGGAAA	60.126	20	CAACAGCTCCTAGTCCTCGC	60.156	20	20	522	792
i0_HQ_BSbp1_c23410/f3p16/608	1	p1	(T)16	16	592	607	TCGGATCAAGGATAGGATCG	59.991	20	TAAAACCGAAACCCTACCCC	60.048	20	20	298	407	TCGGATCAAGGATAGGATCG	59.991	20	TGATATGATGCCCGTAGCAA	60.058	20	20	298	467	TCGGATCAAGGATAGGATCG	59.991	20	CATCGCCCTAACCTTCAAAA	60.067	20	20	298	516
i0_HQ_BSbp1_c23465/f4p1/943	1	p2	(TC)7	14	57	70	AGTCACAGCCACCATCACAA	60.162	20	CCCTCACAGCCATTAGGAAA	60.066	20	20	642	810	GAAGAGGCCATCACCTTCTG	59.803	20	CCCTCACAGCCATTAGGAAA	60.066	20	20	596	810	TGAGAAGAGGCCATCACCTT	59.803	20	CCCTCACAGCCATTAGGAAA	60.066	20	20	593	810
i0_HQ_BSbp1_c23467/f5p0/749	1	p2	(CT)7	14	224	237	CGAACACTCGACGACAAAGA	60.025	20	GAGGTGGCAGAGAAGACGAC	59.993	20	20	66	225	CGAACACTCGACGACAAAGA	60.025	20	CTCCTCTTCCTCCTCACACG	59.978	20	20	66	167	CGTGTGAGGAGGAAGAGGAG	59.978	20	CATCTTTGAGGTGAAGGGGA	60.042	20	20	148	255
i0_HQ_BSbp1_c23477/f3p0/743	1	p3	(CGG)5	15	339	353	GTGGACGACTGTCGAGAACA	59.872	20	GGAGTCGATGAGGTCGATGT	60.08	20	20	117	282	ACATCGACCTCATCGACTCC	60.08	20	CTGTGCTCGTCTTCAGTCCA	60.178	20	20	263	410	GTGGACGACTGTCGAGAACA	59.872	20	GCGGAGAAGGAGGAGGTAGT	59.84	20	20	117	261
i0_HQ_BSbp1_c23491/f4p0/723	1	p1	(T)10	10	615	624	GTCGCATCCACCAAGTTTCT	60.119	20	GCTGCCATAATTTGCCTGAT	60.067	20	20	11	164	AGTCGCATCCACCAAGTTTC	60.119	20	GCTGCCATAATTTGCCTGAT	60.067	20	20	10	164	TATGTGCAGAATGCTTGGGA	60.22	20	AGAACAGTGGGGATCACAGG	59.962	20	20	334	470
i0_HQ_BSbp1_c23492/f3p0/967	1	p3	(CAA)6	18	336	353	ATCAATTGCAGCAGCATCAG	59.979	20	GGCCAAATGAAGAAGATGGA	60.014	20	20	294	406	CCACAGCTCTCTCCAACCTC	59.986	20	CCAGTGACTGATGGTGATGG	59.954	20	20	250	377	CCACAGCTCTCTCCAACCTC	59.986	20	GCCAGTGACTGATGGTGATG	60.121	20	20	250	378
i0_HQ_BSbp1_c23492/f3p0/967	2	p1	(T)10	10	958	967	ATCAATTGCAGCAGCATCAG	59.979	20	GGCCAAATGAAGAAGATGGA	60.014	20	20	294	406	CCACAGCTCTCTCCAACCTC	59.986	20	CCAGTGACTGATGGTGATGG	59.954	20	20	250	377	CCACAGCTCTCTCCAACCTC	59.986	20	GCCAGTGACTGATGGTGATG	60.121	20	20	250	378
i0_HQ_BSbp1_c23533/f2p1/951	1	p1	(A)30	30	871	900	GGAAAAACTGAACAGGCCAA	60.088	20	TTGCGAGCTTCAACCTTTTT	59.996	20	20	545	672	CAAGGCGTGAAAGAGAGGAG	60.126	20	TTGCGAGCTTCAACCTTTTT	59.996	20	20	477	672	CTCAAGGCGTGAAAGAGAGG	60.126	20	TTGCGAGCTTCAACCTTTTT	59.996	20	20	475	672
i0_HQ_BSbp1_c23553/f3p0/624	1	p3	(GCG)9	27	13	39	TTGGTCACCAGCAACACAAT	60.008	20	AAAGGAGAAGGCACACATGG	60.111	20	20	209	476	CAAAGGAGAAGATCAACGGC	59.813	20	TGGCAAAGCTGACTGAATTG	59.988	20	20	44	147	GCAAAGGAGAAGATCAACGG	59.813	20	TGGCAAAGCTGACTGAATTG	59.988	20	20	43	147
i0_HQ_BSbp1_c23576/f2p0/769	1	p1	(T)16	16	618	633	CACAAAGAAGGCGTACGTGA	59.904	20	ACTCTGGCGTCAGCTGATTT	60.02	20	20	496	694	ACCTGATGGCACAAAGAAGG	60.111	20	ACTCTGGCGTCAGCTGATTT	60.02	20	20	487	694	GAAGCCTGATGCTAAGGCAC	59.985	20	TTGTTTCTGGGAGGAGCACT	59.844	20	20	133	309
i0_HQ_BSbp1_c23601/f2p8/481	1	p1	(T)13	13	363	375	ATTAGCTGCCGAGTTGAGGA	59.978	20	AAAGTGCAAATGATAGCCCG	60.096	20	20	25	233	ATTAGCTGCCGAGTTGAGGA	59.978	20	GTAGCAGAACCTGGTAGCGG	59.898	20	20	25	189	ATTAGCTGCCGAGTTGAGGA	59.978	20	TGTGTCTTAATGGCGGTGAA	60.111	20	20	25	294
i0_HQ_BSbp1_c23602/f2p11/896	1	c	(T)11aaacttcctttttaacagtaattagatgctgagattttatgga(T)13gctctttttctgtagtaagaaaatcagcgttgaaatgtaatcga(T)17	128	734	861	TGGACGACTGGTGTGGATTA	59.96	20	CTGCATGACTCGTAGTCGGA	60.008	20	20	119	249	TGGACGACTGGTGTGGATTA	59.96	20	GTTACCGTCGGTGTTCGTCT	60.035	20	20	119	286	TGGACGACTGGTGTGGATTA	59.96	20	CGTCGGTGTTCGTCTGTATG	60.175	20	20	119	281
i0_HQ_BSbp1_c23609/f2p0/697	1	p2	(AG)17	34	49	82	GAATCCGGTAGTCCACGAGA	60.073	20	TCCCTGACCGAATCAAAGAC	60.05	20	20	107	208	GAGAGAGAGGGATGACGCTG	60.096	20	TCCCTGACCGAATCAAAGAC	60.05	20	20	73	208	GTCTTTGATTCGGTCAGGGA	60.05	20	CCTTGAAATGTGGAGGGAAA	59.903	20	20	189	402
i0_HQ_BSbp1_c23625/f2p1/577	1	p2	(AG)13	26	57	82	GAAAGGTGAAGTGCCTCTGC	59.997	20	GTGCCCCATCTTCAAAGAAA	60.051	20	20	237	430	GAAAGGTGAAGTGCCTCTGC	59.997	20	TCTACAATTTCCTCGTGCCC	60.074	20	20	237	444	AATGGGGCCTTTAGTTTTGG	60.177	20	GCAGAGGCACTTCACCTTTC	59.997	20	20	82	256
i0_HQ_BSbp1_c23638/f3p0/699	1	p1	(T)17	17	383	399	AGGAGCAGAAGAAGGGAAGG	59.95	20	AAAGCCTCGCAGAGCAATTA	60.117	20	20	214	353	CTTCGGTTAAGGAAGGGGAG	60.061	20	AAAGCCTCGCAGAGCAATTA	60.117	20	20	181	353	ACTTCGGTTAAGGAAGGGGA	59.934	20	AAAGCCTCGCAGAGCAATTA	60.117	20	20	180	353
i0_HQ_BSbp1_c23646/f2p0/602	1	p3	(CGG)5	15	159	173	GACCTTCATCCGGAGATTCA	60.011	20	AGAGTCGATTTCAGGGCTCA	59.95	20	20	272	395	GACCTTCATCCGGAGATTCA	60.011	20	CAGAGTCGATTTCAGGGCTC	59.95	20	20	272	396	ATGAAGGTCCGTGAGTGGTC	59.969	20	AGAGTCGATTTCAGGGCTCA	59.95	20	20	225	395
i0_HQ_BSbp1_c23659/f2p4/663	1	p1	(T)13	13	8	20	CTATTCATGGCTGCGAGGAT	60.199	20	TCACATCAGTAGCAGCTGGG	60.008	20	20	150	339	CTATTCATGGCTGCGAGGAT	60.199	20	CAGGCCTCACATCAGTAGCA	60.008	20	20	150	345	CCTGCGGTTTTTGTGTTTTT	60.011	20	ATCCTCGCAGCCATGAATAG	60.199	20	20	54	169
i0_HQ_BSbp1_c23674/f5p0/789	1	p1	(A)12	12	713	724	TGCCTCTCTGAGGTTTTGCT	60.134	20	AAGCCTGGTAAAAGCTGCAA	60.018	20	20	554	672	CACTGCATTGTTGCAGCTTT	60.058	20	AAATTGCCATAAGCCACAGC	60.103	20	20	643	748	CACTGCATTGTTGCAGCTTT	60.058	20	AGCAAATTGCCATAAGCCAC	60.103	20	20	643	751
i0_HQ_BSbp1_c23683/f3p0/777	1	p2	(AG)8	16	25	40	GAGAAAGGATCCGGACACAA	60.05	20	TGCCATATCACAGCCATGTT	59.955	20	20	159	277	TTAAATGGCCTGTTTGGGAG	59.931	20	AAAACCATCTTTGTGCCAGG	59.971	20	20	192	343	GAGAAAGGATCCGGACACAA	60.05	20	CTTCAGACCAGGGAAAACCA	60.081	20	20	159	356
i0_HQ_BSbp1_c23683/f3p0/777	2	p1	(T)10	10	694	703	GAGAAAGGATCCGGACACAA	60.05	20	TGCCATATCACAGCCATGTT	59.955	20	20	159	277	TTAAATGGCCTGTTTGGGAG	59.931	20	AAAACCATCTTTGTGCCAGG	59.971	20	20	192	343	GAGAAAGGATCCGGACACAA	60.05	20	CTTCAGACCAGGGAAAACCA	60.081	20	20	159	356
i0_HQ_BSbp1_c23687/f2p0/728	1	p1	(T)12	12	213	224	CTCGACGGAAAATAAGCGAG	59.975	20	GGCTTGCCACTCTGAGATTC	59.957	20	20	166	432	GGAATCTCAGAGTGGCAAGC	59.957	20	GATGAACCCAAAAGCCTGAA	60.051	20	20	412	646	ACCCTCGAAGAGAAAGAGGC	59.957	20	TCGGGTAGGAGAGGAAAGGT	60.067	20	20	42	161
i0_HQ_BSbp1_c23687/f2p0/728	2	p1	(T)18	18	648	665	CTCGACGGAAAATAAGCGAG	59.975	20	GGCTTGCCACTCTGAGATTC	59.957	20	20	166	432	GGAATCTCAGAGTGGCAAGC	59.957	20	GATGAACCCAAAAGCCTGAA	60.051	20	20	412	646	ACCCTCGAAGAGAAAGAGGC	59.957	20	TCGGGTAGGAGAGGAAAGGT	60.067	20	20	42	161
i0_HQ_BSbp1_c23698/f2p6/942	1	p1	(A)13	13	93	105	TTCACCAGGAAGACGAGCTT	59.989	20	AATCTGTGCGCAGAACTCCT	60.02	20	20	424	607	AACCACAATCCCTCAACTGC	59.973	20	AGCTCGTCTTCCTGGTGAAA	59.989	20	20	267	442	AACCACAATCCCTCAACTGC	59.973	20	AAGCTCGTCTTCCTGGTGAA	59.989	20	20	267	443
i0_HQ_BSbp1_c23698/f2p6/942	2	c	(T)12c(T)14	27	810	836	TTCACCAGGAAGACGAGCTT	59.989	20	AATCTGTGCGCAGAACTCCT	60.02	20	20	424	607	AACCACAATCCCTCAACTGC	59.973	20	AGCTCGTCTTCCTGGTGAAA	59.989	20	20	267	442	AACCACAATCCCTCAACTGC	59.973	20	AAGCTCGTCTTCCTGGTGAA	59.989	20	20	267	443
i0_HQ_BSbp1_c23703/f2p0/518	1	c	(TC)23tatcg(GT)9	69	367	435	GGGCCTGTTCCCGTATTATT	60.041	20	ACACACACACACACACACCG	59.998	20	20	244	434	TTCAGCAGCATCAGCATACC	59.979	20	AATAATACGGGAACAGGCCC	60.041	20	20	99	263	TCAAGGTTGTTGCCATGAAA	60.088	20	AATAATACGGGAACAGGCCC	60.041	20	20	133	263
i0_HQ_BSbp1_c23713/f3p0/820	1	p3	(CGG)5	15	155	169	TCTTTCCGATTGCGTTATCC	60.038	20	AAGCAACCTCTCAGACGCAT	60.02	20	20	429	546	ATACTAGGGCGAGCACTGGA	59.859	20	GGATAACGCAATCGGAAAGA	60.038	20	20	259	448	TCTTTCCGATTGCGTTATCC	60.038	20	TCTCAAATCCACCATCAGCA	60.201	20	20	429	683
i0_HQ_BSbp1_c23723/f6p0/888	1	p3	(CGC)5	15	627	641	CTCCCCTGTTTCTACTCCCC	59.928	20	GAAGGAGCAGTTGTCGAAGG	59.989	20	20	314	436	CCTTCGACAACTGCTCCTTC	59.989	20	CCGACCATCTTCCTCACTGT	60.112	20	20	417	694	CCTTCGACAACTGCTCCTTC	59.989	20	ACCGACCATCTTCCTCACTG	60.112	20	20	417	695
i0_HQ_BSbp1_c23723/f6p0/888	2	p1	(T)13	13	816	828	CTCCCCTGTTTCTACTCCCC	59.928	20	GAAGGAGCAGTTGTCGAAGG	59.989	20	20	314	436	CCTTCGACAACTGCTCCTTC	59.989	20	CCGACCATCTTCCTCACTGT	60.112	20	20	417	694	CCTTCGACAACTGCTCCTTC	59.989	20	ACCGACCATCTTCCTCACTG	60.112	20	20	417	695
i0_HQ_BSbp1_c23726/f3p0/934	1	p2	(AG)6	12	671	682	GGTACTCTGACCGCCATGAT	59.957	20	TCTCGGGCTCTCTCTCTCTG	59.962	20	20	509	688	CAGAGCATCCAAGATCGTCA	59.942	20	TCTCGGGCTCTCTCTCTCTG	59.962	20	20	588	688	TGTCAGAGCATCCAAGATCG	59.942	20	TCTCGGGCTCTCTCTCTCTG	59.962	20	20	585	688
i0_HQ_BSbp1_c23728/f2p0/913	1	p2	(AG)6	12	51	62	TTTGGCGGAATTTACCTTTG	59.937	20	CGAACCCGTTAACCTTTTGA	59.968	20	20	441	697	TTTGGCGGAATTTACCTTTG	59.937	20	TCGAACCCGTTAACCTTTTG	59.968	20	20	441	698	TTTGGCGGAATTTACCTTTG	59.937	20	TCAACGGAGCCTTCCATATC	60.036	20	20	441	662
i0_HQ_BSbp1_c23729/f2p0/258	1	p1	(T)163	163	1	163
i0_HQ_BSbp1_c23736/f4p0/927	1	c	(TC)12tt(TC)7	40	32	71	TTTCTTCCTCATTCCCCCTT	59.875	20	CACGATTTTGTCAATGGCTG	60.111	20	20	340	526	CAGCCATTGACAAAATCGTG	60.111	20	GTCAAGTGCTCCTGGTCCTC	59.841	20	20	507	746	CAGCCATTGACAAAATCGTG	60.111	20	GAGTCAAGTGCTCCTGGTCC	59.841	20	20	507	748
i0_HQ_BSbp1_c23743/f2p0/904	1	p1	(A)12	12	12	23	TCCGGAAGGTCAGCATAATC	60.036	20	ATAAGACTCGACGACCACCG	60.134	20	20	275	471	GATAAACCGCAGGCCTACAA	60.096	20	ATAAGACTCGACGACCACCG	60.134	20	20	202	471	GCAGGCCTACAAAAACTTCG	59.883	20	ATAAGACTCGACGACCACCG	60.134	20	20	210	471
i0_HQ_BSbp1_c23769/f4p0/320	1	p1	(T)11	11	284	294	CAAGTCTCTGGTGGCTGACA	60.022	20	GACCAAGTCGCGTCAAAGAT	60.263	20	20	135	239	GAGGACAAGTCTCTGGTGGC	59.841	20	GACCAAGTCGCGTCAAAGAT	60.263	20	20	130	239	CAAGTCTCTGGTGGCTGACA	60.022	20	AAGACCAAGTCGCGTCAAAG	60.431	20	20	135	241
i0_HQ_BSbp1_c23903/f2p7/602	1	p2	(AT)20	40	457	496	GGAGAGAACGTAATGAGGCG	59.836	20	CTTCCTCTTCTCTTCGGCCT	60.088	20	20	85	194	GGAGAGAACGTAATGAGGCG	59.836	20	CTGCCTCAAAACAACCACCT	60.149	20	20	85	234	CGGAGAGAACGTAATGAGGC	59.836	20	CTGCCTCAAAACAACCACCT	60.149	20	20	84	234
i0_HQ_BSbp1_c2515/f4p0/724	1	p1	(T)12	12	715	726	AGCGTGAGAGGGAAAACTGA	59.989	20	CATGGTACGCAGCAGCTAAA	60.037	20	20	187	359	TCAGCGTGAGAGGGAAAACT	59.989	20	CATGGTACGCAGCAGCTAAA	60.037	20	20	185	359	ATCTTCAGCGTGAGAGGGAA	59.95	20	CATGGTACGCAGCAGCTAAA	60.037	20	20	181	359
i0_HQ_BSbp1_c2525/f2p0/895	1	p1	(A)32	32	815	846	CTAAACCTGCGACGGAAGAG	60.008	20	CGATGAAGAAGATCCCCGTA	60.029	20	20	15	123	CTAAACCTGCGACGGAAGAG	60.008	20	TGTCTTCATCCAGGGGAAAG	60.042	20	20	15	190	CTAAACCTGCGACGGAAGAG	60.008	20	CTGTCTTCATCCAGGGGAAA	60.042	20	20	15	191
i0_HQ_BSbp1_c25590/f4p1/629	1	c	(GTGC)5cgcagcatttaaattaagggatatttgcgcatataatatcaacatttttctcgtttgtaagattgatatttatg(T)10	104	452	555	GCTATCACCGCCATCATTCT	60.066	20	TGCAGTAAGACAGACCGTCG	60.049	20	20	93	215	CATCTCCCAAAACAAGCCAT	59.933	20	TGCAGTAAGACAGACCGTCG	60.049	20	20	42	215	ACAAGCCATGGCAAGATTTC	60.081	20	TGCAGTAAGACAGACCGTCG	60.049	20	20	53	215
i0_HQ_BSbp1_c25696/f2p0/810	2	p1	(T)10	10	696	705	TCAAGCTGCTTCAAATGTGG	59.988	20	TTCAGTGCCAGAATCACGAG	59.984	20	20	192	434	TCAAGCTGCTTCAAATGTGG	59.988	20	CTTCAGTGCCAGAATCACGA	59.984	20	20	192	435	TCAAGCTGCTTCAAATGTGG	59.988	20	CTGAAGCCATAGCCTCTTGG	59.971	20	20	192	292
i0_HQ_BSbp1_c25696/f2p0/810	1	p1	(T)21	21	523	543	TCAAGCTGCTTCAAATGTGG	59.988	20	TTCAGTGCCAGAATCACGAG	59.984	20	20	192	434	TCAAGCTGCTTCAAATGTGG	59.988	20	CTTCAGTGCCAGAATCACGA	59.984	20	20	192	435	TCAAGCTGCTTCAAATGTGG	59.988	20	CTGAAGCCATAGCCTCTTGG	59.971	20	20	192	292
i0_HQ_BSbp1_c258/f21p0/721	1	p1	(A)10	10	619	628	GCCGAATTATGTTCCTCCAA	59.901	20	AAGCAATCACAGAGGCCAGT	59.874	20	20	20	136	GCCGAATTATGTTCCTCCAA	59.901	20	TCGTCGAAGCAATCACAGAG	60.136	20	20	20	142	ATTCCAACCTCAAGCTCCCT	60.074	20	ATCATTGCAAGGGCTTTCTG	60.214	20	20	86	353
i0_HQ_BSbp1_c26145/f2p6/390	1	c	(T)30a(T)188	219	22	240	TGCCAAAACTGCTACAGGAA	59.464	20	TTGTTCTTGTGGCTTCGACA	60.427	20	20	264	374	TGCCAAAACTGCTACAGGAA	59.464	20	TGTTCTTGTGGCTTCGACAT	59.293	20	20	264	373	TGCCAAAACTGCTACAGGAA	59.464	20	TTTTTGTTCTTGTGGCTTCG	58.939	20	20	264	377
i0_HQ_BSbp1_c2616/f3p0/864	1	p2	(AG)10	20	25	44	ACCTTTGGAATCGCCTTTCT	60.074	20	CCCACATTGCTTTTGGTCTT	59.971	20	20	375	585	TGGTTACCAGTCCATGCTGA	60.112	20	CCCACATTGCTTTTGGTCTT	59.971	20	20	478	585	ACCTTTGGAATCGCCTTTCT	60.074	20	TATCTAGCTGGGGCTCTGGA	59.933	20	20	375	551
i0_HQ_BSbp1_c265/f24p0/698	1	p1	(T)10	10	665	674	GCTATCACCTAAGCCCCTCC	60.06	20	CAAGGGCCTTATCATCCTCA	60.029	20	20	19	174	GCTATCACCTAAGCCCCTCC	60.06	20	GTTGGAGCTTGGGGGTTTAT	60.187	20	20	19	205	GCTATCACCTAAGCCCCTCC	60.06	20	CCACAGTCGCTGGAATTTCT	60.255	20	20	19	150
i0_HQ_BSbp1_c26517/f2p0/649	1	p1	(T)15	15	545	559	TCGCCGAAAAAGAAAAAGAA	59.937	20	CGCTGCTTTTATTAGGGCTG	60	20	20	201	387	TTCGCCGAAAAAGAAAAAGA	59.937	20	CGCTGCTTTTATTAGGGCTG	60	20	20	200	387	TCTTCGCCGAAAAAGAAAAA	59.937	20	CGCTGCTTTTATTAGGGCTG	60	20	20	198	387
i0_HQ_BSbp1_c2682/f3p0/637	2	p1	(A)10	10	624	633	CCCTTGGAAGACATTGAGGA	60.042	20	CAGTCCTGTGCCAGTCTTGA	60.022	20	20	197	463	TCCCTTGGAAGACATTGAGG	60.042	20	CAGTCCTGTGCCAGTCTTGA	60.022	20	20	196	463	GCTTCTCAGGCAATCGAAAG	60.096	20	CCTCAATGTCTTCCAAGGGA	60.042	20	20	80	215
i0_HQ_BSbp1_c2682/f3p0/637	1	p3	(TTC)5	15	43	57	CCCTTGGAAGACATTGAGGA	60.042	20	CAGTCCTGTGCCAGTCTTGA	60.022	20	20	197	463	TCCCTTGGAAGACATTGAGG	60.042	20	CAGTCCTGTGCCAGTCTTGA	60.022	20	20	196	463	GCTTCTCAGGCAATCGAAAG	60.096	20	CCTCAATGTCTTCCAAGGGA	60.042	20	20	80	215
i0_HQ_BSbp1_c2732/f2p0/898	1	p1	(T)10	10	747	756	GCGAGGAAGTATGGCTGAAG	59.978	20	CCAAAACTCCTCAACCGTGT	60.005	20	20	59	269	GCGAGGAAGTATGGCTGAAG	59.978	20	ACCAAAACTCCTCAACCGTG	60.005	20	20	59	270	GCGAGGAAGTATGGCTGAAG	59.978	20	ACACCAAAACTCCTCAACCG	60.005	20	20	59	272
i0_HQ_BSbp1_c27588/f2p11/823	1	p3	(TCC)5	15	51	65	TGTTCGGTACTCTCGACGTG	59.897	20	TCTGAAAATGGATAAGCCCG	60.031	20	20	392	502	AAACGGATTCGTATGCAAGC	60.103	20	ATTTGCGGTGGTTATGAAGC	59.967	20	20	156	432	CACCGGACGACTTCTTCTTC	59.844	20	ATTTGCGGTGGTTATGAAGC	59.967	20	20	191	432
i0_HQ_BSbp1_c27639/f3p0/675	1	p3	(CGA)5	15	129	143	AACCAGCAAACCATTGAAGG	59.971	20	GACTCCTCCTGTCTTGTGGC	59.841	20	20	41	226	TTGAGAAGGAGAAGGGCAGA	60.065	20	GACTCCTCCTGTCTTGTGGC	59.841	20	20	65	226	TTGAGAAGGAGAAGGGCAGA	60.065	20	TTCATCGGCTTCCTCTGTTT	59.813	20	20	65	203
i0_HQ_BSbp1_c27639/f3p0/675	2	c	(T)14g(T)14	29	569	597	AACCAGCAAACCATTGAAGG	59.971	20	GACTCCTCCTGTCTTGTGGC	59.841	20	20	41	226	TTGAGAAGGAGAAGGGCAGA	60.065	20	GACTCCTCCTGTCTTGTGGC	59.841	20	20	65	226	TTGAGAAGGAGAAGGGCAGA	60.065	20	TTCATCGGCTTCCTCTGTTT	59.813	20	20	65	203
i0_HQ_BSbp1_c27688/f3p0/806	1	p2	(GA)6	12	43	54	GAGTCCGCTCACAAGAAAGG	59.989	20	CTATAATAGCCCCCGGCTTC	59.915	20	20	203	317	CGCATTTGGGAGAGAGAGAG	60.088	20	CCTTTCTTGTGAGCGGACTC	59.989	20	20	33	222	CTCGCATTTGGGAGAGAGAG	60.088	20	CCTTTCTTGTGAGCGGACTC	59.989	20	20	31	222
i0_HQ_BSbp1_c27698/f2p0/932	1	p2	(AG)9	18	173	190	CTTTGCTTTCAACTCCTGCC	59.993	20	CTTCGGACGAGATCTTCAGG	59.943	20	20	525	717	CATCATCGACATCCAGTTGC	60.08	20	GGCAGGAGTTGAAAGCAAAG	59.993	20	20	349	544	TTTCATTCCCACTCTTTCCG	60.044	20	GGAGATTGCTGTGTCCCTGT	60.12	20	20	3	253
i0_HQ_BSbp1_c27753/f2p0/963	1	p2	(CT)11	22	68	89	TACAGACTGCGGCAAGAATG	60.011	20	GGCCTCCTCACAAGTCTCAG	59.986	20	20	376	589	TACAGACTGCGGCAAGAATG	60.011	20	CTGGCCTCCTCACAAGTCTC	59.986	20	20	376	591	GCACAAGGAGATGGAGAAGC	59.957	20	GGCCTCCTCACAAGTCTCAG	59.986	20	20	406	589
i0_HQ_BSbp1_c27753/f2p0/963	2	p1	(T)12	12	772	783	TACAGACTGCGGCAAGAATG	60.011	20	GGCCTCCTCACAAGTCTCAG	59.986	20	20	376	589	TACAGACTGCGGCAAGAATG	60.011	20	CTGGCCTCCTCACAAGTCTC	59.986	20	20	376	591	GCACAAGGAGATGGAGAAGC	59.957	20	GGCCTCCTCACAAGTCTCAG	59.986	20	20	406	589
i0_HQ_BSbp1_c27758/f3p0/846	1	p1	(T)18	18	754	771	GTTTGGGCTTGTCGAACATT	59.978	20	TGCCTTGACATTGCTTTCAG	59.988	20	20	389	560	GTTTGGGCTTGTCGAACATT	59.978	20	CTGCCTTGACATTGCTTTCA	59.988	20	20	389	561	AGTAGTGGCCGTCTCTTCCA	59.867	20	GCTTCTTTCTTTACACGGCG	60.018	20	20	42	144
i0_HQ_BSbp1_c27920/f2p0/885	1	p3	(GAG)6	18	226	243	TGAGGAGGAAATGGGAGATG	60.003	20	CTGGCGAATGATTTCGATTT	60.038	20	20	302	442	TGAGGAGGAAATGGGAGATG	60.003	20	TTTGTTGAAGGGATTCTCCG	60.044	20	20	302	506	TGAAGGTGGTGACTGGATCA	60.088	20	CATCTCCCATTTCCTCCTCA	60.003	20	20	73	321
i0_HQ_BSbp1_c28206/f2p0/540	1	p1	(T)11	11	530	540	AGGAACAGCAGCGAAGAAAA	60.132	20	CATTCTCAAGCTGTCACGGA	59.984	20	20	83	217	AAGGAACAGCAGCGAAGAAA	60.132	20	CATTCTCAAGCTGTCACGGA	59.984	20	20	82	217	AAAGGAACAGCAGCGAAGAA	60.132	20	CATTCTCAAGCTGTCACGGA	59.984	20	20	81	217
i0_HQ_BSbp1_c2888/f3p0/812	1	c	(GA)7g(GA)10	35	78	112	GACCTATTACCCCCATGGCT	60.039	20	ATAGCAGCGAGAAAAGCTGC	59.895	20	20	317	565	TTACGTGGCTGTTGCTGAAG	60.05	20	ATAGCAGCGAGAAAAGCTGC	59.895	20	20	353	565	ACAGCAGCTTGGTCCTCAAT	59.874	20	TGGTAGCCATGGGGGTAATA	60.031	20	20	194	340
i0_HQ_BSbp1_c2888/f3p0/812	2	p2	(TA)6	12	795	806	GACCTATTACCCCCATGGCT	60.039	20	ATAGCAGCGAGAAAAGCTGC	59.895	20	20	317	565	TTACGTGGCTGTTGCTGAAG	60.05	20	ATAGCAGCGAGAAAAGCTGC	59.895	20	20	353	565	ACAGCAGCTTGGTCCTCAAT	59.874	20	TGGTAGCCATGGGGGTAATA	60.031	20	20	194	340
i0_HQ_BSbp1_c29644/f2p0/605	1	p4	(GATC)5	20	50	69	CTTCTCTTTCATCGCCCTTG	59.948	20	ATCAGGATGTACGCGATTCC	59.923	20	20	114	332	TCTATCCAAGCGCGAATCTT	59.945	20	ATCAGGATGTACGCGATTCC	59.923	20	20	67	332	CTTCTCTTTCATCGCCCTTG	59.948	20	AGGATGTACGCGATTCCTTG	60.096	20	20	114	329
i0_HQ_BSbp1_c29792/f2p0/725	1	c	(TC)8ccgatctgctccgatctggcgtcttctttgctataccgtacacatgcatgttcttttagtgattatgtatccgtg(T)10	101	325	425	GTTCTTTGGAGCTCTCCGTG	59.989	20	CAGATCCAGTCCCATCGAAT	59.886	20	20	287	481	GTTCTTTGGAGCTCTCCGTG	59.989	20	AATGACCTCAGGAAGCCAGA	59.803	20	20	287	464	GTTCTTTGGAGCTCTCCGTG	59.989	20	GAATGACCTCAGGAAGCCAG	59.803	20	20	287	465
i0_HQ_BSbp1_c30203/f2p0/319	1	p1	(T)187	187	1	187	TGCAAAAACGTAATTCGACAA	59.246	21	TAGAATTCACCCGGTACCCA	60.184	20	20	188	301	TGCAAAAACGTAATTCGACAA	59.246	21	TTCACCCGGTACCCAACTAC	59.711	20	20	188	296	TGCAAAAACGTAATTCGACAA	59.246	21	AATTCACCCGGTACCCAACT	60.476	20	20	188	298
i0_HQ_BSbp1_c3100/f5p3/805	1	p3	(TGC)5	15	321	335	CTTTGGCACTCGCATGAGTA	60.011	20	CCTGACCGTCTCGAGTAAGC	60.012	20	20	283	493	TATCCCACCACTTCTGCTCC	60.073	20	TACTCATGCGAGTGCCAAAG	60.011	20	20	137	302	TCCTATCCCACCACTTCTGC	60.073	20	TACTCATGCGAGTGCCAAAG	60.011	20	20	134	302
i0_HQ_BSbp1_c31872/f2p0/842	1	p1	(T)12	12	736	747	AGCATGGGAGAACTCGAAGA	59.95	20	GCCATCTCTTCTGCCTTGAG	60.096	20	20	434	628	AGCATGGGAGAACTCGAAGA	59.95	20	AGCCATCTCTTCTGCCTTGA	60.096	20	20	434	629	CAGCAGCAGAAGCTGAACTG	60.072	20	GCCATCTCTTCTGCCTTGAG	60.096	20	20	457	628
i0_HQ_BSbp1_c33113/f2p0/866	1	p3	(GGC)6	18	583	600	AGTGTCAGATGAGGGGTTGG	59.962	20	GCAACAAACCAGATCCACCT	59.973	20	20	521	773	AGTGTCAGATGAGGGGTTGG	59.962	20	AGCAACAAACCAGATCCACC	59.973	20	20	521	774	GGCGAGATCTGTGGAGAGAG	60.096	20	CCAACCCCTCATCTGACACT	59.962	20	20	319	540
i0_HQ_BSbp1_c33147/f4p0/851	1	p2	(AG)12	24	10	33	GAAGGGGCTTTCATTCACAA	60.051	20	ATAGATGCTGCAAGAGCGGT	60.007	20	20	332	499	GAAGGGGCTTTCATTCACAA	60.051	20	CAGCCTGGACCAAATAAGGA	60.066	20	20	332	466	GAAGGGGCTTTCATTCACAA	60.051	20	GCCTGGACCAAATAAGGACA	59.933	20	20	332	464
i0_HQ_BSbp1_c3325/f3p0/545	1	p1	(T)13	13	394	406	CCAAGCCTTGCTTCAGATTC	59.955	20	ACCCATTTGCTCTTCCCTTT	59.94	20	20	24	131	CCAAGCCTTGCTTCAGATTC	59.955	20	AGACCCATTTGCTCTTCCCT	60.074	20	20	24	133	CCAAGCCTTGCTTCAGATTC	59.955	20	ATGCAATAGCACCAGAAGGG	60.096	20	20	24	288
i0_HQ_BSbp1_c33500/f2p0/280	1	p1	(T)10	10	166	175	CGAATCCATTGGGACTGTCT	59.927	20	ACACCCAAGAAAGGAAGCAG	59.328	20	20	52	198	TTCGAATCCATTGGGACTGT	60.317	20	ACACCCAAGAAAGGAAGCAG	59.328	20	20	50	198	CGAATCCATTGGGACTGTCT	59.927	20	CCAAGAAAGGAAGCAGGAAG	59.049	20	20	52	194
i0_HQ_BSbp1_c34198/f3p0/763	1	p1	(A)10	10	11	20	GAGAAGCTGACGAGGGTGAC	59.993	20	CAGCCACAGTGATCTCTCCA	59.98	20	20	140	395	TAACGGGCCAACAGTACTCC	59.993	20	CAGCCACAGTGATCTCTCCA	59.98	20	20	174	395	GTACTCCGAGAAGGTCGCAG	60.012	20	CAGCCACAGTGATCTCTCCA	59.98	20	20	187	395
i0_HQ_BSbp1_c34198/f3p0/763	2	p3	(GAA)8	24	528	551	GAGAAGCTGACGAGGGTGAC	59.993	20	CAGCCACAGTGATCTCTCCA	59.98	20	20	140	395	TAACGGGCCAACAGTACTCC	59.993	20	CAGCCACAGTGATCTCTCCA	59.98	20	20	174	395	GTACTCCGAGAAGGTCGCAG	60.012	20	CAGCCACAGTGATCTCTCCA	59.98	20	20	187	395
i0_HQ_BSbp1_c34245/f2p5/865	1	p3	(AGG)6	18	288	305	GTTTTTGGTCATTCCGCTGT	59.978	20	AATAGATTCGGTGGGCAGTG	59.955	20	20	462	631	GTTTTTGGTCATTCCGCTGT	59.978	20	GCCAACCTTGCCGTAATAGA	60.096	20	20	462	645	GTTTTTGGTCATTCCGCTGT	59.978	20	GAGCCAACCTTGCCGTAATA	60.096	20	20	462	647
i0_HQ_BSbp1_c34445/f2p1/587	1	p2	(GA)10	20	38	57	GAAGGATCTGCCAACCAAAA	60.051	20	GGCAAGCTTCTCCTTCTCCT	60.096	20	20	140	266	AAGATTATGCCGGGTTTGTG	59.823	20	GGCAAGCTTCTCCTTCTCCT	60.096	20	20	120	266	GTGAGGATGAAGGCAGTGGT	60.12	20	GGCCAAGGAGAAGAACAGTG	59.844	20	20	75	210
i0_HQ_BSbp1_c34666/f2p21/719	1	p2	(AG)14	28	21	48	GAATCCGGTAGTCCACGAGA	60.073	20	TCCCTGACCGAATCAAAGAC	60.05	20	20	73	174	GAGAGAGAGGGATGACGCTG	60.096	20	TCCCTGACCGAATCAAAGAC	60.05	20	20	39	174	GTCTTTGATTCGGTCAGGGA	60.05	20	CCTTGAAATGTGGAGGGAAA	59.903	20	20	155	368
i0_HQ_BSbp1_c34788/f2p0/740	1	p1	(T)11	11	54	64	TATTGGGAACCGCCATCTAC	59.784	20	TGCAGCTGATTCGTCCATAG	59.972	20	20	180	304	CCGCCATCTACTTCCGTCTA	60.227	20	TGCAGCTGATTCGTCCATAG	59.972	20	20	189	304	TTATTGGGAACCGCCATCTA	60.281	20	TGCAGCTGATTCGTCCATAG	59.972	20	20	179	304
i0_HQ_BSbp1_c3518/f2p0/941	1	c	(A)31gtactctgcgttgataccactgcttac(A)29gtactctgcgttgataccactgcttac(A)27gtactctgcgttgataccactgcccatgtactctgcgttgataccactgcttac(A)24	219	703	921	GATGGCAAAGGCGGTTACTA	60.096	20	ATGCAGCAGAAAATTGTCCC	60.081	20	20	359	546	GATGGCAAAGGCGGTTACTA	60.096	20	CAGCAGAAAATTGTCCCGTT	60.11	20	20	359	543	TCCTCTTCGCTACAATGGCT	59.978	20	CGGCTTGTTCTGCTTCTTCT	59.757	20	20	58	314
i0_HQ_BSbp1_c35301/f2p0/891	1	p2	(GA)6	12	35	46	CATCTTTCCCCTCTCCCTTC	60.008	20	TAGAAACTCGCGAGCCAAAT	59.982	20	20	661	847	CATCTTTCCCCTCTCCCTTC	60.008	20	ATTAGAAACTCGCGAGCCAA	59.982	20	20	661	849	CATCTTTCCCCTCTCCCTTC	60.008	20	AATTAGAAACTCGCGAGCCA	59.982	20	20	661	850
i0_HQ_BSbp1_c35623/f2p0/895	1	p2	(GA)6	12	328	339	GTTGTCTTTGGCAGAGGAGC	59.997	20	CCCTCCTCTCAGCCTCTCTT	60.088	20	20	243	379	TAAGAACACTCCGGCGAATC	60.214	20	GCTCCTCTGCCAAAGACAAC	59.997	20	20	66	262	TGGCTTCCAGTGACTTCCTT	59.844	20	CCCTCCTCTCAGCCTCTCTT	60.088	20	20	209	379
i0_HQ_BSbp1_c3587/f8p0/651	1	p2	(AG)8	16	70	85	GAAGGGTGCTTCAGATCAGC	59.957	20	AAAATTCCTCAGCCGGAGAT	60.039	20	20	325	562	AGCAACAACAACTTGGACCC	60.012	20	GTCTCCTTCCAGTCGAAACG	59.844	20	20	105	250	AGCAACAACAACTTGGACCC	60.012	20	TGATCTGAAGCACCCTTCCT	59.803	20	20	105	342
i0_HQ_BSbp1_c36125/f2p0/973	1	p3	(GAG)5	15	435	449	CAGATCTACTTCGCGCTTCC	60.118	20	ACTCAAAACTCCTCCCCGAT	59.935	20	20	264	480	CGGGTACGGTCAGATTGTTT	59.853	20	TCAAACCAAAATCCAGCCTC	60.051	20	20	627	826	ATCGGGGAGGAGTTTTGAGT	59.935	20	AAACAATCTGACCGTACCCG	59.853	20	20	461	646
i0_HQ_BSbp1_c36125/f2p0/973	2	p1	(T)18	18	902	919	CAGATCTACTTCGCGCTTCC	60.118	20	ACTCAAAACTCCTCCCCGAT	59.935	20	20	264	480	CGGGTACGGTCAGATTGTTT	59.853	20	TCAAACCAAAATCCAGCCTC	60.051	20	20	627	826	ATCGGGGAGGAGTTTTGAGT	59.935	20	AAACAATCTGACCGTACCCG	59.853	20	20	461	646
i0_HQ_BSbp1_c36183/f2p0/1000	1	p3	(CTT)8	24	219	242	GTACCCCTGACAATGCTCGT	59.997	20	CGTCTGGTGTCGCTGAAATA	59.864	20	20	491	703	GTACCCCTGACAATGCTCGT	59.997	20	TTTATCGTCTGGTGTCGCTG	59.864	20	20	491	708	TGATTGCTGTTGGTGTTGGT	60.008	20	CGTCTGGTGTCGCTGAAATA	59.864	20	20	473	703
i0_HQ_BSbp1_c3629/f2p3/868	1	p1	(A)10	10	69	78	AACAAAAGTTGGTCATCCGC	59.978	20	GATAGAGATCTGGCGCGTTC	59.946	20	20	8	266	AGCAAATTGATGTCCAAGGG	59.933	20	GGAACCTTCCTTCCGTCTTC	60.052	20	20	621	735	AACAAAAGTTGGTCATCCGC	59.978	20	AGATCTGGCGCGTTCTGTAT	59.866	20	20	8	261
i0_HQ_BSbp1_c3637/f4p2/712	1	p2	(CT)12	24	10	33	TGAAGCCCCTGCCATTATAG	60.053	20	ACATCTCCGGCTACATCGAC	60.104	20	20	149	307	TGAAGCCCCTGCCATTATAG	60.053	20	GTCGCTACATCTCCGGCTAC	59.866	20	20	149	313	TCTGGGATCCTCGCTTATTG	60.17	20	TATAATGGCAGGGGCTTCAG	60.053	20	20	30	167
i0_HQ_BSbp1_c36682/f2p0/724	1	p3	(TGG)5	15	503	517	TCAAACTCAAAATGCAAGCG	59.992	20	TCTAGCAGCATCCCGAACTT	59.978	20	20	137	361	GCCAAAATTCAGAAGACCCA	60.051	20	AACAGGCCGACTGAAAGAGA	59.989	20	20	440	683	TGGCCAAAATTCAGAAGACC	60.051	20	AACAGGCCGACTGAAAGAGA	59.989	20	20	438	683
i0_HQ_BSbp1_c36817/f2p0/935	1	p2	(TC)8	16	118	133	CCCCAACGAAAACCCTAGAT	60.18	20	GCTGAGCAGTGGATTCTTCC	59.957	20	20	135	346	CTCACCTTCTACACCGGCAT	60.134	20	CCAAGCCCTGCAATAACACT	60.132	20	20	367	629	AGTGTTATTGCAGGGCTTGG	60.132	20	TCTTCAACACCTGCTTCCCT	59.844	20	20	610	739
i0_HQ_BSbp1_c3700/f2p5/707	1	c	(GAA)8caaatgtcttccagcaacatatgtatggacagcttcaacatagcaaacgttctcatgcatctctctagaagccacgccgccaca(GCC)5	123	79	201	AGATTGATTTGAACCTGCCG	60.074	20	AATAATCCCAAGGCAAAGGG	60.143	20	20	478	669	GACTCCTGCCATGGTTGACT	60.12	20	AATAATCCCAAGGCAAAGGG	60.143	20	20	560	669	AGATTGATTTGAACCTGCCG	60.074	20	TCAATGGAAGCAGTCAACCA	60.24	20	20	478	590
i0_HQ_BSbp1_c37118/f3p71/875	1	p1	(T)10	10	630	639	CAATCTCTTTTTGTCGGGGA	60.044	20	CAGCGACCAAACAGATAGCA	60.011	20	20	89	206	TTATCGCTGTCATTCTTGCG	59.976	20	TCTTCGAGCGAAAGGAACAT	59.955	20	20	376	506	TCAACCCTTGGATGATGGAT	60.135	20	CAGCGACCAAACAGATAGCA	60.011	20	20	51	206
i0_HQ_BSbp1_c37119/f2p0/897	1	p3	(CTT)7	21	33	53	ATAAATCCGACGGACAGACG	59.955	20	CAAATCCCCTCAAGCCATTA	59.894	20	20	301	471	ATAAATCCGACGGACAGACG	59.955	20	GCAATCCATAATCCCGCTAA	59.892	20	20	301	449	TTAGCGGGATTATGGATTGC	59.892	20	TAGCATCGCCGTGTAGTACG	59.918	20	20	430	530
i0_HQ_BSbp1_c37119/f2p0/897	2	p1	(T)20	20	798	817	ATAAATCCGACGGACAGACG	59.955	20	CAAATCCCCTCAAGCCATTA	59.894	20	20	301	471	ATAAATCCGACGGACAGACG	59.955	20	GCAATCCATAATCCCGCTAA	59.892	20	20	301	449	TTAGCGGGATTATGGATTGC	59.892	20	TAGCATCGCCGTGTAGTACG	59.918	20	20	430	530
i0_HQ_BSbp1_c37222/f3p26/672	1	p2	(TA)10	20	510	529	GAGCAGTTACCACGGGTCAT	59.997	20	TGATCCTCTGCAAGTCGATG	59.942	20	20	243	397	GAGCAGTTACCACGGGTCAT	59.997	20	ATGAGCTGGGAATGCAGACT	59.834	20	20	243	380	GCAGTTACCACGGGTCATTT	59.859	20	TGATCCTCTGCAAGTCGATG	59.942	20	20	245	397
i0_HQ_BSbp1_c38059/f3p1/779	2	p1	(T)10	10	736	745	AATGCCAAAGCTGCAGAGAT	59.985	20	GGTGATAAAGCCGATACCGA	59.923	20	20	107	328	AATGCCAAAGCTGCAGAGAT	59.985	20	CTTGCACCACACATGAGCTT	59.905	20	20	107	277	TCGGTATCGGCTTTATCACC	59.923	20	TGCCCCTTAGCCTTTCCTAT	60.055	20	20	309	579
i0_HQ_BSbp1_c38059/f3p1/779	1	p3	(TCT)6	18	499	516	AATGCCAAAGCTGCAGAGAT	59.985	20	GGTGATAAAGCCGATACCGA	59.923	20	20	107	328	AATGCCAAAGCTGCAGAGAT	59.985	20	CTTGCACCACACATGAGCTT	59.905	20	20	107	277	TCGGTATCGGCTTTATCACC	59.923	20	TGCCCCTTAGCCTTTCCTAT	60.055	20	20	309	579
i0_HQ_BSbp1_c38269/f4p6/676	1	p2	(TC)9	18	62	79	CCTACTCGCAGAAGGAGACG	60.149	20	TAGGACATCGATCACCACCA	59.918	20	20	218	437	AGGAGCTACAGCACTTCGGA	60.156	20	TAGGACATCGATCACCACCA	59.918	20	20	190	437	GAGGAGCTACAGCACTTCGG	60.156	20	TAGGACATCGATCACCACCA	59.918	20	20	189	437
i0_HQ_BSbp1_c38356/f2p0/806	1	p1	(A)30	30	754	783	GGACATGGGGTATGAGGATG	60.011	20	GCTCAACTGGTTCTTGCTCC	59.997	20	20	96	232	TGGACATGGGGTATGAGGAT	60.011	20	GCTCAACTGGTTCTTGCTCC	59.997	20	20	95	232	ATGGACATGGGGTATGAGGA	60.011	20	GCTCAACTGGTTCTTGCTCC	59.997	20	20	94	232
i0_HQ_BSbp1_c38478/f2p3/596	1	p1	(T)26	26	22	47	TTTCAACCACTTTCCCTTCG	60.081	20	TTTCTGGAGATTTTCCACGG	60.044	20	20	82	359	TTTCAACCACTTTCCCTTCG	60.081	20	TCTGGAGATTTTCCACGGAC	60.05	20	20	82	357	GTTTATCCGCTTTTTGCTGC	59.859	20	TTTCTGGAGATTTTCCACGG	60.044	20	20	164	359
i0_HQ_BSbp1_c38886/f2p0/871	2	c	(A)10c(A)19	30	818	847	GCGATCGGAGAAAACAAAAA	60.188	20	AACGCAGAGTACATGGGGAC	59.997	20	20	657	801	AGGCAGAAAGAAGCATTGGA	59.955	20	ATCTTCGGCATCAGAAATCG	60.177	20	20	180	412	CGAGCCCTGGTACAGTTAGG	59.751	20	AACGCAGAGTACATGGGGAC	59.997	20	20	569	801
i0_HQ_BSbp1_c38886/f2p0/871	1	c	(T)25g(T)12	38	1	38	GCGATCGGAGAAAACAAAAA	60.188	20	AACGCAGAGTACATGGGGAC	59.997	20	20	657	801	AGGCAGAAAGAAGCATTGGA	59.955	20	ATCTTCGGCATCAGAAATCG	60.177	20	20	180	412	CGAGCCCTGGTACAGTTAGG	59.751	20	AACGCAGAGTACATGGGGAC	59.997	20	20	569	801
i0_HQ_BSbp1_c39413/f2p21/581	1	p2	(TC)6	12	377	388	AAATTTCATCGTGATGGGGA	60.133	20	GTACAAAGGGCAGGGACGTA	59.993	20	20	1	109	AAATTTCATCGTGATGGGGA	60.133	20	GTGCGGTGGTAAAGAGTGGT	60.035	20	20	1	142	AAATTTCATCGTGATGGGGA	60.133	20	GGTGGCGAAGAGTGATGAAT	60.081	20	20	1	180
i0_HQ_BSbp1_c39639/f2p5/269	1	p1	(A)29	29	224	252	CCTGCCACAAGATACGTTCA	59.716	20	TTTTTGCCTCATTGATGACATT	59.456	22	22	1	108	CCTGCCACAAGATACGTTCA	59.716	20	TTTTGCCTCATTGATGACATT	58.079	21	21	1	107	CCATGTATTCGGGGAGAAGA	59.887	20	AGGCAGACTTTCTTCCTTCAG	57.804	21	21	54	214
i0_HQ_BSbp1_c3969/f4p0/763	1	p2	(GA)17	34	48	81	CCTCAGATCATCAGGGCATT	60.034	20	CACCATCAATTGCTGCATTC	60.08	20	20	356	506	TCAGGGCATTAGATGAGGCT	59.797	20	CACCATCAATTGCTGCATTC	60.08	20	20	366	506	ATCCATTGGCAGCAAGAAAC	60.081	20	AGCCTCATCTAATGCCCTGA	59.797	20	20	193	385
i0_HQ_BSbp1_c39782/f4p0/748	1	p2	(TC)16	32	7	38	GGAAGAGCAAAGATGCCAAG	59.955	20	GTCGCGGTAGCATTTAGAGC	60.01	20	20	113	212	GAGCAAAGATGCCAAGAAGG	59.955	20	AAGAGGAGAAGGAGGAAGCG	60.088	20	20	117	279	GGAAGAGCAAAGATGCCAAG	59.955	20	AAGAGGAGAAGGAGGAAGCG	60.088	20	20	113	279
i0_HQ_BSbp1_c39782/f4p0/748	2	p3	(TCT)5	15	277	291	GGAAGAGCAAAGATGCCAAG	59.955	20	GTCGCGGTAGCATTTAGAGC	60.01	20	20	113	212	GAGCAAAGATGCCAAGAAGG	59.955	20	AAGAGGAGAAGGAGGAAGCG	60.088	20	20	117	279	GGAAGAGCAAAGATGCCAAG	59.955	20	AAGAGGAGAAGGAGGAAGCG	60.088	20	20	113	279
i0_HQ_BSbp1_c39913/f2p0/936	1	p1	(T)15	15	718	732	AACCCAACCAAACCCTAACC	59.955	20	TGAAGCCCTTGAAGCTGATT	59.955	20	20	47	214	TACCGAAGCTTTCAGAGGGA	59.948	20	GCATCGTCTCCAAAACCCTA	60.074	20	20	400	508	TACCGAAGCTTTCAGAGGGA	59.948	20	GCAGCTTCGCATAGATCTCC	60.088	20	20	400	538
i0_HQ_BSbp1_c39975/f2p5/784	1	p2	(TG)6	12	602	613	AGCCTGGAGTGACTGTTGCT	60.057	20	GTGGGCCACAGAATTAGCAT	59.962	20	20	387	490	CCAAATTGAGGCCAACATCT	59.933	20	GTGGGCCACAGAATTAGCAT	59.962	20	20	307	490	CCAAATTGAGGCCAACATCT	59.933	20	AGCAACAGTCACTCCAGGCT	60.057	20	20	307	406
i0_HQ_BSbp1_c4000/f5p7/702	1	p3	(GGC)7	21	111	131	TACCTCTACCGTGGTTTGGC	59.993	20	AGCGCAGTATACATCCCAGC	60.265	20	20	381	486	TCAATCCCCCAAAAATTGAA	60.103	20	TGCACCACAATCCAGTTAGC	59.722	20	20	25	301	CCTCTACCGTGGTTTGGCTA	60.125	20	AGCGCAGTATACATCCCAGC	60.265	20	20	383	486
i0_HQ_BSbp1_c4000/f5p7/702	2	p1	(T)10	10	592	601	TACCTCTACCGTGGTTTGGC	59.993	20	AGCGCAGTATACATCCCAGC	60.265	20	20	381	486	TCAATCCCCCAAAAATTGAA	60.103	20	TGCACCACAATCCAGTTAGC	59.722	20	20	25	301	CCTCTACCGTGGTTTGGCTA	60.125	20	AGCGCAGTATACATCCCAGC	60.265	20	20	383	486
i0_HQ_BSbp1_c4027/f4p2/887	1	p1	(A)11	11	1	11	AACCGTCCAGGTTCTTCCTT	59.972	20	CCCTCCCTGTAGTCTCCCTC	60.066	20	20	134	411	GAGGGAGACTACAGGGAGGG	60.066	20	CCATCATCCCCATTTTCATC	59.952	20	20	392	528	GATGAAAATGGGGATGATGG	59.952	20	TCCTCCTCCTCTAAGCCCTC	59.912	20	20	509	618
i0_HQ_BSbp1_c4027/f4p2/887	2	p3	(ATG)6	18	532	549	AACCGTCCAGGTTCTTCCTT	59.972	20	CCCTCCCTGTAGTCTCCCTC	60.066	20	20	134	411	GAGGGAGACTACAGGGAGGG	60.066	20	CCATCATCCCCATTTTCATC	59.952	20	20	392	528	GATGAAAATGGGGATGATGG	59.952	20	TCCTCCTCCTCTAAGCCCTC	59.912	20	20	509	618
i0_HQ_BSbp1_c40504/f5p0/700	1	p1	(A)10	10	437	446	AGATGGATCTGATGGCTTGG	60.034	20	AAAGACAACTCGGTCCCCTT	59.972	20	20	290	476	AAGGGGACCGAGTTGTCTTT	59.972	20	GAGCAGATCCAAACCTCTGC	59.957	20	20	457	631	AAGGGGACCGAGTTGTCTTT	59.972	20	GAAACGGAGACCATTTTCCA	59.91	20	20	457	589
i0_HQ_BSbp1_c406/f14p0/963	1	p1	(A)10	10	79	88	GAGAAGCTGACGAGGGTGAC	59.993	20	CAGCCACAGTGATCTCTCCA	59.98	20	20	367	622	TAACGGGCCAACAGTACTCC	59.993	20	CAGCCACAGTGATCTCTCCA	59.98	20	20	401	622	GTACTCCGAGAAGGTCGCAG	60.012	20	CAGCCACAGTGATCTCTCCA	59.98	20	20	414	622
i0_HQ_BSbp1_c406/f14p0/963	2	p3	(GAA)8	24	755	778	GAGAAGCTGACGAGGGTGAC	59.993	20	CAGCCACAGTGATCTCTCCA	59.98	20	20	367	622	TAACGGGCCAACAGTACTCC	59.993	20	CAGCCACAGTGATCTCTCCA	59.98	20	20	401	622	GTACTCCGAGAAGGTCGCAG	60.012	20	CAGCCACAGTGATCTCTCCA	59.98	20	20	414	622
i0_HQ_BSbp1_c407/f14p0/919	1	p3	(GGC)5	15	687	701	CCGCCTCACGAATTACAGAT	60.096	20	CAAAAGTATCGGCGAAGAGC	59.982	20	20	482	642	AATACGAATCCCTCCAGCCT	59.925	20	AGCAGCTGCGGATAAAGTGT	60.044	20	20	163	333	CCGCCTCACGAATTACAGAT	60.096	20	ATCGATTCCGTAACAGTGGC	59.962	20	20	482	685
i0_HQ_BSbp1_c4084/f2p4/519	1	c	(A)29gtactctgcgttgataccactgcttac(A)20	76	423	498	TTCAACCCTTACATGTGGCA	59.964	20	TAGTATGAGTCACGCAGCGG	60.035	20	20	138	295	CAACATCTGGATTGGCTCCT	60.073	20	TAGTATGAGTCACGCAGCGG	60.035	20	20	95	295	CGAGCAATAGAGGAAGCAGG	60.11	20	TGCCACATGTAAGGGTTGAA	59.964	20	20	4	157
i0_HQ_BSbp1_c40979/f2p0/486	1	p2	(AT)18	36	305	340	TCATTTAACGGCAATGGACA	59.93	20	GAGCTGAATTTGCTTCCAGG	59.955	20	20	66	215	TCATTTAACGGCAATGGACA	59.93	20	GGAGCTGAATTTGCTTCCAG	59.955	20	20	66	216	TAGGGTTTTTGCAGGTTTCG	60.103	20	GAGCTGAATTTGCTTCCAGG	59.955	20	20	36	215
i0_HQ_BSbp1_c41574/f2p0/586	1	p1	(T)10	10	473	482	TACCTCTACCGTGGTTTGGC	59.993	20	AGCGCAGTATACATCCCAGC	60.265	20	20	262	367	AAATGCTCAGATCAAAGCCG	60.352	20	GCCAAACCACGGTAGAGGTA	59.993	20	20	77	281	AAATGCTCAGATCAAAGCCG	60.352	20	TTTTTCATGGATCCTGAGGC	60.014	20	20	77	330
i0_HQ_BSbp1_c41620/f2p0/917	1	p1	(A)10	10	5	14	TTTTATTGCCCTTTTGTCGC	60.075	20	AGAACTCCAATGCCATCGAC	60.081	20	20	192	338	GCCGGACTCTTTTCCTTTTC	60.187	20	AGCCTCAAGCTCCAACAAAA	59.993	20	20	120	373	CTTCGGAGCAGATGACATGA	59.942	20	CATCACGCCAGTCGAATCTA	59.823	20	20	487	653
i0_HQ_BSbp1_c42932/f2p0/785	2	p1	(T)18	18	643	660	TCCTCTTCCTCCTCCTCCTC	59.883	20	TCCGATTTCTTCGATTTTGG	60.009	20	20	96	215	TCCTCCTCTTCCTCCTCCTC	59.883	20	TCCGATTTCTTCGATTTTGG	60.009	20	20	93	215	TCTCCTCCTCTTCCTCCTCC	59.883	20	TCCGATTTCTTCGATTTTGG	60.009	20	20	91	215
i0_HQ_BSbp1_c42932/f2p0/785	1	p3	(TCC)5	15	103	117	TCCTCTTCCTCCTCCTCCTC	59.883	20	TCCGATTTCTTCGATTTTGG	60.009	20	20	96	215	TCCTCCTCTTCCTCCTCCTC	59.883	20	TCCGATTTCTTCGATTTTGG	60.009	20	20	93	215	TCTCCTCCTCTTCCTCCTCC	59.883	20	TCCGATTTCTTCGATTTTGG	60.009	20	20	91	215
i0_HQ_BSbp1_c4295/f7p6/855	1	p3	(AAT)6	18	715	732	GGTGGCTGTGGAACTTTTGT	60.012	20	CATCCACTGGAGTCTGAGCA	59.98	20	20	421	556	AACCAGCCAATTTTCCACTG	59.971	20	ACAAAAGTTCCACAGCCACC	60.012	20	20	307	440	CAACCAGCCAATTTTCCACT	59.971	20	ACAAAAGTTCCACAGCCACC	60.012	20	20	306	440
i0_HQ_BSbp1_c43241/f3p7/520	1	p1	(T)10	10	453	462	CTTCGCTGATGCTTTTCCTC	60.096	20	CAATCAGGCAAAACTGCTCA	59.988	20	20	240	515	TAACCCAGGTCAGGGTCAAG	59.959	20	GAGGAAAAGCATCAGCGAAG	60.096	20	20	118	259	CGAGCAGCCGAGATTTTTAG	60.11	20	CCCTGACCTGGGTTACTTGA	59.959	20	20	28	132
i0_HQ_BSbp1_c4328/f4p0/586	1	p1	(T)13	13	381	393	AGCCGGTGAGTGAGAGAGAG	59.732	20	GTCGGGGTCGTAATTAGGGT	60.074	20	20	36	210	ACCCTAATTACGACCCCGAC	60.074	20	AGAGTCCGAGGTGACAAACG	60.298	20	20	191	338	ACCCTAATTACGACCCCGAC	60.074	20	GACTTTGGTGACCGGAGAAG	59.697	20	20	191	297
i0_HQ_BSbp1_c4348/f2p6/919	1	p1	(T)18	18	902	919	CGGATCCTCCTATTGTCGAA	60.029	20	CTCCGCTGATGATGACTCAA	59.942	20	20	95	288	CGGATCCTCCTATTGTCGAA	60.029	20	TGAAGACGGGATAAACAGGG	59.926	20	20	95	244	ATTGTCGAAGTGGAAATCGC	60.081	20	CTCCGCTGATGATGACTCAA	59.942	20	20	106	288
i0_HQ_BSbp1_c43964/f5p0/622	1	p1	(A)12	12	415	426	CATCTTCGCAGGTCTCCTTC	59.95	20	ATTTTCACCAGCAGGTTTGG	59.971	20	20	24	178	TGCGGCAATAATCGACAATA	60.059	20	TTCCCTCACTTTTTGCCATC	60.051	20	20	202	393	TGCGGCAATAATCGACAATA	60.059	20	GATTCCCTCACTTTTTGCCA	60.051	20	20	202	395
i0_HQ_BSbp1_c4399/f2p4/274	1	p1	(T)142	142	1	142	CTGATGTTTGCATTATCGCC	59.14	20	TCTCCTTTGAACTCTTCGTTTG	58.626	22	22	149	266	TGATGTTTGCATTATCGCCA	61.016	20	TCTCCTTTGAACTCTTCGTTTG	58.626	22	22	150	266	ACTGATGTTTGCATTATCGCC	59.981	21	TCTCCTTTGAACTCTTCGTTTG	58.626	22	22	148	266
i0_HQ_BSbp1_c4450/f3p9/924	1	p2	(AG)8	16	119	134	TCTTCTCCCTCCCCATTTCT	60.008	20	AACCAATGAGCCGAAAGTTG	60.11	20	20	42	169	TCTTCTTCTCCCTCCCCATT	60.008	20	AACCAATGAGCCGAAAGTTG	60.11	20	20	39	169	TCTTCTCCCTCCCCATTTCT	60.008	20	CACCTGAAATGGATGGAACC	60.173	20	20	42	185
i0_HQ_BSbp1_c4469/f6p0/508	1	p1	(A)15	15	472	486	CAGCAACAACAGCAAAGGAA	60.027	20	GCCCATACTTGTGCCATTCT	59.962	20	20	140	263	AGAATGGCACAAGTATGGGC	59.962	20	TTGCAGGCATGAACATCAAT	60.08	20	20	244	451	GATCAGAAGCTCCAACCTGG	59.803	20	GCCCATACTTGTGCCATTCT	59.962	20	20	61	263
i0_HQ_BSbp1_c453/f23p0/867	1	p3	(GAG)5	15	527	541	ATTCGGTGTGGGGTTTATGA	60.051	20	CACCACAGACATCAAAACGG	60.001	20	20	30	192	GATTCGGTGTGGGGTTTATG	60.051	20	CACCACAGACATCAAAACGG	60.001	20	20	29	192	TTCGGTGTGGGGTTTATGAT	60.051	20	GGACTCAAGGGTAGCAGCAG	60.012	20	20	31	174
i0_HQ_BSbp1_c4551/f2p18/963	1	p1	(T)11	11	838	848	GAAAATCTTCGAGGGGGAAG	60.011	20	CGACCTCTGCGAAAAAGAAC	59.993	20	20	360	528	GAAAATCTTCGAGGGGGAAG	60.011	20	ACGACCTCTGCGAAAAAGAA	59.993	20	20	360	529	GCCAACGGTAACCTCACCTA	59.993	20	TGAGCCAGTGACTTTGATCG	59.984	20	20	229	452
i0_HQ_BSbp1_c4580/f3p0/988	2	p1	(A)12	12	738	749	AGGAGCCGGAACCTATTGAT	59.925	20	ATATTCCTCAGCGGTCATGG	59.917	20	20	252	520	AGCTGAAAGAAGCGGAACAG	59.757	20	ATATTCCTCAGCGGTCATGG	59.917	20	20	408	520	CGGAACCTATTGATTGGGAA	59.756	20	ATATTCCTCAGCGGTCATGG	59.917	20	20	258	520
i0_HQ_BSbp1_c4580/f3p0/988	1	c	(GA)6a(AC)6	25	15	39	AGGAGCCGGAACCTATTGAT	59.925	20	ATATTCCTCAGCGGTCATGG	59.917	20	20	252	520	AGCTGAAAGAAGCGGAACAG	59.757	20	ATATTCCTCAGCGGTCATGG	59.917	20	20	408	520	CGGAACCTATTGATTGGGAA	59.756	20	ATATTCCTCAGCGGTCATGG	59.917	20	20	258	520
i0_HQ_BSbp1_c4597/f2p0/580	1	p1	(A)13	13	103	115	GGAAGGCAAGTAAGGGGAAC	59.94	20	CTTAAGCACCTTCTGGCTGG	60.008	20	20	202	427	GGAAGGCAAGTAAGGGGAAC	59.94	20	TGGATAAATGGGTTGGCAAT	60.016	20	20	202	410	GGAAGGCAAGTAAGGGGAAC	59.94	20	AGCAGTTCCCCTGCAAACTA	59.875	20	20	202	354
i0_HQ_BSbp1_c4693/f2p0/882	1	p1	(T)18	18	777	794	GACAGGGAAGAGCTGTCGTC	59.993	20	TCCATTGCTGATTTGCATGT	60.08	20	20	278	495	GACAGGGAAGAGCTGTCGTC	59.993	20	CTGATTCTTTCGAAGAGGCG	60.088	20	20	278	520	ACATGCAAATCAGCAATGGA	60.08	20	ATGAGAACCCACTACTGCCG	60.134	20	20	476	600
i0_HQ_BSbp1_c4770/f2p1/764	1	p1	(T)16	16	411	426	GTCTCTGATTTCCGAGGCAG	59.95	20	CTTTCAGAATTGGCGGAGAG	59.948	20	20	322	574	TTTCCATATTCGAGCGGAAC	60.038	20	ATCGGCAAATAACTTGGCTG	60.096	20	20	119	358	TTTCCATATTCGAGCGGAAC	60.038	20	GCACGAATCGGCAAATAACT	60.103	20	20	119	364
i0_HQ_BSbp1_c48052/f2p1/666	1	c	(T)11aatttaatgagtttgagaaactttttttgg(A)11	52	590	641	AGAGGCAATACCGGTCACAC	59.997	20	GACAGCATCATCAAGCTCCA	59.95	20	20	11	268	GTGTGAGGCCTTTTGGTGTT	60.012	20	GACAGCATCATCAAGCTCCA	59.95	20	20	82	268	GAGCTTGATGATGCTGTCCA	59.95	20	ATCATCAATTTCAGCTGGGC	60.043	20	20	251	391
i0_HQ_BSbp1_c4950/f2p1/505	1	p1	(T)13	13	430	442	AACGGCGGTCTCTCTTGTTA	59.875	20	TTCGCAATCCCGATCTTTAC	60.038	20	20	3	234	AACGGCGGTCTCTCTTGTTA	59.875	20	TTCTTCCCGAATCCAACAAC	59.91	20	20	3	190	AACGGCGGTCTCTCTTGTTA	59.875	20	CTTCGCAATCCCGATCTTTA	60.167	20	20	3	235
i0_HQ_BSbp1_c52237/f5p0/946	1	p1	(T)23	23	23	45	CGGGATCTGAGGATAGTGGA	60.027	20	TGCATCACTGCCAAGAACTC	59.992	20	20	531	786	TCGGGATCTGAGGATAGTGG	60.027	20	TGCATCACTGCCAAGAACTC	59.992	20	20	530	786	AGATCAGGAAAATCATGCCG	60.036	20	CCACTATCCTCAGATCCCGA	60.027	20	20	281	549
i0_HQ_BSbp1_c5243/f2p0/805	1	p1	(T)10	10	717	726	TTCATTCTTCCTTCCACGCT	59.813	20	GTGCCTCGAAGACGGAGATA	60.362	20	20	9	160	CTTCATTCTTCCTTCCACGC	59.813	20	GTGCCTCGAAGACGGAGATA	60.362	20	20	8	160	GTGCCAGGCAAAGGATAAAC	59.574	20	TCCCAGAAGGTTGTGCTCTT	59.844	20	20	199	324
i0_HQ_BSbp1_c5422/f3p4/817	1	p3	(CCT)6	18	140	157	CACCCTCACTCTCCTTCTCG	59.978	20	CTCTTCCTTCTCCTTCGCCT	60.088	20	20	163	372	CACCCTCACTCTCCTTCTCG	59.978	20	TCTCCTCCTCCTCCTCTTCC	59.883	20	20	163	385	CCCCTACTCTTCCACAGCAG	59.861	20	CGAGAAGGAGAGTGAGGGTG	59.978	20	20	72	182
i0_HQ_BSbp1_c5422/f3p4/817	2	p3	(GAG)5	15	371	385	CACCCTCACTCTCCTTCTCG	59.978	20	CTCTTCCTTCTCCTTCGCCT	60.088	20	20	163	372	CACCCTCACTCTCCTTCTCG	59.978	20	TCTCCTCCTCCTCCTCTTCC	59.883	20	20	163	385	CCCCTACTCTTCCACAGCAG	59.861	20	CGAGAAGGAGAGTGAGGGTG	59.978	20	20	72	182
i0_HQ_BSbp1_c54280/f4p4/755	2	p3	(CTT)11	33	366	398	TACTTGAACTGCTGGGGTCC	60.111	20	TACGCTCGGGGTTTCTATTG	60.089	20	20	484	736	GCATCAAAAGGCCAGAAAAG	59.823	20	GGACCCCAGCAGTTCAAGTA	60.111	20	20	309	503	GCATCAAAAGGCCAGAAAAG	59.823	20	AATCTAATTGGGACCCCAGC	60.152	20	20	309	513
i0_HQ_BSbp1_c54280/f4p4/755	3	p1	(T)11	11	554	564	TACTTGAACTGCTGGGGTCC	60.111	20	TACGCTCGGGGTTTCTATTG	60.089	20	20	484	736	GCATCAAAAGGCCAGAAAAG	59.823	20	GGACCCCAGCAGTTCAAGTA	60.111	20	20	309	503	GCATCAAAAGGCCAGAAAAG	59.823	20	AATCTAATTGGGACCCCAGC	60.152	20	20	309	513
i0_HQ_BSbp1_c54280/f4p4/755	1	p3	(TCT)6	18	85	102	TACTTGAACTGCTGGGGTCC	60.111	20	TACGCTCGGGGTTTCTATTG	60.089	20	20	484	736	GCATCAAAAGGCCAGAAAAG	59.823	20	GGACCCCAGCAGTTCAAGTA	60.111	20	20	309	503	GCATCAAAAGGCCAGAAAAG	59.823	20	AATCTAATTGGGACCCCAGC	60.152	20	20	309	513
i0_HQ_BSbp1_c5434/f9p7/846	1	p1	(A)13	13	142	154	CAGGTCTCTCACAGGTGCAA	60.022	20	CAGAGAGTTCACCAGCCCTC	59.986	20	20	60	333	GAGGGCTGGTGAACTCTCTG	59.986	20	CTTTCCCCTCCTCCCAGTAG	60.06	20	20	314	584	CGGTCCTAGGGCTCTCTTCT	59.972	20	GGGTTTCCAGTCTCTCCTCC	60.05	20	20	4	113
i0_HQ_BSbp1_c5434/f9p7/846	2	p1	(T)10	10	810	819	CAGGTCTCTCACAGGTGCAA	60.022	20	CAGAGAGTTCACCAGCCCTC	59.986	20	20	60	333	GAGGGCTGGTGAACTCTCTG	59.986	20	CTTTCCCCTCCTCCCAGTAG	60.06	20	20	314	584	CGGTCCTAGGGCTCTCTTCT	59.972	20	GGGTTTCCAGTCTCTCCTCC	60.05	20	20	4	113
i0_HQ_BSbp1_c5453/f2p0/566	1	c	(A)32gtactctgcgttgataccactgcttac(A)26	85	459	543	AAAGCGAGCAACCAAAAGAA	59.996	20	GACCTCGATGATTAGGGCAA	60.036	20	20	104	323	ACGCAGAGTACATGGGGAAC	59.997	20	AATGGAGAACGATGGGAGTG	59.927	20	20	33	252	AAAGCGAGCAACCAAAAGAA	59.996	20	AATGGAGAACGATGGGAGTG	59.927	20	20	104	252
i0_HQ_BSbp1_c57084/f19p0/632	1	p1	(T)10	10	528	537	ATTTGGAGGCTGATCCCTCT	60.037	20	GCTTATGGGCCAATGCTTTA	60.061	20	20	394	596	ATTTGGAGGCTGATCCCTCT	60.037	20	TGGGCCAATGCTTTAAATTC	59.907	20	20	394	591	TACTCCGCGACAACATTCAG	59.864	20	GATCAGCCTCCAAATCCGTA	60.036	20	20	159	408
i0_HQ_BSbp1_c57108/f9p0/420	1	c	(T)13ctgatgagggattgatcagtagattcaatacctctctgttagtgtg(T)10	69	263	331	TGAAGCTCATGGAAGTGGTG	59.831	20	TCGATGAATGTTTCGGATGA	60.009	20	20	75	181	TGGCTGAAGCAAGTTTTGAA	59.585	20	TCGATGAATGTTTCGGATGA	60.009	20	20	59	181	TGGCTGAAGCAAGTTTTGAA	59.585	20	TGATCCATCACCACATCCAC	60.189	20	20	59	237
i0_HQ_BSbp1_c57114/f8p0/793	1	p1	(T)20	20	1	20	GATCCGAGAACGAAGTCAGC	59.957	20	AGATCCGGAACCAGTCATTG	59.927	20	20	142	304	GTCCACGATTTGGAATTGCT	59.939	20	ATCCCTATGCTTCACCATGC	59.923	20	20	524	627	GATCTGCCTGACGGTTCATT	60.081	20	ATCCCTATGCTTCACCATGC	59.923	20	20	480	627
i0_HQ_BSbp1_c57116/f11p0/560	1	p2	(AT)9	18	456	473	GAGAAGCACCACAAGCACAA	60.032	20	GCTGCAGCAATTTCCTCTTC	60.103	20	20	150	292	AGAAGAGCATCACCACCACC	60.12	20	GCTGCAGCAATTTCCTCTTC	60.103	20	20	65	292	GAGAAGCACCACAAGCACAA	60.032	20	GTGATGCTCATGGAAAGCAA	59.805	20	20	150	335
i0_HQ_BSbp1_c57150/f6p0/767	1	p2	(TG)12	24	540	563	TAATGGACAAAGCAAAGGGG	59.931	20	GTCAATCCACTCGCCTCAAT	60.081	20	20	53	305	ATTGAGGCGAGTGGATTGAC	60.081	20	AGGCAGTTTCATCTCCCCTT	60.074	20	20	286	477	TAATGGACAAAGCAAAGGGG	59.931	20	GTAAGGGTTGTCGACGGAGA	60.111	20	20	53	195
i0_HQ_BSbp1_c57175/f6p0/618	1	p1	(T)31	31	75	105	AGTACATGGGGAGGGTTTCC	60.052	20	GCCTGTTCTGCCTCATTTTC	59.82	20	20	127	231	TCAACGCAGAGTACATGGGA	60.263	20	GCCTGTTCTGCCTCATTTTC	59.82	20	20	31	231	AACGCAGAGTACATGGGAGC	60.285	20	GCCTGTTCTGCCTCATTTTC	59.82	20	20	33	231
i0_HQ_BSbp1_c57199/f6p0/457	1	p2	(CT)10	20	4	23	GGATTTCCAGAAGCAGGTGA	60.195	20	ACGGAGGAGCCATAGGAGAT	60.059	20	20	60	240	GGGGATTCCTGTAAGAAGGG	59.761	20	ACGGAGGAGCCATAGGAGAT	60.059	20	20	133	240	GGGGGATTCCTGTAAGAAGG	59.761	20	ACGGAGGAGCCATAGGAGAT	60.059	20	20	132	240
i0_HQ_BSbp1_c57199/f6p0/457	2	p1	(T)18	18	321	338	GGATTTCCAGAAGCAGGTGA	60.195	20	ACGGAGGAGCCATAGGAGAT	60.059	20	20	60	240	GGGGATTCCTGTAAGAAGGG	59.761	20	ACGGAGGAGCCATAGGAGAT	60.059	20	20	133	240	GGGGGATTCCTGTAAGAAGG	59.761	20	ACGGAGGAGCCATAGGAGAT	60.059	20	20	132	240
i0_HQ_BSbp1_c57259/f23p0/498	1	p1	(A)11	11	75	85	AAAAATGGCTGAAGGAGCAG	59.452	20	GATCCAGAACTCAGCCTTGC	59.957	20	20	80	185	AAAAATGGCTGAAGGAGCAG	59.452	20	GCAGATCCAGAACTCAGCCT	59.56	20	20	80	188	AAAAATGGCTGAAGGAGCAG	59.452	20	AGGCAGATCCAGAACTCAGC	59.56	20	20	80	190
i0_HQ_BSbp1_c57272/f17p9/798	1	p1	(T)10	10	721	730	CCGCCATGTCCTTACCTCTA	60.088	20	AGTCCTCGTAACGGATGGTG	59.989	20	20	340	446	CACCATCCGTTACGAGGACT	59.989	20	CAGGCTAGCACAAACCACAA	59.904	20	20	427	565	CTGTTCGACACAGACGGAGA	60.022	20	TAGAGGTAAGGACATGGCGG	60.088	20	20	83	359
i0_HQ_BSbp1_c5729/f2p0/970	1	p1	(A)28	28	922	949	AGATAACATGGTCCTTGGCG	59.955	20	TCCACCTTTACTTGCAACCC	59.971	20	20	389	550	GGGTGGGGCTCCTAAGTAAG	59.955	20	CGCCAAGGACCATGTTATCT	59.955	20	20	136	408	AGGGTGGGGCTCCTAAGTAA	59.955	20	CGCCAAGGACCATGTTATCT	59.955	20	20	135	408
i0_HQ_BSbp1_c57303/f4p0/975	1	c	(GA)7agagagagaa(AG)8(GA)8	56	1	56	GAGTTCCATGCATTTTCGGT	59.939	20	CAAAACTCTGCTTGCCACAA	60.027	20	20	594	852	TGGAAATAAGGGTGCAGAGG	60.066	20	CAAAACTCTGCTTGCCACAA	60.027	20	20	667	852	AGGAGTTCCATGCATTTTCG	60.074	20	CAAAACTCTGCTTGCCACAA	60.027	20	20	592	852
i0_HQ_BSbp1_c57324/f20p4/926	1	c	(T)12gtaagcagtggtatcaacgcagagtac(T)24	63	1	63	AGCCTGTTGTGGATCAAACC	59.973	20	AAAAGAGAAGCATGGCCTGA	59.955	20	20	627	834	GCAAAGTGAGATGAGCACCA	59.992	20	GGTTGGCAATGTCATCCTCT	59.934	20	20	190	416	TGCAAAGTGAGATGAGCACC	59.992	20	GGTTGGCAATGTCATCCTCT	59.934	20	20	189	416
i0_HQ_BSbp1_c57407/f4p0/585	1	p1	(T)25	25	1	25	GGGTGCAATATGTACCCTGG	60.074	20	GCCATCTCAAATCCCTCAAA	60.014	20	20	194	300	CTGGTTTGGCTGAGGAGAAG	59.982	20	GTTCATTTGCAGTTGCATGG	60.119	20	20	210	369	GATTAGCACCAACCAAGGGA	59.933	20	GTTCATTTGCAGTTGCATGG	60.119	20	20	258	369
i0_HQ_BSbp1_c57612/f23p8/759	1	c	(T)28gtaagcagtgtatcaacgcagagtac(T)21gtaagcagtggtatcaacgcagagtac(T)19	121	23	143	AACGCAGAGTACATGGGGAC	59.997	20	TGCAGATCAAAGAGAGCGAA	59.823	20	20	158	326	AACGCAGAGTACATGGGGAC	59.997	20	GATAATCCCCTGCTGCTCAA	60.177	20	20	158	414	GATGAAGACAACAGGTGCGA	59.837	20	CCGTCTCCCTAAGGAGGTTC	60.067	20	20	466	575
i0_HQ_BSbp1_c57768/f3p0/955	1	c	(AG)24aaacgcccaaattacagttcagtatggtctcagcttcagttacctctgtctctt(TTC)6	120	114	233	CAGACCACTGATGCGAAGAA	59.984	20	GTGAAGCCACAGAGAAAGCC	59.997	20	20	640	754	CAGACCACTGATGCGAAGAA	59.984	20	CCACAGAGAAAGCCGAGAAG	60.126	20	20	640	748	CTTTATCCGAGTCTACGCCG	59.861	20	GTGAAGCCACAGAGAAAGCC	59.997	20	20	588	754
i0_HQ_BSbp1_c5804/f2p15/565	1	p3	(TTC)5	15	82	96	CAACATGGACACCAAAGCAG	60.152	20	CGGCTCCACCTTAGCAGTAG	60.03	20	20	125	369	AACAGAGCCTCCCCTGTTTT	60.11	20	CTGCTTTGGTGTCCATGTTG	60.152	20	20	22	144	CCGTGTACGACGAAGAAACA	59.758	20	CGGCTCCACCTTAGCAGTAG	60.03	20	20	170	369
i0_HQ_BSbp1_c58091/f3p0/617	1	p3	(TTC)5	15	38	52	GCTTCTCAGGCAATCGAAAG	60.096	20	CCTCAATGTCTTCCAAGGGA	60.042	20	20	75	210	GCTTCTCAGGCAATCGAAAG	60.096	20	TCCTCAATGTCTTCCAAGGG	60.042	20	20	75	211	AGCTAATGGCTTCTCAGGCA	60.118	20	CCTCAATGTCTTCCAAGGGA	60.042	20	20	67	210
i0_HQ_BSbp1_c58115/f6p0/663	1	p1	(A)19	19	631	649	TGAGTGTCAGGCGAATCAAG	59.984	20	AGCAGCAGCGTCACATCTAA	59.77	20	20	236	453	TGAGTGTCAGGCGAATCAAG	59.984	20	AAGCAGCAGCGTCACATCTA	59.77	20	20	236	454	TGAGTGTCAGGCGAATCAAG	59.984	20	TAGAAGCAGCAGCGTCACAT	59.77	20	20	236	457
i0_HQ_BSbp1_c58135/f3p0/692	1	p1	(T)49	49	10	58	TTGCTGGTGCTGCATACTTC	60.019	20	CAGTCCCAACAGAAGTGCAA	59.873	20	20	335	567	AACGCAGAGTACATGGGGAC	59.997	20	GCTAATGTGGGTATTGCCGT	59.851	20	20	73	263	ACGGCAATACCCACATTAGC	59.851	20	GAAGTATGCAGCACCAGCAA	60.019	20	20	244	354
i0_HQ_BSbp1_c582/f3p0/869	1	p1	(A)12	12	100	111	CAGGTCTCTCACAGGTGCAA	60.022	20	CAGAGAGTTCACCAGCCCTC	59.986	20	20	18	290	GAGGGCTGGTGAACTCTCTG	59.986	20	CTTTCCCCTCCTCCCAGTAG	60.06	20	20	271	541	GAGGGCTGGTGAACTCTCTG	59.986	20	TCCCCTCCTCCCAGTAGTCT	60.066	20	20	271	538
i0_HQ_BSbp1_c582/f3p0/869	2	p1	(T)10	10	767	776	CAGGTCTCTCACAGGTGCAA	60.022	20	CAGAGAGTTCACCAGCCCTC	59.986	20	20	18	290	GAGGGCTGGTGAACTCTCTG	59.986	20	CTTTCCCCTCCTCCCAGTAG	60.06	20	20	271	541	GAGGGCTGGTGAACTCTCTG	59.986	20	TCCCCTCCTCCCAGTAGTCT	60.066	20	20	271	538
i0_HQ_BSbp1_c58245/f2p0/657	2	c	(GA)6agcagaagagagcggagagaaaatattatagagaggatgaataaatgttttattataa(T)10	80	578	657	AGATGGGGAAGGGTTTCAAG	60.298	20	TCCGCTCTCTTCTGCTTCTC	59.973	20	20	421	604	AGATGGGGAAGGGTTTCAAG	60.298	20	TCTCCGCTCTCTTCTGCTTC	59.973	20	20	421	606	AGATGGGGAAGGGTTTCAAG	60.298	20	TTCTCTCCGCTCTCTTCTGC	59.973	20	20	421	609
i0_HQ_BSbp1_c58245/f2p0/657	1	p3	(GCG)6	18	320	337	AGATGGGGAAGGGTTTCAAG	60.298	20	TCCGCTCTCTTCTGCTTCTC	59.973	20	20	421	604	AGATGGGGAAGGGTTTCAAG	60.298	20	TCTCCGCTCTCTTCTGCTTC	59.973	20	20	421	606	AGATGGGGAAGGGTTTCAAG	60.298	20	TTCTCTCCGCTCTCTTCTGC	59.973	20	20	421	609
i0_HQ_BSbp1_c58286/f2p4/626	1	p3	(AGA)5	15	1	15	CCCAGTGTGAATGGGAAGTT	59.82	20	TGGCCTCCTCCTTTTAGGAT	60.032	20	20	263	449	GACCCAGTGTGAATGGGAAG	60.363	20	TGGCCTCCTCCTTTTAGGAT	60.032	20	20	261	449	CCTACGGGGAACTCCTTTCT	59.571	20	TGGCCTCCTCCTTTTAGGAT	60.032	20	20	228	449
i0_HQ_BSbp1_c58320/f2p0/770	2	p3	(GAA)6	18	691	708	GGGGTCGTGTGCACTACTTT	60.035	20	CCTTCTCCTCGTCCTCCTCT	59.945	20	20	478	606	AGTTGCAGATACGGATTGGG	59.955	20	CCTTCTCCTCGTCCTCCTCT	59.945	20	20	431	606	AGTTGCAGATACGGATTGGG	59.955	20	CTATCATCTCCAGCTTCGGC	59.939	20	20	431	571
i0_HQ_BSbp1_c58320/f2p0/770	1	p3	(GGA)5	15	451	465	GGGGTCGTGTGCACTACTTT	60.035	20	CCTTCTCCTCGTCCTCCTCT	59.945	20	20	478	606	AGTTGCAGATACGGATTGGG	59.955	20	CCTTCTCCTCGTCCTCCTCT	59.945	20	20	431	606	AGTTGCAGATACGGATTGGG	59.955	20	CTATCATCTCCAGCTTCGGC	59.939	20	20	431	571
i0_HQ_BSbp1_c58344/f2p3/886	1	p2	(TC)11	22	17	38	CGAGGGTCAGTCGAAGAGTC	59.986	20	TGACCTAGGTTTCGCGTTCT	59.875	20	20	277	386	CGAGGGTCAGTCGAAGAGTC	59.986	20	CTGACCTAGGTTTCGCGTTC	59.875	20	20	277	387	CGAGGGTCAGTCGAAGAGTC	59.986	20	TCTGACCTAGGTTTCGCGTT	59.875	20	20	277	388
i0_HQ_BSbp1_c58361/f2p1/922	2	p3	(AAG)6	18	406	423	AGCTCTTGGCCAATTGAAGA	59.955	20	TCAATAGGCATGAGTGCAGC	59.979	20	20	533	760	CCACAGAGGCAAAGGAGAAG	59.982	20	ACTTCCTTATGATCCGGGCT	59.925	20	20	382	484	GAAGAAGAAAATCCCCTCCG	60.011	20	CACGCCCGCTAGTAAACTTC	59.904	20	20	416	570
i0_HQ_BSbp1_c58361/f2p1/922	1	c	(CT)6ttcctcttcctccctcattgccc(CT)11	57	25	81	AGCTCTTGGCCAATTGAAGA	59.955	20	TCAATAGGCATGAGTGCAGC	59.979	20	20	533	760	CCACAGAGGCAAAGGAGAAG	59.982	20	ACTTCCTTATGATCCGGGCT	59.925	20	20	382	484	GAAGAAGAAAATCCCCTCCG	60.011	20	CACGCCCGCTAGTAAACTTC	59.904	20	20	416	570
i0_HQ_BSbp1_c58361/f2p1/922	3	p1	(T)12	12	820	831	AGCTCTTGGCCAATTGAAGA	59.955	20	TCAATAGGCATGAGTGCAGC	59.979	20	20	533	760	CCACAGAGGCAAAGGAGAAG	59.982	20	ACTTCCTTATGATCCGGGCT	59.925	20	20	382	484	GAAGAAGAAAATCCCCTCCG	60.011	20	CACGCCCGCTAGTAAACTTC	59.904	20	20	416	570
i0_HQ_BSbp1_c58382/f2p0/792	1	p1	(T)10	10	783	792	GGAGGTGGAGCAAGGACATA	60.073	20	CCCGGAACACTCTATCCAGA	60.065	20	20	320	501	GGAGGTGGAGCAAGGACATA	60.073	20	TGACCCCGGAACACTCTATC	59.927	20	20	320	505	GGAGGTGGAGCAAGGACATA	60.073	20	CTTGACCCCGGAACACTCTA	60.103	20	20	320	507
i0_HQ_BSbp1_c58400/f2p0/719	1	p1	(T)17	17	558	574	GAGGTCCATGATCGAGGAAA	60.011	20	CCCCCAGCCTCTTAAGTACC	59.955	20	20	178	374	AGCTGGGATTCAGAACATGG	60.073	20	TTTCCTCGATCATGGACCTC	60.011	20	20	43	197	CCAGCTGGGATTCAGAACAT	60.073	20	TTTCCTCGATCATGGACCTC	60.011	20	20	41	197
i0_HQ_BSbp1_c58402/f2p0/967	1	p1	(T)17	17	880	896	CGCTGTTACAGGAGCATTGA	60.011	20	CTTCTCACGGACAAGCCTTC	59.989	20	20	233	443	TTGCATTGATAGCTGGCTTG	59.976	20	GGCATCCTTCAAAAGGACAA	60.051	20	20	710	874	AATTGGAGCCATTTCTGGTG	59.933	20	CTTCTCACGGACAAGCCTTC	59.989	20	20	293	443
i0_HQ_BSbp1_c58407/f2p3/902	1	p1	(T)15	15	738	752	TATTGAGCCCAAATTCCTCG	60.031	20	TTCCCACCATCCAAATTCAT	59.991	20	20	443	692	GGGACTTCTCCTAGCTGCCT	59.979	20	CTGCAGTCTGTGAGGAACCA	60.022	20	20	150	300	AGGGGACTTCTCCTAGCTGC	59.979	20	CTGCAGTCTGTGAGGAACCA	60.022	20	20	148	300
i0_HQ_BSbp1_c58437/f2p4/767	1	p1	(T)17	17	624	640	CACAAAGAAGGCGTACGTGA	59.904	20	ACTCTGGCGTCAGCTGATTT	60.02	20	20	502	701	ACCTGATGGCACAAAGAAGG	60.111	20	ACTCTGGCGTCAGCTGATTT	60.02	20	20	493	701	GAAGCCTGATGCTAAGGCAC	59.985	20	TTGTTTCTGGGAGGAGCACT	59.844	20	20	139	315
i0_HQ_BSbp1_c58439/f2p5/931	1	p1	(T)20	20	647	666	TTTTACGGAGCTGGTGCTCT	60.015	20	GCCAACCACTTCCATCACTT	59.973	20	20	359	460	TTTTACGGAGCTGGTGCTCT	60.015	20	GATTGTATAGCCCAGGCCAA	59.923	20	20	359	475	CTGAGGAGACCTCGACCATC	59.792	20	AGAGCACCAGCTCCGTAAAA	60.015	20	20	177	378
i0_HQ_BSbp1_c58734/f2p0/881	1	p1	(T)10	10	73	82	AGGTCAAGAGCCAGGTAGCA	60.012	20	TTGCTTGCCTTGAGGAACTT	59.993	20	20	345	482	AGGTCAAGAGCCAGGTAGCA	60.012	20	TTTGCTTGCCTTGAGGAACT	59.993	20	20	345	483	AGGTCAAGAGCCAGGTAGCA	60.012	20	CTTTGCTTGCCTTGAGGAAC	59.993	20	20	345	484
i0_HQ_BSbp1_c59165/f2p0/643	1	p1	(T)11	11	495	505	GGGTGGAGGGGATAGTGATT	60.015	20	GGTAGGACCCACTCCCAAAT	60.052	20	20	170	316	TGACGGAGAATTAGGGTTCG	60.066	20	AATCACTATCCCCTCCACCC	60.015	20	20	4	189	AGACGGCTACCACATCCAAG	60.134	20	AATCACTATCCCCTCCACCC	60.015	20	20	45	189
i0_HQ_BSbp1_c593/f6p5/690	1	p2	(TC)23	46	31	76	TCAAAAGAAGAGGGAGGCAA	59.926	20	CCATGGAGAAGACGGAGAAG	59.797	20	20	7	112	AGGAGCTACAGCACTTCGGA	60.156	20	ACGGCATGCGTATACCTCTC	60.125	20	20	187	407	TCGATGGCCTATCTCGTCTT	59.797	20	TTTCTTTGGAGGCAACAACC	60.088	20	20	424	541
i0_HQ_BSbp1_c594/f8p0/850	1	p2	(AG)12	24	11	34	TGACAGGTCTTGGCTCTCCT	59.986	20	TTGGGCCTCATAAGAGATGG	60.029	20	20	79	296	AAGGAGCTGCACATTTTGCT	60.022	20	TTGGGCCTCATAAGAGATGG	60.029	20	20	172	296	AAGGAGCTGCACATTTTGCT	60.022	20	TTACCAACCCCTTGAGTTGC	59.971	20	20	172	421
i0_HQ_BSbp1_c594/f8p0/850	2	p3	(TAA)6	18	823	840	TGACAGGTCTTGGCTCTCCT	59.986	20	TTGGGCCTCATAAGAGATGG	60.029	20	20	79	296	AAGGAGCTGCACATTTTGCT	60.022	20	TTGGGCCTCATAAGAGATGG	60.029	20	20	172	296	AAGGAGCTGCACATTTTGCT	60.022	20	TTACCAACCCCTTGAGTTGC	59.971	20	20	172	421
i0_HQ_BSbp1_c59547/f2p5/713	1	p1	(T)20	20	561	580	AAAGCGATATTGTGGTTGGC	59.967	20	ATGATAGGCAGCGGTTCATC	60.066	20	20	359	637	GGCAAAGCGATATTGTGGTT	59.967	20	GTGGAGAGGGCGACAAAATA	60.074	20	20	356	519	GGCAAAGCGATATTGTGGTT	59.967	20	TAAGCGTCGGCCAACTTACT	59.904	20	20	356	501
i0_HQ_BSbp1_c5955/f2p0/608	2	p1	(T)13	13	596	608	TTGCCCCAAATTCTTGTAGC	60.074	20	TACGCAAAGGTGCAAAATCA	60.251	20	20	360	510	AGAACTGCAACCTTCATCGG	60.255	20	GCTACAAGAATTTGGGGCAA	60.074	20	20	127	379	GGCTAAAACCCTCTTCCACC	59.94	20	GTCGCCGTCGGATAGTAGAC	59.723	20	20	64	171
i0_HQ_BSbp1_c5955/f2p0/608	1	c	(TC)7caacctcatatttttcctttctcatctccatggctaaaaccctcttccaccacattctcacagcatctgttcta(TC)6	100	20	119	TTGCCCCAAATTCTTGTAGC	60.074	20	TACGCAAAGGTGCAAAATCA	60.251	20	20	360	510	AGAACTGCAACCTTCATCGG	60.255	20	GCTACAAGAATTTGGGGCAA	60.074	20	20	127	379	GGCTAAAACCCTCTTCCACC	59.94	20	GTCGCCGTCGGATAGTAGAC	59.723	20	20	64	171
i0_HQ_BSbp1_c59835/f2p0/934	1	p2	(TC)7	14	87	100	ACAAAGCAAAAAGCTTCCGA	59.996	20	CTCCCAATACCGCATCCTAA	59.916	20	20	20	230	CATTTGCGAAGAACAAAGCA	59.992	20	CTCCCAATACCGCATCCTAA	59.916	20	20	8	230	GCAATGGCTTTCCTCTCTTG	59.955	20	TCGAATCTGCACAAAGATCG	59.948	20	20	690	839
i0_HQ_BSbp1_c6213/f3p14/525	1	p2	(TG)6	12	454	465	GCTGAAGCCGAGAAGAAATG	60.096	20	TCCACACACACACAAGGGAT	59.846	20	20	300	466	GCTGAAGCCGAGAAGAAATG	60.096	20	ATCCACACACACACAAGGGA	59.846	20	20	300	467	GCTGAAGCCGAGAAGAAATG	60.096	20	GATCCACACACACACAAGGG	59.846	20	20	300	468
i0_HQ_BSbp1_c62297/f2p4/732	1	p1	(C)12	12	21	32	TCCTTGGACGGATTTGACTC	60.05	20	GGGATAGGCGATATTCAGCA	60.023	20	20	165	344	TCCTTGGACGGATTTGACTC	60.05	20	TTCTCTCAAGGGATAGGCGA	59.91	20	20	165	353	TCGTCCGAGGTAAAGGAAAA	59.679	20	GGGATAGGCGATATTCAGCA	60.023	20	20	207	344
i0_HQ_BSbp1_c62490/f2p8/775	1	p2	(AG)8	16	9	24	ATCAAAATGACGGGCTTCAG	60.074	20	CTCTTCGCTGTTCCGTAAGC	60.154	20	20	64	176	ATCAAAATGACGGGCTTCAG	60.074	20	GCTCTTCGCTGTTCCGTAAG	60.154	20	20	64	177	CTACGCGCATCTGTCTTCTG	59.764	20	GCCGGTTCAAATCCTGTAAA	59.938	20	20	342	621
i0_HQ_BSbp1_c62490/f2p8/775	2	p1	(T)15	15	738	752	ATCAAAATGACGGGCTTCAG	60.074	20	CTCTTCGCTGTTCCGTAAGC	60.154	20	20	64	176	ATCAAAATGACGGGCTTCAG	60.074	20	GCTCTTCGCTGTTCCGTAAG	60.154	20	20	64	177	CTACGCGCATCTGTCTTCTG	59.764	20	GCCGGTTCAAATCCTGTAAA	59.938	20	20	342	621
i0_HQ_BSbp1_c63286/f2p0/514	1	p2	(AG)13	26	14	39	GGATTGTTTGTGGGTTCAGG	60.21	20	CCATTCAAACATCAAGCACG	60.111	20	20	369	500	AGCAAGAAGAACCGACATGG	60.255	20	CCATTCAAACATCAAGCACG	60.111	20	20	281	500	GGATTGTTTGTGGGTTCAGG	60.21	20	TTGCTACCAATCGCATCAAA	60.215	20	20	369	474
i0_HQ_BSbp1_c663/f17p0/916	1	p3	(GAA)6	18	60	77	TTAGCACGCGATCAAACAAG	60.014	20	GGCATGATGTCTTCAACCCT	59.934	20	20	88	337	TTAGCACGCGATCAAACAAG	60.014	20	TGACAATCGGCATGATGTCT	60.08	20	20	88	345	GACATCATGCCGATTGTCAC	59.933	20	GCATACAGGGCATTCATGTG	59.955	20	20	327	566
i0_HQ_BSbp1_c66890/f2p0/814	1	c	(GGA)7atgtgagctggtggtggagagtagcgaggggggtgtgatggagatggatgatggtgaaaaggaagagg(CTT)10	119	563	681	AATGCAAGACCCCTACAACG	59.993	20	GCGGTGGAAGTCGGTTAATA	59.96	20	20	106	262	CAAGACCCCTACAACGGAAA	59.964	20	GCGGTGGAAGTCGGTTAATA	59.96	20	20	110	262	AATGCAAGACCCCTACAACG	59.993	20	CCGTAGAATCCAGCCCAATA	59.916	20	20	106	338
i0_HQ_BSbp1_c6691/f3p0/886	1	p1	(A)16	16	714	729	CATTTCCTCCCTTCCTCCTC	60.008	20	GAGGTTGTGGAGAGAGTCGC	59.993	20	20	32	284	TCATTTCCTCCCTTCCTCCT	60.008	20	GAGGTTGTGGAGAGAGTCGC	59.993	20	20	31	284	GCGACTCTCTCCACAACCTC	59.993	20	CCTCTCGCATGTCTTCTTCC	59.95	20	20	265	441
i0_HQ_BSbp1_c6691/f3p0/886	2	p1	(T)10	10	851	860	CATTTCCTCCCTTCCTCCTC	60.008	20	GAGGTTGTGGAGAGAGTCGC	59.993	20	20	32	284	TCATTTCCTCCCTTCCTCCT	60.008	20	GAGGTTGTGGAGAGAGTCGC	59.993	20	20	31	284	GCGACTCTCTCCACAACCTC	59.993	20	CCTCTCGCATGTCTTCTTCC	59.95	20	20	265	441
i0_HQ_BSbp1_c6751/f2p5/642	1	p1	(T)17	17	569	585	CAAACCCTTCCTTCTCACCA	60.081	20	CATGAATCCTCCAATACCCG	60.148	20	20	116	352	CAAACCCTTCCTTCTCACCA	60.081	20	CTCCAATACCCGTTGTCGAT	59.813	20	20	116	344	CAAACCCTTCCTTCTCACCA	60.081	20	ATCTGCTTCCCCTCTTCCTC	59.778	20	20	116	395
i0_HQ_BSbp1_c71817/f2p0/299	1	p3	(CTT)9	27	21	47	TTCTTCTTGCGGTTCAAAGG	60.357	20	TCAAGAGGAAAACCCTGTGG	60.081	20	20	39	179	TTCTTCTTGCGGTTCAAAGG	60.357	20	GGAAAACCCTGTGGAAACCT	60.204	20	20	39	173	CGTTAAAGGTCCAGTCGCTT	59.378	20	CAAGAGGAAAACCCTGTGGA	60.081	20	20	3	178
i0_HQ_BSbp1_c7286/f4p0/847	1	p1	(T)10	10	651	660	CCTCCAGGACATGTGGTCTT	59.962	20	TCCATAGCGTTGCAGCATAG	59.999	20	20	433	551	CCTCCAGGACATGTGGTCTT	59.962	20	CTCCATAGCGTTGCAGCATA	59.999	20	20	433	552	CTATGCTGCAACGCTATGGA	59.999	20	ACGGAAATGATCACCAGCTC	60.081	20	20	532	682
i0_HQ_BSbp1_c7329/f3p4/783	1	p1	(T)24	24	522	545	GAAGGAGAAGCAGTTCCGTG	59.989	20	ACGGCTGTGTCGTAAGCTCT	60.081	20	20	102	245	TGAAGAAGGGCTTATGTGGG	60.066	20	ACAGACGGAGGGAGGAATTT	59.935	20	20	603	727	TGAAGAAGGGCTTATGTGGG	60.066	20	AAACAGACGGAGGGAGGAAT	59.935	20	20	603	729
i0_HQ_BSbp1_c7513/f3p0/941	1	p1	(T)22	22	842	863	GAAGATGGCTGAGGAACAGC	59.957	20	CTTCTTTGAGGCGTAGGTCG	60.008	20	20	208	335	ATAGCCGTCGAGAAATCCCT	60.06	20	CGGCCTTATAGTCGAAGCAG	59.996	20	20	356	623	GAAGATGGCTGAGGAACAGC	59.957	20	AGGGATTTCTCGACGGCTAT	60.06	20	20	208	375
i0_HQ_BSbp1_c752/f5p0/883	1	p3	(AGC)5	15	351	365	AAGAAGAAGGCGGAAGAAGG	59.955	20	TGAATCCGAACCCTAGATCG	60.029	20	20	96	268	AAGAAGAAGGCGGAAGAAGG	59.955	20	CCTCATCGGTCAAGCTCTTC	59.95	20	20	96	223	AAGAAGAAGGCGGAAGAAGG	59.955	20	CGGTCAAGCTCTTCGTTCTC	60.134	20	20	96	217
i0_HQ_BSbp1_c758/f12p0/777	1	p1	(T)12	12	651	662	AACGCAGAGTACATGGGGAC	59.997	20	CCGCCATTAGTAGCAGAAGC	60.003	20	20	10	109	TTCTTGAGCTGGCAGGAAAT	59.955	20	TCCAAGAAGCCTCGTGAGTT	59.989	20	20	293	402	AACGCAGAGTACATGGGGAC	59.997	20	GGACTTCTTGGTTTTTGCCA	60.088	20	20	10	150
i0_HQ_BSbp1_c763/f6p0/980	1	p2	(AG)12	24	29	52	ATGGGGGAGGAAGAGAAGAA	60.008	20	GGCGGTGTAGTCTGTTGGAT	59.997	20	20	67	169	AATGGGGGAGGAAGAGAAGA	60.008	20	GGCGGTGTAGTCTGTTGGAT	59.997	20	20	66	169	ATGGGGGAGGAAGAGAAGAA	60.008	20	GAGAAAGCTTGGCGGTGTAG	60.015	20	20	67	179
i0_HQ_BSbp1_c7694/f2p9/811	1	p2	(TC)20	40	46	85	TTCCGCTAGGGCTTCTGTAA	59.975	20	AAAAGTCGGGATAGCAGCAA	59.845	20	20	483	651	TATCATGCTTAGCCGGTTCC	60.06	20	AAAAGTCGGGATAGCAGCAA	59.845	20	20	429	651	ACAAGGAGGACCCTTGGAAT	59.795	20	TTACAGAAGCCCTAGCGGAA	59.975	20	20	373	502
i0_HQ_BSbp1_c776/f4p0/565	1	p2	(AG)8	16	54	69	AAGCTAGGGTTTCTGGGGAA	60.068	20	GTACCTTCTCGAGCGCAATC	59.985	20	20	78	207	AAGCTAGGGTTTCTGGGGAA	60.068	20	CAGGCAAGGAATTTGGACAT	59.933	20	20	78	253	AGATTGCGCTCGAGAAGGTA	60.118	20	CAGGAAAGAATTGGGCAAAA	60.046	20	20	187	450
i0_HQ_BSbp1_c78676/f2p46/484	2	p2	(CT)16	32	384	415	aggAAAAGAAGGGCTCGAAG	59.955	20	GTGAACTTACCGCCATACCC	59.316	20	20	41	152	aggAAAAGAAGGGCTCGAAG	59.955	20	GGTGAACTTACCGCCATACC	59.316	20	20	41	153	aggAAAAGAAGGGCTCGAAG	59.955	20	CACCGGACCAGGTGAACTTA	60.943	20	20	41	163
i0_HQ_BSbp1_c78676/f2p46/484	1	p3	(GAA)5	15	236	250	aggAAAAGAAGGGCTCGAAG	59.955	20	GTGAACTTACCGCCATACCC	59.316	20	20	41	152	aggAAAAGAAGGGCTCGAAG	59.955	20	GGTGAACTTACCGCCATACC	59.316	20	20	41	153	aggAAAAGAAGGGCTCGAAG	59.955	20	CACCGGACCAGGTGAACTTA	60.943	20	20	41	163
i0_HQ_BSbp1_c79789/f2p0/897	2	p1	(A)12	12	676	687	GGTACAGTGATGCGTTCCCT	59.997	20	TGAGGTTGAGGAATTCTGGG	60.042	20	20	217	334	CCCAGAATTCCTCAACCTCA	60.042	20	ACTTGGCCATCATGACCTTC	59.934	20	20	315	565	CCCAGAATTCCTCAACCTCA	60.042	20	CATCACCATCAACATCAGCC	59.925	20	20	315	520
i0_HQ_BSbp1_c79789/f2p0/897	1	p2	(TC)6	12	7	18	GGTACAGTGATGCGTTCCCT	59.997	20	TGAGGTTGAGGAATTCTGGG	60.042	20	20	217	334	CCCAGAATTCCTCAACCTCA	60.042	20	ACTTGGCCATCATGACCTTC	59.934	20	20	315	565	CCCAGAATTCCTCAACCTCA	60.042	20	CATCACCATCAACATCAGCC	59.925	20	20	315	520
i0_HQ_BSbp1_c8048/f2p0/889	1	p1	(T)86	86	1	86	CCCTCACAAGGCACTAGCTC	60.012	20	CGAGAGATCGATTCGAGAGG	60.05	20	20	689	834	GCGTCGAGATCAGACATGAA	59.95	20	CGAGAGATCGATTCGAGAGG	60.05	20	20	623	834	GCGTCGAGATCAGACATGAA	59.95	20	GATCTGAAAATCGCTGCTCC	59.923	20	20	623	763
i0_HQ_BSbp1_c8051/f2p0/922	1	p3	(CAA)6	18	324	341	ATCAATTGCAGCAGCATCAG	59.979	20	GGCCAAATGAAGAAGATGGA	60.014	20	20	282	394	CCACAGCTCTCTCCAACCTC	59.986	20	CCAGTGACTGATGGTGATGG	59.954	20	20	238	365	CCACAGCTCTCTCCAACCTC	59.986	20	GCCAGTGACTGATGGTGATG	60.121	20	20	238	366
i0_HQ_BSbp1_c8110/f2p0/818	1	p1	(A)14	14	782	795	TTGTTAGTGCTCGGAGGCTT	60.015	20	TTCCCAACTCTTCGGTCATC	60.05	20	20	33	194	TTGTTAGTGCTCGGAGGCTT	60.015	20	GTTTCCCAACTCTTCGGTCA	60.088	20	20	33	196	TTGTTAGTGCTCGGAGGCTT	60.015	20	AGGAGGCCTCTTTGGTTTGT	60.11	20	20	33	291
i0_HQ_BSbp1_c819/f4p0/489	1	p1	(T)19	19	330	348	CGATTGGTTTCGTTGTGATG	59.964	20	ATTGTGGAAGACATGGCACA	59.967	20	20	190	453	CCGTTGCGGATCACTTATTT	59.96	20	CATCACAACGAAACCAATCG	59.964	20	20	40	209	CGTGATGGATGCCCTAGATT	59.917	20	CATCACAACGAAACCAATCG	59.964	20	20	65	209
i0_HQ_BSbp1_c823/f13p0/581	1	c	(CCG)5cccccctcctcctcgccgccctcat(CGC)6acgcaaccccgaccccaccgccggcggcttcttcggccccggcggtcagttcaacatccccggcttcggaagcagcggctggggaaacct(CGG)5	163	64	226	GCTTCACTTCGTATAGCCGC	60.01	20	AAACCAGATCGACCGCATAG	60.096	20	20	348	473	GCTTCACTTCGTATAGCCGC	60.01	20	CTAAACCAGATCGACCGCAT	60.096	20	20	348	475	GCTTCACTTCGTATAGCCGC	60.01	20	GATCGACCGCATAGAAGCAT	60.207	20	20	348	467
i0_HQ_BSbp1_c8312/f3p0/709	2	p2	(AT)7	14	686	699	GCCCCAACTTTTAAATGGGT	60.055	20	GCTGTAGCGTGACCAGATGA	60.016	20	20	204	329	CCATCCAGCTGGTCCTAAAA	60.066	20	GCTGTAGCGTGACCAGATGA	60.016	20	20	170	329	GAACCATCCAGCTGGTCCTA	60.073	20	GCTGTAGCGTGACCAGATGA	60.016	20	20	167	329
i0_HQ_BSbp1_c8312/f3p0/709	1	p1	(T)15	15	122	136	GCCCCAACTTTTAAATGGGT	60.055	20	GCTGTAGCGTGACCAGATGA	60.016	20	20	204	329	CCATCCAGCTGGTCCTAAAA	60.066	20	GCTGTAGCGTGACCAGATGA	60.016	20	20	170	329	GAACCATCCAGCTGGTCCTA	60.073	20	GCTGTAGCGTGACCAGATGA	60.016	20	20	167	329
i0_HQ_BSbp1_c841/f9p0/674	1	p1	(T)13	13	15	27	GGGAGTTCGATCGCGTATAA	60.06	20	CTCCGTGTAAGGCTTTGAGC	60.015	20	20	169	439	TCTCGGCCCAATATGAAAAC	59.901	20	CTCCGTGTAAGGCTTTGAGC	60.015	20	20	193	439	GTCTCGGCCCAATATGAAAA	59.901	20	CTCCGTGTAAGGCTTTGAGC	60.015	20	20	192	439
i0_HQ_BSbp1_c841/f9p0/674	2	p2	(TA)8	16	470	485	GGGAGTTCGATCGCGTATAA	60.06	20	CTCCGTGTAAGGCTTTGAGC	60.015	20	20	169	439	TCTCGGCCCAATATGAAAAC	59.901	20	CTCCGTGTAAGGCTTTGAGC	60.015	20	20	193	439	GTCTCGGCCCAATATGAAAA	59.901	20	CTCCGTGTAAGGCTTTGAGC	60.015	20	20	192	439
i0_HQ_BSbp1_c84532/f2p0/992	1	p1	(T)12	12	822	833	GGAGGGAGTGGTGAGAATGA	60.048	20	CCTCTTCTTGGAAGGAGGCT	59.95	20	20	528	659	GATGGAGGGAGTGGTGAGAA	60.048	20	CCTCTTCTTGGAAGGAGGCT	59.95	20	20	525	659	TTTCCTCTTTCCCTCCACCT	60.045	20	ACGGCTTCCATTTCAATCAC	59.939	20	20	46	145
i0_HQ_BSbp1_c8637/f3p1/444	1	p1	(T)12	12	408	419	GTGGCCATGAAGAAAAGGAA	60.051	20	CCATGATCTGCCAAGAGGAT	60.034	20	20	19	174	GAAGGTGGCCATGAAGAAAA	60.051	20	CCATGATCTGCCAAGAGGAT	60.034	20	20	15	174	ACTCAAATGTCGAAGGTGGC	60.119	20	CCATGATCTGCCAAGAGGAT	60.034	20	20	4	174
i0_HQ_BSbp1_c865/f7p0/678	1	p1	(T)17	17	532	548	GAAGTTCTGGAGCTTGCTGG	60.134	20	CACCACCTGCTATGGTTCCT	59.989	20	20	344	476	TCGTTTGCTTAAGACTCGCA	59.752	20	CACCACCTGCTATGGTTCCT	59.989	20	20	253	476	CCGTGTTCATCGTTTGCTTA	59.729	20	CACCACCTGCTATGGTTCCT	59.989	20	20	244	476
i0_HQ_BSbp1_c867/f8p0/763	1	c	(AGA)8aagggattagggtaaggtttggatttgtgctcactcgtgtgattcagatcagatttggccgccgccagcggtggctaccgcctaccgggatctagag(T)16	137	539	675	ACCTACCGGTTTCTTTCGCT	60.13	20	CAGCGACCTTCCAGTTCTTC	59.989	20	20	184	409	GCTCTCCTTCCCGTCTTCTT	59.957	20	CATGAAGATGTCGTGGTTGC	60.12	20	20	69	318	GAAGAACTGGAAGGTCGCTG	59.989	20	CGAGTGAGCACAAATCCAAA	59.84	20	20	390	598
i0_HQ_BSbp1_c874/f7p0/586	1	p2	(TA)15	30	40	69	ACCTGTCCTGTCTCTGCACC	60.315	20	AGTCATGATACAGACCGCCC	59.957	20	20	255	433	CCTGTCTCTGCACCTACCGT	60.321	20	AGTCATGATACAGACCGCCC	59.957	20	20	261	433	TTCTGTTGTTCGCCGTGTTA	60.293	20	GGAGAGAGGCTACACTTGCG	60.156	20	20	96	357
i0_HQ_BSbp1_c8787/f2p15/840	1	p2	(TC)6	12	636	647	CCACAATGGCCTCTCTTGTT	60.111	20	GAATAGGTGGTGGAGGGGAT	60.015	20	20	19	243	TGCCTCTTGAGGCTGAAACT	60.134	20	GAATAGGTGGTGGAGGGGAT	60.015	20	20	70	243	ATCCCCTCCACCACCTATTC	60.015	20	TGTAATGATAAACGGGCGGT	60.209	20	20	224	360
i0_HQ_BSbp1_c879/f13p4/978	1	p2	(GA)9	18	42	59	GGATTTTGGATGAGCAGGAA	60.014	20	GCATCCTCCATTAAGTCCGA	60.036	20	20	166	277	GGATTTTGGATGAGCAGGAA	60.014	20	CCATTAAGTCCGACGACGAT	59.955	20	20	166	270	GGATTTTGGATGAGCAGGAA	60.014	20	TTTCCCTTGGAAATGCTTTG	60.046	20	20	166	395
i0_HQ_BSbp1_c879/f13p4/978	2	p1	(T)11	11	948	958	GGATTTTGGATGAGCAGGAA	60.014	20	GCATCCTCCATTAAGTCCGA	60.036	20	20	166	277	GGATTTTGGATGAGCAGGAA	60.014	20	CCATTAAGTCCGACGACGAT	59.955	20	20	166	270	GGATTTTGGATGAGCAGGAA	60.014	20	TTTCCCTTGGAAATGCTTTG	60.046	20	20	166	395
i0_HQ_BSbp1_c8846/f4p0/627	1	p1	(T)10	10	618	627	TAAACAGAACGGGATTTCGC	60.074	20	AGGCAACGATATGTCCAAGC	60.103	20	20	259	398	GCTTGGACATATCGTTGCCT	60.103	20	CATCCAAACCTTCCATCCAC	60.173	20	20	379	583	GCTTGGACATATCGTTGCCT	60.103	20	ACATCCAAACCTTCCATCCA	60.173	20	20	379	584
i0_HQ_BSbp1_c889/f6p0/861	1	p3	(CAC)5	15	540	554	CCACCACCATCTTGGAGTCT	59.962	20	ATTAGCAAAACCGACCATGC	59.967	20	20	547	762	CCATCTTGGAGTCTACGGGA	60.065	20	ATTAGCAAAACCGACCATGC	59.967	20	20	553	762	CTTCGACCCATACGCTCATT	60.096	20	ATTAGCAAAACCGACCATGC	59.967	20	20	658	762
i0_HQ_BSbp1_c8933/f4p2/797	1	p1	(T)12	12	641	652	ATGAAGGTCACCGTGTCTCC	59.969	20	TTCCCGTTGCTCCTTATGAC	60.074	20	20	166	355	GTCATAAGGAGCAACGGGAA	60.074	20	GCAACCGGAATTTCCTTGTA	59.938	20	20	336	450	ATGAAGGTCACCGTGTCTCC	59.969	20	CCGTCTTCCCTCTTCCTCTT	59.811	20	20	166	373
i0_HQ_BSbp1_c8987/f2p0/740	1	p1	(T)20	20	684	703	GCAGTCGCAGACAACATCAT	59.87	20	ACCCGATGAAGCACAAACTC	60.119	20	20	137	381	GTTCGGATCTAAGCAGCGAG	60.118	20	CGATGATGTTGTCTGCGACT	59.862	20	20	9	158	AGTCGCAGACAACATCATCG	59.862	20	ACCCGATGAAGCACAAACTC	60.119	20	20	139	381
i0_HQ_BSbp1_c9157/f6p0/948	1	p3	(AGA)5	15	172	186	AAAGGCATCAACACCTACCG	59.993	20	ATTTGACAGGACGAGATCGG	60.073	20	20	291	563	CCGATCTCGTCCTGTCAAAT	60.073	20	ACAACGACCCAGTCACCTTC	60.009	20	20	544	649	CCGATCTCGTCCTGTCAAAT	60.073	20	AGAACCACAACGACCCAGTC	60.009	20	20	544	655
i0_HQ_BSbp1_c9270/f2p0/654	1	p2	(CT)9	18	34	51	TCTCGGCCGAATATGAAAAC	60.038	20	TTCAATCTTTGTGGGCATGA	60.049	20	20	181	361	GTCTCGGCCGAATATGAAAA	60.038	20	TTCAATCTTTGTGGGCATGA	60.049	20	20	180	361	CCGAATATGAAAACCAGCGT	59.96	20	TTCAATCTTTGTGGGCATGA	60.049	20	20	187	361
i0_HQ_BSbp1_c9286/f7p1/669	2	p3	(CTT)5	15	318	332	GTACTTGAGCTGCTGGGGTC	59.874	20	TTGCCCTCAAAGATTGATCC	60.014	20	20	408	630	TGGTTGAAAGCAGAGCATTG	59.988	20	ATCCTAATTTGGACCCCAGC	60.152	20	20	335	438	AAAGGATCAAGGCGGTCTTT	60.074	20	GGAGGCGTTTTTCTTGTCTG	59.853	20	20	213	317
i0_HQ_BSbp1_c9286/f7p1/669	1	p3	(TCT)7	21	24	44	GTACTTGAGCTGCTGGGGTC	59.874	20	TTGCCCTCAAAGATTGATCC	60.014	20	20	408	630	TGGTTGAAAGCAGAGCATTG	59.988	20	ATCCTAATTTGGACCCCAGC	60.152	20	20	335	438	AAAGGATCAAGGCGGTCTTT	60.074	20	GGAGGCGTTTTTCTTGTCTG	59.853	20	20	213	317
i0_HQ_BSbp1_c9337/f2p2/922	1	p1	(A)22	22	790	811	ATTTCCCACCTATCGATCCC	59.981	20	TAGCAGAAGACGCTTGCAGA	60.035	20	20	27	150	ATTTCCCACCTATCGATCCC	59.981	20	TGCAGATGAGATCACCGAAG	59.942	20	20	27	136	ATTTCCCACCTATCGATCCC	59.981	20	CTTGCAGATGAGATCACCGA	59.942	20	20	27	138
i0_HQ_BSbp1_c9471/f2p4/896	1	p2	(TC)10	20	8	27	TTTCCCTCCATTTCTGATCG	60.006	20	CCTTGCCTGTTGTGCTGATA	59.864	20	20	171	332	TTTCCCTCCATTTCTGATCG	60.006	20	GCCTGTTGTGCTGATACCCT	60.142	20	20	171	328	TTTCCCTCCATTTCTGATCG	60.006	20	TTCTCTCCCTTGCCTGTTGT	59.844	20	20	171	339
i0_HQ_BSbp1_c9473/f2p19/744	1	p2	(TA)10	20	639	658	GCTGATGATAAGCCCTGCTC	59.946	20	AGCCTGTCTCACCATCTGCT	60.017	20	20	301	504	CCATCTGCAAGACCACTGAA	59.831	20	AGCCTGTCTCACCATCTGCT	60.017	20	20	239	504	GCCATGGTATGTGGCTTTTT	59.829	20	AGCCTGTCTCACCATCTGCT	60.017	20	20	382	504
i0_HQ_BSbp1_c948/f3p0/779	1	c	(TAA)5tgaatggtaga(T)11	37	743	779	GGAGGATGAGCTTGAGTTCG	59.95	20	CTTCCTCAAAAACCTGCTCG	59.986	20	20	367	518	AGTTTGGGGAGGATGAGCTT	60.074	20	CTTCCTCAAAAACCTGCTCG	59.986	20	20	360	518	CGAGCAGGTTTTTGAGGAAG	59.986	20	ATACTTCGGGGCTTATCGCT	60.082	20	20	499	670
i0_HQ_BSbp1_c9546/f2p0/908	1	p1	(T)13	13	706	718	GTACCAATAATGGCGGGTTG	60.074	20	TGAAAGCTTCCAGTGCCTTT	59.993	20	20	248	508	GATGGAGGCTAAAGGCACTG	59.836	20	CCTAAACCCTTGCTCCCTTC	60.068	20	20	479	649	GTACCAATAATGGCGGGTTG	60.074	20	CAGTGCCTTTAGCCTCCATC	59.836	20	20	248	498
i0_HQ_BSbp1_c958/f11p0/734	1	p2	(GA)14	28	63	90	CCGATTGGAAATCAACAACC	60.17	20	AAAGGTCGAAGGAAAAGGGA	60.046	20	20	26	143	CACAGTGCCTAAGGAGGAGG	59.861	20	CTATCAAAACCCGCGGATAA	59.922	20	20	496	611	AGGAGGTTAAGAAGCCGGAG	59.842	20	CTATCAAAACCCGCGGATAA	59.922	20	20	510	611
i0_HQ_BSbp1_c9615/f3p0/622	1	p1	(A)10	10	382	391	CAGCTTTGGGAGGCATAGAG	59.971	20	CTTGAGAAACCCAGCTCCAG	59.982	20	20	164	274	CAGCTTTGGGAGGCATAGAG	59.971	20	GTTTGAGTTACCGGGGGATT	60.053	20	20	164	301	ATCTGCCGTTCCATTGTCTC	60.081	20	GCGCTGTGGAGAGGTTTAAG	60.015	20	20	49	206
i0_HQ_BSbp1_c962/f7p0/823	1	p3	(TTA)7	21	531	551	CTGCACTGCACTTAAAGCCA	60.195	20	TCGATCCAAACCACAACGTA	59.964	20	20	307	581	CTGCACTGCACTTAAAGCCA	60.195	20	TCAATCGATCCAAACCACAA	59.9	20	20	307	585	CCTCTCATAGCCAGCAATCC	59.797	20	AAGGCCTTGAAGGAGAGAGC	60.096	20	20	9	280
i0_HQ_BSbp1_c9691/f3p1/808	1	p1	(T)11	11	668	678	CAACAGCGAGGATGCTGTAA	60.011	20	CATCTCGGAGTGCTCAATCA	59.942	20	20	497	596	TGTGGATTGCTCCAATCGTA	60.073	20	TTACAGCATCCTCGCTGTTG	60.011	20	20	253	516	CCCATCCTTCTTAGCAGCAG	59.971	20	CATCTCGGAGTGCTCAATCA	59.942	20	20	440	596
i0_HQ_BSbp1_c992/f7p8/596	1	p2	(GA)9	18	1	18	AGGAAACCATCCCCAAAATC	59.996	20	GAGAGAGAAAGCGAGCGAAA	59.978	20	20	17	171	GAGGAAACCATCCCCAAAAT	59.996	20	GAGAGAGAAAGCGAGCGAAA	59.978	20	20	16	171	TCCCCAAAATCAAGCAAAAG	60.046	20	GAGAGAGAAAGCGAGCGAAA	59.978	20	20	26	171
i0_HQ_BSbp1_c996/f7p0/904	1	p1	(A)12	12	801	812	GTACCTTGTCTCTCGCCTCG	60.012	20	CAACGCAAAACATCCTGCTA	59.872	20	20	519	645	GCTGTACCTTGTCTCTCGCC	60.02	20	CAACGCAAAACATCCTGCTA	59.872	20	20	516	645	TAGCAGGATGTTTTGCGTTG	59.872	20	ACACGAAGGTACAAGCACCC	60.035	20	20	626	857
i0_HQ_BSbp1_c9987/f2p11/868	2	p1	(A)31	31	801	831	GAAATCGAAATGGCTGGAAA	60.016	20	TCCCTCATCGTCATCAAACA	60.048	20	20	24	280	TGTTTGATGACGATGAGGGA	60.048	20	CGCCAAATCCACTCCTTTTA	60.067	20	20	261	419	cacacacaCACACCAACGAA	60.088	20	TCCCTCATCGTCATCAAACA	60.048	20	20	4	280
i0_HQ_BSbp1_c9987/f2p11/868	1	p2	(CA)6	12	5	16	GAAATCGAAATGGCTGGAAA	60.016	20	TCCCTCATCGTCATCAAACA	60.048	20	20	24	280	TGTTTGATGACGATGAGGGA	60.048	20	CGCCAAATCCACTCCTTTTA	60.067	20	20	261	419	cacacacaCACACCAACGAA	60.088	20	TCCCTCATCGTCATCAAACA	60.048	20	20	4	280
i0_LQ_BSbp1_c10002/f1p13/486	1	p1	(A)95	95	367	461	CAGATCGGCACCAAAGAAGT	60.255	20	GGCTCAACAGCAGAATCACA	59.992	20	20	177	316	TTTGCTCCCAAGACCTGATT	59.67	20	GGCTCAACAGCAGAATCACA	59.992	20	20	216	316	CGGGCTTATCCATTTTCAGA	60.031	20	AATCAGGTCTTGGGAGCAAA	59.67	20	20	26	235
i0_LQ_BSbp1_c10006/f1p18/997	1	c	(A)73t(A)28gtactctgcgttgataccactgcttac(A)23	152	823	974	TGCTTCCAGCAACAGTTCAC	60.032	20	TCTCATCATCCATCGGTCAA	60.006	20	20	468	671	AAGAGGGCGTATTTGAGGGT	59.962	20	TCTCATCATCCATCGGTCAA	60.006	20	20	562	671	TTGACCGATGGATGATGAGA	60.006	20	TCGGAACCACCCATACATTT	60.051	20	20	652	751
i0_LQ_BSbp1_c10010/f1p5/320	1	c	(T)35gtaagcagtggtatcaacgcagagtac(T)38gtaagcagtggtatcaacgcagagtac(T)24gtaagcagtggtatcaacgcagagtac(T)21actctgcgttgataccactgcttac(A)29gtactctgcgttgataccactgcttac(A)16	296	1	296	GCAGTGGTATCAACGCAGAG	59.47	20	GCAGTGGTATCAACGCAGAG	59.47	20	20	155	275	GCAGTGGTATCAACGCAGAG	59.47	20	AGCAGTGGTATCAACGCAGA	59.47	20	20	155	276	GCAGTGGTATCAACGCAGAG	59.47	20	GCAGTGGTATCAACGCAGAG	59.47	20	20	155	318
i0_LQ_BSbp1_c10013/f1p9/881	1	p3	(GTG)5	15	336	350	TATTGCCTCTGGAAGGGAGA	59.767	20	GGTCCAAAGTGATGCCCTAA	59.933	20	20	261	507	CCAAACCTCCCAAAAATGAA	59.772	20	CATCTTCAGCTTCAGCACCA	60.136	20	20	76	200	TGGTGCTGAAGCTGAAGATG	60.136	20	TCTCCCTTCCAGAGGCAATA	59.767	20	20	181	280
i0_LQ_BSbp1_c10015/f1p0/946	1	p1	(T)10	10	311	320	CCGGAAGATCCACCTCTACA	60.065	20	CCTCCAAAAACGCACAAAAT	59.975	20	20	167	416	ATTTTGTGCGTTTTTGGAGG	59.975	20	GTGCAGTTGGATTCAAGCAA	59.847	20	20	397	555	AATTCCGACAGTTTTGCTGG	60.11	20	CGGCTCACAAAATTCATCCT	60.074	20	20	24	169
i0_LQ_BSbp1_c10020/f1p5/881	1	c	(A)81g(A)32	114	693	806	GTCCGACCATCTAAGTCCGA	60.073	20	ATGATGAGCGAGTCCAGCTT	59.981	20	20	143	388	GTCCGACCATCTAAGTCCGA	60.073	20	CATAGCTTCTCCCTTGCGTC	59.978	20	20	143	349	GTCCGACCATCTAAGTCCGA	60.073	20	CTTCACCACGATATTGGCCT	59.955	20	20	143	316
i0_LQ_BSbp1_c10023/f1p25/371	1	c	(T)26gtaagcagtggtatcaacgcagagtac(T)25gtaagcagtggtatcaacgcagagtac(T)26gtaagcagtggtatcaacgcagagtac(T)21actct(A)18ctacaaaaaaaaat(A)17gtactctgcgttgataccactgcttac(A)21gtactctgcgttgataccactgcttac(A)19	327	22	348	GCAGTGGTATCAACGCAGAG	59.47	20	GCAGTGGTATCAACGCAGAG	59.47	20	20	156	276	GCAGTGGTATCAACGCAGAG	59.47	20	AGCAGTGGTATCAACGCAGA	59.47	20	20	156	277	GCAGTGGTATCAACGCAGAG	59.47	20	GCAGTGGTATCAACGCAGAG	59.47	20	20	156	324
i0_LQ_BSbp1_c10028/f1p6/752	1	p1	(T)66	66	1	66	ATACCTCCGATGGCTCTCCT	60.059	20	GAGGATACGGAGGCGTTGTA	60.096	20	20	341	484	ATACCTCCGATGGCTCTCCT	60.059	20	CACCTTGGGCACAATAACCT	59.853	20	20	341	577	ACCAGGGCAAAACAGAACAG	60.149	20	AGGAGAGCCATCGGAGGTAT	60.059	20	20	134	360
i0_LQ_BSbp1_c100305/f1p8/214	1	c	(A)42gtactctgcgttgataccactgcttac(A)25	94	98	191	GGATTGATGGAAAGCCAAAA	59.878	20	GCAGTGGTATCAACGCAGAG	59.47	20	20	36	161	GGATTGATGGAAAGCCAAAA	59.878	20	AGCAGTGGTATCAACGCAGA	59.47	20	20	36	162	GGATTGATGGAAAGCCAAAA	59.878	20	GCAGTGGTATCAACGCAGAG	59.47	20	20	36	213
i0_LQ_BSbp1_c10032/f1p0/225	1	c	(T)25gtaagcagtggtatcaacgcagagtac(T)34gtaagcagtggtatcaacgcagagt(A)31gtacttctgcgttgataccactgt(A)11	177	1	177	GCAGTGGTATCAACGCAGAG	59.47	20	TCAACGCAGAGTACATGGGA	60.263	20	20	90	219	AGCAGTGGTATCAACGCAGA	59.47	20	TCAACGCAGAGTACATGGGA	60.263	20	20	89	219	GCAGTGGTATCAACGCAGAG	59.47	20	TCAACGCAGAGTACATGGGA	60.263	20	20	29	219
i0_LQ_BSbp1_c100322/f1p0/637	1	c	(AT)13gattgtaactaggtattatatatagtgcagtggtattattcttatg(T)10	82	356	437	TGAGGAGAGAGAATGTGGGG	60.191	20	CCGTTCTAGCGAAGAGTTGG	60.008	20	20	156	260	TGAGGAGAGAGAATGTGGGG	60.191	20	ATTTGCCGTTCTAGCGAAGA	59.982	20	20	156	265	TGAGGAGAGAGAATGTGGGG	60.191	20	AAAGCCCTTAGAAGCCGAAG	59.98	20	20	156	309
i0_LQ_BSbp1_c100330/f1p7/215	1	p1	(T)17	17	1	17	TGGGGGAATGAATAAAGCAG	59.894	20	CATTCATTCAACAAACAACAATCA	59.779	24	24	45	173	GCAGAGTACATGGGGGAATG	60.34	20	CGTTGTACATTCATTCAACAAACA	59.837	24	24	35	180	GCAGAGTACATGGGGGAATG	60.34	20	CATTCATTCAACAAACAACAATCA	59.779	24	24	35	173
i0_LQ_BSbp1_c100373/f1p0/215	1	c	(T)30gtaagcagtggtatcaacgcagagtacatgggaagcagtggtatcaacgcagagta(T)17aaaaaataaaaaaataaataacg(A)24	150	46	195	caacgagagtaCAAGCAGTGGT	59.467	22	CTGCTTCCCATGTACTCTGC	58.47	20	20	8	112	tggtatcaacgagagtaCAAGCA	59.821	23	TGATACCACTGCTTCCCATGT	60.39	21	21	2	120	GAAGCAGTGGTATCAACGCA	59.871	20	TGGTATCAACGCAGAGTACTTTTT	59.287	24	24	106	213
i0_LQ_BSbp1_c10047/f1p0/344	2	c	(A)18tgtagctatcaatctagcgttgatcacccacttggcttacaaaaag(A)11t(A)56ttagc(A)22	159	146	304	gttgatcacccacttggcTT	59.973	20	ttatcaacgcagatcccaCA	60.073	20	20	181	333	ttcggtacatcaacgcagag	59.864	20	ttatcaacgcagatcccaCA	60.073	20	20	87	333	gttcggtacatcaacgcaga	59.722	20	ttatcaacgcagatcccaCA	60.073	20	20	86	333
i0_LQ_BSbp1_c10047/f1p0/344	1	p1	(T)17	17	1	17	gttgatcacccacttggcTT	59.973	20	ttatcaacgcagatcccaCA	60.073	20	20	181	333	ttcggtacatcaacgcagag	59.864	20	ttatcaacgcagatcccaCA	60.073	20	20	87	333	gttcggtacatcaacgcaga	59.722	20	ttatcaacgcagatcccaCA	60.073	20	20	86	333
i0_LQ_BSbp1_c10052/f1p12/326	1	c	(T)15gtatagtaaagcaagtggtatcaagcagagtac(T)24gtaagcagtggtatcaacgcagagtac(T)25gtaagcagtggtatcaacgcagagtac(T)24agtatgtaagcagtgttatcaacgcagagtacttttttta(T)11gttacactctatgcgttgataccacggcttactctgcgttgataccactgcttac(A)17	298	1	298	GCAGTGGTATCAACGCAGAG	59.47	20	ATCAACGCAGAGTAAgccgt	59.904	20	20	128	268	AGCAGTGGTATCAACGCAGA	59.47	20	ATCAACGCAGAGTAAgccgt	59.904	20	20	127	268	GCAGTGGTATCAACGCAGAG	59.47	20	ATCAACGCAGAGTAAgccgt	59.904	20	20	76	268
i0_LQ_BSbp1_c10058/f1p0/714	1	p1	(A)29	29	659	687	TCTAAGGCGGAACTCCTGAA	59.948	20	GTAAGCTGACGCCTTATCGC	60.01	20	20	112	362	GCTTAATGACCTCAAAGCGG	59.845	20	GTAAGCTGACGCCTTATCGC	60.01	20	20	135	362	TCTAAGGCGGAACTCCTGAA	59.948	20	GGTAAGCTGACGCCTTATCG	59.867	20	20	112	363
i0_LQ_BSbp1_c10059/f1p0/432	1	c	(A)17gtactctgcgttgataccactgcttac(A)15gtactctgcgttgataccactgcttac(A)15gtactctgcgttgataccactgcttac(A)15gtactctgcgttgataccactgcttac(A)14gtactctgcgttgataccactgcttac(A)25gtactctgcgttgataccactgcttac(A)19gtactctgcgttgataccactgcttac(A)34	343	43	385	caacgcagagTAAGCAGTGG	59.658	20	GCAGTGGTATCAACGCAGAG	59.47	20	20	8	123	caacgcagagTAAGCAGTGG	59.658	20	AGCAGTGGTATCAACGCAGA	59.47	20	20	8	124	caacgcagagTAAGCAGTGG	59.658	20	GCAGTGGTATCAACGCAGAG	59.47	20	20	8	165
i0_LQ_BSbp1_c10066/f1p2/304	1	c	(T)29gtaagcagtggtatcaacgcagagtac(T)23gtaagcagtggtatcaacgcagagtac(T)19gtaagcagtggtatcaacgcagagtac(T)16gtaagcagtggtatcaacgcagagtac(T)20ctctgcgttgataccactgcttac(A)21	260	1	260	GCAGTGGTATCAACGCAGAG	59.47	20	gcgtggtacacgcagagTAA	59.935	20	20	172	302	AGCAGTGGTATCAACGCAGA	59.47	20	gcgtggtacacgcagagTAA	59.935	20	20	171	302	GCAGTGGTATCAACGCAGAG	59.47	20	gcgtggtacacgcagagTAA	59.935	20	20	129	302
i0_LQ_BSbp1_c10081/f1p1/296	1	c	(T)21gtaaaagggccagtgtatcaacagcgagagtacaagcaagtgtcggtgataaaacggcaggagtac(T)22gtaagcaggtgtggtgtgatcaacgcagatac(T)24gtagg(T)24attatgttttttg(T)15	222	1	222	AGGGCcagtgtatcaacagc	60.142	20	GTTGATcACACCACACCTGC	60.013	20	20	26	132	agtgtcggtgataaaacggc	60	20	TCAACGCAGAGTACATGGGA	60.263	20	20	59	291	agtgtcggtgataaaacggc	60	20	AACGCAGAGTACATGGGAGC	60.285	20	20	59	289
i0_LQ_BSbp1_c10083/f1p12/856	1	p1	(T)10	10	762	771	GCCGGGTATGCTTCAGTAAA	60.096	20	CAACCAGCAGCTGAAAATCA	59.988	20	20	121	294	ATTACCACAGCCCTGCAATC	59.962	20	TCGGTTCACCTTGATGACAA	60.088	20	20	641	788	GCCGGGTATGCTTCAGTAAA	60.096	20	CCAAAAGGGTAGCCATTCAA	59.931	20	20	121	261
i0_LQ_BSbp1_c10089/f1p0/743	1	p3	(GAA)5	15	380	394	GAGGCTTCCGACTACATTGC	59.843	20	TGCATCCAACTGAGTTCTCG	59.984	20	20	482	671	TTCGTGCTATGGCAGACATC	59.83	20	TGCATCCAACTGAGTTCTCG	59.984	20	20	519	671	GGAGGCTCTCTTTCCCAACT	59.817	20	TGCATCCAACTGAGTTCTCG	59.984	20	20	453	671
i0_LQ_BSbp1_c10096/f1p4/573	1	c	(T)18aagcagtgagttgtagcagtggtatcaacgcagagtac(T)20gtaagcagtggtatcaacgcagacgtac(T)19attgtagccagtgatatacacagagtacaagcagtggtataacgcagtagtaatagtttatagcgcctgtcgttc(T)13gtaagcagtggtcactaacgcagagtac(T)20gtaagcagtggtatcaacgcagagtac(T)26actctgcgttgataccactgcccatgtactctgcgttgataccactgctcccatgtactctgcgttgataccactgcttac(A)17gtactctgcgttgataccactgcttac(A)17gtattctgcgttgataccactgcttac(A)16gtactctgcgttgataccacttg…	558	1	558	GCAGTGgtcacTAACGCAGA	60.056	20	GCAGTGgtatcaacgCAGAA	59.871	20	20	215	476	tagcgcctgTCGTTCTTTTT	60.018	20	TCAACGCAGAGTACATGGGA	60.263	20	20	183	379	tagcgcctgTCGTTCTTTTT	60.018	20	AACGCAGAGTACATGGGAGC	60.285	20	20	183	377
i0_LQ_BSbp1_c10098/f1p0/265	1	c	(A)21tatctccgttgatacactgctt(A)25gtaattctgcggttgaatacactgctt(A)40gtactctgcgtttgatcacacatgctt(A)24gaactctgcgttgataccactgcttac(A)25	238	1	238	GCGTTTGATcACACATGCTT	59.728	20	cagtggtatcaaACCGCAGA	59.716	20	20	142	261	GCGTTTGATcACACATGCTTA	59.75	21	cagtggtatcaaACCGCAGA	59.716	20	20	142	261	GCGTTTGATcACACATGCTT	59.728	20	cagtggtatcaaACCGCAGAG	60.695	21	21	142	261
i0_LQ_BSbp1_c10107/f1p0/999	1	p3	(TTC)6	18	179	196	TACTTCCTGTGGGAAATGGC	59.933	20	GGCAACCTTTTGAATGGAGA	60.051	20	20	301	439	AAATAGCCCCAAAAAGCCAT	59.808	20	GCCATTTCCCACAGGAAGTA	59.933	20	20	70	320	CCTTCCAGCACACTGGTTTT	60.149	20	AGGCTAGCACGCATGAAAAT	59.873	20	20	791	992
i0_LQ_BSbp1_c10112/f1p0/350	1	c	(T)18gaagcagtggtatacaacgcagagtac(T)20gtaagcagtggtatcaacgcagagtacaagcagtggtatcaacgccagagatac(T)20gtatacacgggtatacacagagtac(T)17gtaagcagtggtatcaacgcacagagtac(T)22atactc(A)19tgtactctgcgttgataccactgcctac(A)20	305	22	326	AGCAGTGgtatcaacgCACA	60.333	20	TAGGCAGTGGTATCAACGCA	60.28	20	20	205	304	GCAGTGGTATCAACGCAGAG	59.47	20	TAGGCAGTGGTATCAACGCA	60.28	20	20	90	304	AGCAGTGGTATCAACGCAGA	59.47	20	TAGGCAGTGGTATCAACGCA	60.28	20	20	89	304
i0_LQ_BSbp1_c101197/f1p4/248	1	c	(T)17gtaagcagtggtatcaacgcagagtac(T)31gtaagcagtggtatcaacgcagagt(A)18gtactctgcgttgataccactgcttac(A)36	181	21	201	GCAGTGGTATCAACGCAGAG	59.47	20	GCAGTGGTATCAACGCAGAG	59.47	20	20	99	223	GCAGTGGTATCAACGCAGAG	59.47	20	GCAGTGGTATCAACGCAGAG	59.47	20	20	99	250	GCAGTGGTATCAACGCAGAG	59.47	20	AGCAGTGGTATCAACGCAGA	59.47	20	20	99	251
i0_LQ_BSbp1_c10123/f1p0/418	1	c	(T)20aagcagtgtcttatcaaacgcagagttac(T)24gcatgttagcagttttttttaagcagtggtatcaaacgcagagtac(T)13aagcagtgttaacgcaga(T)17aagctgtatcagcaga(T)23aatgtactagttataggtatttattgtttataatcttgcgtataccactgctt(A)24gtactctggcgtgataccactgcttac(A)30ctactctgcgttgataccactgcttac(A)26	393	1	393	GCAGTGGTATCAAACGCAGA	59.871	20	TAAGCAGTGgtatcacgCCA	60.28	20	20	95	308	GCAGTGGTATCAAACGCAGA	59.871	20	GCAGTGGTATCAACGCAGAG	59.47	20	20	95	362	GCAGTGGTATCAAACGCAGA	59.871	20	AGCAGTGGTATCAACGCAGA	59.47	20	20	95	363
i0_LQ_BSbp1_c10142/f1p0/540	1	c	(T)14gttttttttgtttttttg(T)10gtaag(T)20gtac(T)17gttgtaagcgagtggtatcaacgcagagtac(T)27gtaagcagtgtatcaacgcagagtcaagaagtggtatcaaaaacgcagagtacaagcattgtaataaacgcagagactttttc(T)36gaagagggggatcaacgcagag(A)19gtactctgcgttgtaccacgcttacccct(A)42gtgtgtactctgcggtgatccactgctacaaat(A)40	450	1	450	GGGATCAACGCAGAGAAAAA	60.192	20	cagtggatcaccgcagaGTA	59.855	20	20	272	401	GGGATCAACGCAGAGAAAAA	60.192	20	ggatcaccgcagaGTACACA	59.707	20	20	272	397	GGGATCAACGCAGAGAAAAA	60.192	20	gtggatcaccgcagaGTACA	59.707	20	20	272	399
i0_LQ_BSbp1_c10143/f1p1/323	1	c	(T)18gtaagcagtggtatcaacgcagagtac(T)22gtaagcagtggtatcaacgcagagtac(T)60gtttgttttttcttttttttg(T)79	254	1	254	GCAGTGGTATCAACGCAGAG	59.47	20	CGCAGAGTACCTGGGTGATT	60.134	20	20	71	309	AGCAGTGGTATCAACGCAGA	59.47	20	CGCAGAGTACCTGGGTGATT	60.134	20	20	70	309	GCAGTGGTATCAACGCAGAG	59.47	20	GCAGTGGTATCAACGCAGAG	59.47	20	20	71	322
i0_LQ_BSbp1_c10150/f1p2/696	1	p1	(T)12	12	657	668	CCTCTCTCCAAACATCGCTC	59.95	20	GTCTACATCAAGCCGCCAAT	60.103	20	20	77	258	TCCTCTCTCCAAACATCGCT	59.95	20	GTCTACATCAAGCCGCCAAT	60.103	20	20	76	258	CTCCTCTCTCCAAACATCGC	59.95	20	GTCTACATCAAGCCGCCAAT	60.103	20	20	75	258
i0_LQ_BSbp1_c10152/f1p0/352	1	c	(T)14gtaagcagtggtatcaacgcagagtacatgggagcagtggtatcaacgcagagtacatgggcagtggtatcaacgcagagt(A)22gtagctctgcgttgataccactgcttac(A)23gtactctgcgttgataccactgcttac(A)39gaaaaaaagtactctgcgttgataccactgctcccatgtactctgcgttgataccactgcttac(A)21	319	21	339	TCAACGCAGAGTACATGGGA	60.263	20	TCAACGCAGAGTACATGGGA	60.263	20	20	47	304	AACGCAGAGTACATGGGAGC	60.285	20	TCAACGCAGAGTACATGGGA	60.263	20	20	49	304	TCAACGCAGAGTACATGGGA	60.263	20	AACGCAGAGTACATGGGAGC	60.285	20	20	47	302
i0_LQ_BSbp1_c10155/f1p0/599	1	p1	(A)29	29	550	578	CGTCTTTGCGAGAAATGTGA	59.988	20	TTCTCCTGCTGTGTGCATTC	59.992	20	20	155	333	AGGTCACATCATACCGGAGC	59.957	20	TCACATTTCTCGCAAAGACG	59.988	20	20	26	174	CGTCTTTGCGAGAAATGTGA	59.988	20	ACAATCTTGGGACAGCCATC	59.934	20	20	155	360
i0_LQ_BSbp1_c10157/f1p0/998	1	p1	(T)10	10	985	994	GAGTTGCAGGAGAGAATCCG	59.95	20	AGATCTTCGCAAGCCCTGTA	59.978	20	20	288	429	CATTTTTCGCAACACCATTG	59.969	20	GCAATAGATCAGCCTCTGGC	59.946	20	20	626	741	GGATGCCATTTTTCCAGAGA	60.014	20	GAGAAGTGGCCATAGGTGGA	60.073	20	20	554	703
i0_LQ_BSbp1_c10165/f1p0/701	1	p1	(T)21	21	104	124	TCCAGGGATCAATGCCTTAG	60.029	20	TGTATCCTGCTCCCATCACA	60.072	20	20	211	470	CTCCAGGGATCAATGCCTTA	60.029	20	TGTATCCTGCTCCCATCACA	60.072	20	20	210	470	GAAGGGGGCGAGGATTATAG	59.888	20	TAAGGCATTGATCCCTGGAG	60.029	20	20	55	229
i0_LQ_BSbp1_c10167/f1p0/648	1	c	(T)22aagcagtggtatcaacgcagagttac(T)25gtaagcagtggtatcaacgcagagtac(T)26aagcagtgtatcaacgcagtac(T)18aagcagtgtatcaagcagaga(T)22gtaagcagtggtatcaacgcagagtac(T)33gtaagcagtggtatcaacgcagagtacatgggagcagtggtatcaacgcagagtac(T)25gtaagcagtggtatcaacgcagagtac(T)11c(T)28gtaagcagtggtatcaacgcagagtac(T)28gtaagcagtggtatcaacgcagagtac(T)38	537	45	581	AACGCAGAGTACATGGGAGC	60.285	20	TCTGCGTTGATACCACTGCT	59.47	20	20	328	483	AACGCAGAGTACATGGGAGC	60.285	20	TCTGCGTTGATACCACTGCT	59.47	20	20	328	538	AACGCAGAGTACATGGGAGC	60.285	20	TCTGCGTTGATACCACTGCT	59.47	20	20	328	603
i0_LQ_BSbp1_c10168/f1p4/389	1	c	(T)25gtaagcagtggtatcaacgcagagtac(T)26gtaagcagtggtatcaacgcagagtac(T)22gtaagcagtggtatcaacgcagagtac(T)25gtaagcagtggtatcaacgcagagtac(T)18gtaagcagtggtatcaacgcagagtacatgggagcagtggtatcaacgcagagtac(T)23	303	22	324	AACGCAGAGTACATGGGAGC	60.285	20	TCTGCGTTGATACCACTGCT	59.47	20	20	260	375	CAACGCAGAGTACATGGGAG	59.314	20	CTGCGTTGATACCACTGCTC	59.47	20	20	259	374	TCAACGCAGAGTACATGGGA	60.263	20	GCGTTGATACCACTGCTCC	59.261	19	19	258	372
i0_LQ_BSbp1_c10175/f1p9/564	1	c	(T)21gtaagcagtggtatcaacgcagagtac(T)22gtaagcagtggtatcaacgcagagtac(T)21gtaagcagtggtatcaacgcagagtac(T)22gtaagcagtggtatcaacgcagagtac(T)33gttggttgtaaaagcttacatgttatttgaaac(T)13aaactttatttaaaaaaaagaaaagaaaaaaag(A)10taataaaaaa(T)50gtt(A)12g(A)16taaatagtactttctgcgttgtatacctatgttctgtag(A)10	457	19	475	GCAGTGGTATCAACGCAGAG	59.47	20	cagaacataggtatacaacgcagaa	59.645	25	25	189	461	AGCAGTGGTATCAACGCAGA	59.47	20	cagaacataggtatacaacgcagaa	59.645	25	25	188	461	GCAGTGGTATCAACGCAGAG	59.47	20	CATGTAAGCTTTTACAACCAACAAA	59.555	25	25	140	266
i0_LQ_BSbp1_c10183/f1p0/429	1	c	(T)18gtaagcagtggtatcaacgcagagtac(T)21gtaagcagtggtatcaacgcagagtacatgggagcagtggtatcaacgcagagtacatgggcagtggtatcaacgcagagtac(T)25gtaagcagtggtatcaacgcagagtac(T)20gtaagcagtggtatcaacgcagagtac(T)23gtaagcagtggtatcaacgcagagtacatgggagcagtggtatcaacgcagagtac(T)21gtaagcagtggtatcaacgcagagtacagcagtgtatcaacgcagagtac(T)20	418	1	418	AACGCAGAGTACATGGGAGC	60.285	20	TCTGCGTTGATACCACTGCT	59.47	20	20	81	196	AACGCAGAGTACATGGGAGC	60.285	20	TCTGCGTTGATACCACTGCT	59.47	20	20	81	243	AACGCAGAGTACATGGGAGC	60.285	20	TCTGCGTTGATACCACTGCT	59.47	20	20	81	293
i0_LQ_BSbp1_c101869/f1p0/193	1	c	(T)32gtaagg(T)20ggttacc(T)26actctgcgttgatattaaccactgcttactctgcgtttgatatacccatgccttac(A)21	168	1	168
i0_LQ_BSbp1_c10198/f1p0/780	1	c	(A)28gtactctgcgttgataccactgcttcccatgtactctgcgttgataccactgcttac(A)28	113	645	757	AGTCGAGCTCGCTCTCTTTG	60.035	20	TTCGCCTCTCCTGTTGTCTT	59.989	20	20	116	314	AGTCGAGCTCGCTCTCTTTG	60.035	20	TTTCGCCTCTCCTGTTGTCT	59.989	20	20	116	315	AGACAACAGGAGAGGCGAAA	59.989	20	TGAGAAACATCAATCGCTGC	59.955	20	20	296	424
i0_LQ_BSbp1_c102007/f1p0/212	1	c	(T)41gtaagcagtggtatcaacgcagagtaacatgggtatataagcagagt(A)24gtactctgcgtttgatacccactgctttac(A)38	180	1	180	TCAACGCAGAGTAACATGGG	59.716	20	GCAGTGGTATCAACGCAGAA	59.871	20	20	54	203	GCAGTGGTATCAACGCAGAG	59.47	20	GCAGTGGTATCAACGCAGAA	59.871	20	20	45	203	AGCAGTGGTATCAACGCAGA	59.47	20	GCAGTGGTATCAACGCAGAA	59.871	20	20	44	203
i0_LQ_BSbp1_c102052/f1p0/207	1	c	(T)25gtaaagcagtggtatcaaacgccagagtac(T)25gtaaagcagtggtatcaacgcagagtac(T)29actttt(A)15	158	26	183	AAGCAGTGgtatcaaacgCC	60.14	20	GCAGTGGTATCAACGCAGAG	59.47	20	20	53	205	AAGCAGTGgtatcaaacgCC	60.14	20	AGCAGTGGTATCAACGCAGA	59.47	20	20	53	206	CAGTGgtatcaaacgCCAGA	59.716	20	GCAGTGGTATCAACGCAGAG	59.47	20	20	56	205
i0_LQ_BSbp1_c10210/f1p7/411	1	c	(T)18gtaagctagtaggtatcaacgcagagtac(T)23gtaagccagtggtatcaacgcagagtac(T)25gtaagcagtggtatcaacgcagagtatactttttca(T)20gtaagcagtggtatcaacgcagagtac(T)24actctgcgttgataccactgcttactctgcgtgataccactgcttac(A)19gtactctgcgttgataccactgcttacc(A)20gtactctgcgtgataccactgcttac(A)18	388	1	388	GCAGTGGTATCAACGCAGAG	59.47	20	tcacgcagagTAAGCAGTGG	60.199	20	20	127	263	AGCAGTGGTATCAACGCAGA	59.47	20	tcacgcagagTAAGCAGTGG	60.199	20	20	126	263	CCAGTGGTATCAACGCAGAG	59.314	20	tcacgcagagTAAGCAGTGG	60.199	20	20	75	263
i0_LQ_BSbp1_c10223/f1p0/249	1	c	(T)19gtaag(T)21acgta(T)21gtaatgcagtggtaatcaacgcaggtacaaagcagagtacaagcagtggtatcaacggagagtac(T)18actctgcgttgataccactgcccatgtactctgcgttgataccactgcttac(A)19	225	1	225	caacgcaggtacaaagcaga	60.05	20	GCAGTGGTATCAACGCAGAG	59.47	20	20	87	201	caacgcaggtacaaagcaga	60.05	20	AGCAGTGGTATCAACGCAGA	59.47	20	20	87	202	tcaacgcaggtacaaagcag	60.05	20	GCAGTGGTATCAACGCAGAG	59.47	20	20	86	201
i0_LQ_BSbp1_c10227/f1p0/958	1	c	(A)28gtactctgcgttgataccactgcttac(A)21gtactctgcgttgataccactgcttac(A)42	145	790	934	GATCAGGTGAAAGCGTCCAT	60.081	20	CTCCCGACTCCAATAGGACA	60.065	20	20	457	708	AATTCCTTCGCATCAACGAC	60.081	20	AATGGGTTCCAGATGTCGAG	59.927	20	20	41	149	AATTCCTTCGCATCAACGAC	60.081	20	CTCGAATGGGTTCCAGATGT	59.927	20	20	41	153
i0_LQ_BSbp1_c102324/f1p1/209	1	c	(T)15gtaagcagttgtatcaacgcagatatc(T)24ctctcgtttgacacctgtact(A)20gtactgcgttgatacacactgctt(A)29	160	1	160	AAGCAGTtgtatcaacgCAGA	58.594	21	GCAGTGGTATCAACGCAGAG	59.47	20	20	17	207	AAGCAGTtgtatcaacgCAGA	58.594	21	AGCAGTGGTATCAACGCAGA	59.47	20	20	17	208	AGCAGTtgtatcaacgCAGA	57.082	20	GCAGTGGTATCAACGCAGAG	59.47	20	20	18	207
i0_LQ_BSbp1_c102395/f1p0/210	1	c	(T)25a(T)40	66	1	66	TCAGAGTTTTGTACAACCATCAAAC	59.505	25	gcagtggtatcaacGCAGAA	59.871	20	20	103	205	GATCAGAGTTTTGTACAACCATCAA	59.467	25	gcagtggtatcaacGCAGAA	59.871	20	20	101	205	TCAGAGTTTTGTACAACCATCAA	57.351	23	gcagtggtatcaacGCAGAA	59.871	20	20	103	205
i0_LQ_BSbp1_c10246/f1p5/421	1	c	(T)14gtaagcagtggtatcaacgcagagtac(T)37gtaagcagtggtatcaacgcagagtac(T)35gtaagcagtggtatcaacgcagagtac(T)50gtagagcgcgaatggttatcaacgcagagtacaaagcatgtgataatcaacgcagat(A)16gtactctgcgttgataccactgcctt(A)27gtactctgcgttgataccactgcttac(A)28	398	1	398	cgaatggttatcaacgcaga	59.688	20	GCAGTGGTATCAACGCAGAG	59.47	20	20	225	365	cgaatggttatcaacgcaga	59.688	20	AGCAGTGGTATCAACGCAGA	59.47	20	20	225	366	cgaatggttatcaacgcaga	59.688	20	GCAGTGGTATCAACGCAGAG	59.47	20	20	225	420
i0_LQ_BSbp1_c10248/f1p9/222	1	c	(T)20gtaagcag(T)14gtaagcagtggtatcaacgcagagtaaagcagtggtttatcaacgc(A)24gtactctgcggttgataccactgcttacaaaaaaaaag(A)24	174	22	195	GCAGTGGTATCAACGCAGAG	59.47	20	AAGCAGTGATATCAACGCAGAG	59.545	22	22	67	219	AGCAGTGGTATCAACGCAGA	59.47	20	AAGCAGTGATATCAACGCAGAG	59.545	22	22	66	219	GCAGTGGTATCAACGCAGAG	59.47	20	AAGCAGTGATATCAACGCAGA	58.543	21	21	67	219
i0_LQ_BSbp1_c102526/f1p0/617	1	p1	(A)11	11	575	585	AATGATGCTTAATGCCCCAC	59.791	20	CCCTTCAAATATCATGCGGT	59.784	20	20	31	131	AATGATGCTTAATGCCCCAC	59.791	20	ACCCTTCAAATATCATGCGG	59.784	20	20	31	132	CCGCATGATATTTGAAGGGT	59.784	20	GCTCCCATATCTCCCATCCT	60.258	20	20	113	391
i0_LQ_BSbp1_c10257/f1p0/430	1	c	(A)15gtactctgcgttgataccactgcttac(A)32gtactctgcgttgataccactgcttac(A)25gtactctgcgttgataccactgcttac(A)29gtactctgcgttgataccactgcttac(A)38gtactctgcgttgataccactgcccatgtactctgcgttgataccactgctcccatgtactctgcgttgataccactgcttac(A)34gtactctgcgttgataccactgcttac(A)20	411	1	411	TCTGCGTTGATACCACTGCT	59.47	20	AACGCAGAGTACATGGGAGC	60.285	20	20	186	314	TCTGCGTTGATACCACTGCT	59.47	20	AACGCAGAGTACATGGGAGC	60.285	20	20	130	314	TCTGCGTTGATACCACTGCT	59.47	20	AACGCAGAGTACATGGGAGC	60.285	20	20	78	314
i0_LQ_BSbp1_c10261/f1p0/235	1	c	(A)17g(A)13ttagtacttgcgttgataccactgcttac(A)56t(A)15gtatactctgcttgtccgataccactgcttac(A)21	185	21	205	GCGTTGATACCACTGCTTACA	58.861	21	TGgtatcggacaagCAGAGT	58.315	20	20	60	175	GCGTTGATACCACTGCTTACA	58.861	21	GTGgtatcggacaagCAGAG	58.315	20	20	60	176	TGCGTTGATACCACTGCTTAC	58.861	21	TGgtatcggacaagCAGAGT	58.315	20	20	59	175
i0_LQ_BSbp1_c10262/f1p0/508	1	c	(T)35gtaagcagtggttatcaacgcagagtac(T)21gtag(T)36gtgtaagcagttggtatcacgcagagtac(T)19gtaagcagtgtatcaacgcagagtaagcagtggtatcaacgcagagt(A)12taagtactctgcgtgataccactgctttacaaaac(A)13gtacctgcgttgataccactgcttac(A)19gtacttgtcgttgataccactgcttac(A)16tactctgcgttgataccactgcttac(A)20gtactctgcgttgataccactgcttac(A)43	483	1	483	GCAGTGGTTATCAACGCAGA	59.871	20	AAGCAGTGGTATCACGCAGA	59.47	20	20	39	257	caacgcagagTAAGCAGTGG	59.658	20	GCAGTGGTATCAACGCAGAG	59.47	20	20	185	388	caacgcagagTAAGCAGTGG	59.658	20	AGCAGTGGTATCAACGCAGA	59.47	20	20	185	389
i0_LQ_BSbp1_c10273/f1p0/418	1	p1	(A)61	61	358	418	GTGTTGTCGGTGTGGTGAAG	60.047	20	GCAACTAGCACGCAGAATCA	60.165	20	20	48	223	TCTCCGGATGGTTGAGTTTC	60.05	20	GCAACTAGCACGCAGAATCA	60.165	20	20	86	223	GTGTTGTCGGTGTGGTGAAG	60.047	20	TGAAAGCAACTAGCACGCAG	60.338	20	20	48	228
i0_LQ_BSbp1_c1028/f2p0/686	1	p3	(GAA)7	21	62	82	CAAAACTGTTGCCAAGCTCA	60.027	20	CAACCAAATGCTGAACCCTT	59.971	20	20	163	416	CCCGAAGCCTATGTGATGAT	59.917	20	CAACCAAATGCTGAACCCTT	59.971	20	20	190	416	TATCATTCGGGGGAACTGAG	59.887	20	AGGACCAAATCACCAGCAAC	59.973	20	20	234	471
i0_LQ_BSbp1_c102825/f1p0/639	1	p1	(A)28	28	588	615	CCCTTGGTCTTGGGACCTAT	60.183	20	TCCAAAAATGTTGGGGTGTT	60.066	20	20	49	197	GCTTGCTTTTCTGATCCACC	59.82	20	AACACCCAGCTCCAACAAAG	60.149	20	20	322	431	GGTGGCTTTGCATTTATTGG	60.323	20	TGAAAAGTTGCAGCCTGTTG	60.027	20	20	291	394
i0_LQ_BSbp1_c10287/f1p0/476	1	c	(T)20gtaagcagtggtatcaacgcagagtac(T)18actctgcgttgataccactgcccatgtactctgcgttgataccactgctcccatgtactctgcgttgataccactgcttac(A)22gtactctgcgttgataccactgcccatgtactctgcgttgataccactgctcccatgtactctgcgttgataccactgcttac(A)26gtactctgcgttgataccactgcttac(A)27	331	71	401	GCAGTGGTATTCAACGCAGA	59.871	20	TCAACGCAGAGTACATGGGA	60.263	20	20	46	202	GCAGTGGTATTCAACGCAGA	59.871	20	TCAACGCAGAGTACATGGGA	60.263	20	20	46	307	GCAGTGGTATTCAACGCAGA	59.871	20	AACGCAGAGTACATGGGAGC	60.285	20	20	46	200
i0_LQ_BSbp1_c10291/f1p0/478	1	c	(A)10tcaaataaaacaaaagaaaaagaaaaatcaattaaaaatagttaaaaagaaaatg(A)13	78	293	370	TGCATTCATTTGATTGGTGG	60.321	20	ACGCCTCAATCTGATTTTGC	60.221	20	20	67	212	GCATTCATTTGATTGGTGGA	59.33	20	ACGCCTCAATCTGATTTTGC	60.221	20	20	68	212	TGCATTCATTTGATTGGTGG	60.321	20	GCCTCAATCTGATTTTGCCT	59.273	20	20	67	210
i0_LQ_BSbp1_c102987/f1p0/210	1	c	(T)54gtaaagcagtggtatcaacgcaagtac(T)23aaagcagtggttatcaacgcagagtatac(T)22	155	1	155	GCAGTGgttatcaacgCAGA	59.871	20	cagtgggttatcaacgcaga	59.716	20	20	107	207	AAGCAGTGGTATCAACGCAA	59.347	20	tcaacgcagatacaaccagc	59.871	20	20	57	197	AAAGCAGTGGTATCAACGCA	59.347	20	tcaacgcagatacaaccagc	59.871	20	20	56	197
i0_LQ_BSbp1_c10304/f1p0/783	1	p1	(A)28	28	731	758	GTCCGACCATCTAAGTCCGA	60.073	20	ATGATGAGCGAGTCCAGCTT	59.981	20	20	212	456	GTCCGACCATCTAAGTCCGA	60.073	20	CATAGCTTCTCCCTTGCGTC	59.978	20	20	212	417	GTCCGACCATCTAAGTCCGA	60.073	20	CTTCACCACGATATTGGCCT	59.955	20	20	212	385
i0_LQ_BSbp1_c103120/f1p8/199	1	c	(A)23gtactctgcgttgataccactgcttac(A)27tactctgcgttgataccactgcttac(A)32	135	19	153	CTGCGTTGATACCACTGCTT	58.952	20	tggtcaacagcagagacAGC	60.187	20	20	46	192	TCTGCGTTGATACCACTGCTT	60.842	21	tggtcaacagcagagacAGC	60.187	20	20	45	192	CTGCGTTGATACCACTGCTT	58.952	20	cagtggtcaacagcagagacA	60.08	21	21	46	195
i0_LQ_BSbp1_c10318/f1p7/897	2	p1	(A)23	23	828	850	GCAATTCTGCAGTGTGCCTA	60.019	20	ATGAGGACCAGCCAACAAAG	60.111	20	20	330	491	ACGCCATCATCTCTTCTCGT	59.834	20	AACGCAGAGTACATGGGACC	59.997	20	20	657	811	ATGAAATCTCTCGCATGCCT	59.803	20	AACGCAGAGTACATGGGACC	59.997	20	20	536	811
i0_LQ_BSbp1_c10318/f1p7/897	1	p1	(T)25	25	1	25	GCAATTCTGCAGTGTGCCTA	60.019	20	ATGAGGACCAGCCAACAAAG	60.111	20	20	330	491	ACGCCATCATCTCTTCTCGT	59.834	20	AACGCAGAGTACATGGGACC	59.997	20	20	657	811	ATGAAATCTCTCGCATGCCT	59.803	20	AACGCAGAGTACATGGGACC	59.997	20	20	536	811
i0_LQ_BSbp1_c103204/f1p0/186	1	c	(T)19gtaagcagtggtatcaacgcagagtac(T)28	74	44	117	GCAGTGGTATCAACGCAGAG	59.47	20	cgcaagtacAGCAGGTGGTA	59.928	20	20	66	172	AGCAGTGGTATCAACGCAGA	59.47	20	cgcaagtacAGCAGGTGGTA	59.928	20	20	65	172	GCAGTGGTATCAACGCAGAG	59.47	20	cgcaagtacAGCAGGTGGTA	59.928	20	20	20	172
i0_LQ_BSbp1_c10321/f1p0/979	1	p2	(GA)7	14	19	32	TGGGGATTCATTCCAATGTT	59.991	20	AAGCCTCCAAGAAGCACAAA	59.993	20	20	850	972	TGGGGATTCATTCCAATGTT	59.991	20	AAAGCCTCCAAGAAGCACAA	59.993	20	20	850	973	GTGAAGGTGTTTGGGCAACT	60.012	20	CAACATTGGAATGAATCCCC	59.991	20	20	643	870
i0_LQ_BSbp1_c10326/f1p0/364	1	c	(T)17gtaagcagtggtatcaacgcagagtac(T)21gtaagcagtggtatcaacgcagagtacatggggtggtatcaacgcagagtacatgggagcagtggtatcaacgcagagt(A)15gtactctgcgttgtaccactgctt(A)23gatttgcgttgataccactgcttatctgcgcgtgataccactgcttgtactctgcgttgataccactgcttac(A)21gtactctgcgttgataccactgcttac(A)19	346	1	346	GGGTGGTATCAACGCAGAGT	59.997	20	gtatcacgcgcagataagca	60.006	20	20	95	243	GGGTGGTATCAACGCAGAGT	59.997	20	tatcacgcgcagataagcag	60.14	20	20	95	242	GGGTGGTATCAACGCAGAGT	59.997	20	tggtatcacgcgcagataag	59.856	20	20	95	245
i0_LQ_BSbp1_c10332/f1p2/270	1	c	(T)12c(T)16gtaagcagtggtatcaacgcagagtac(T)14gttttttttgtaa(T)12ctttttttcagtac(T)24gtaagcagtggtatcaacgcaggagtac(T)19actctgcgttgataccactgccccatgtactctgcgttgataacactgcttac(A)22	255	1	255	GCAGTGGTATCAACGCAGAG	59.47	20	GCAGTGGTATCAACGCAGAG	59.47	20	20	33	200	AGCAGTGGTATCAACGCAGA	59.47	20	GCAGTGGTATCAACGCAGAG	59.47	20	20	32	200	GCAGTGGTATCAACGCAGAG	59.47	20	AGAGTACATGGGGCAGTGGT	59.455	20	20	33	212
i0_LQ_BSbp1_c10333/f1p1/760	1	p1	(T)10	10	666	675	GGAAATAGGTTCGATGCCAA	59.901	20	CTATTCAACCTCCTTTGCCG	59.702	20	20	16	135	CCAAACCGTAGCAGGAAGAG	59.869	20	CTATTCAACCTCCTTTGCCG	59.702	20	20	32	135	GCAGGAAGAGTGCAAAGGTC	59.997	20	TAGACAATGAAACGCACGCT	59.493	20	20	42	279
i0_LQ_BSbp1_c10335/f1p7/238	1	c	(T)23gtaagcagtggtatcaaacgcagagtac(T)26gtaagcagtgtatcaaacgcagagtac(T)28actctgcgttgattaccactgctttactctgcgttgatacccactgcttac(A)30	213	1	213	GCAGTGGTATCAAACGCAGA	59.871	20	GCAGTGGTAATCAACGCAGA	59.871	20	20	27	153	GCAGTGGTATCAAACGCAGA	59.871	20	aAGCAGTGGTAATCAACGCA	59.347	20	20	27	155	AAGCAGTGGTATCAAACGCA	59.347	20	GCAGTGGTAATCAACGCAGA	59.871	20	20	25	153
i0_LQ_BSbp1_c10336/f1p18/562	1	c	(T)19gtaagcagtgtatcaacgcagagtac(T)19gtaagcagtggtatcaacgcagagtac(T)26gtaagcagtggtatcaacgcagagtac(T)22gtaagcagtggtatcaacgcagagtac(T)24gtaaggcagtggtatcaacgcagagtac(T)29gtaagcagtggtatcaacgcagagtac(T)21actac(T)25cgttac(A)39gtactctgcgttgataccactgcccatgtactctgcgttgataccactgcttac(A)22	473	22	494	GCAGTGGTATCAACGCAGAG	59.47	20	caagcagggtacAAGCAGTG	59.51	20	20	299	529	AGCAGTGGTATCAACGCAGA	59.47	20	caagcagggtacAAGCAGTG	59.51	20	20	298	529	GCAGTGGTATCAACGCAGAG	59.47	20	GCAGTGGTATCAACGCAGAG	59.47	20	20	299	440
i0_LQ_BSbp1_c103369/f1p0/218	1	c	(T)27gttttaaa(T)12gttattttctggattcagac(T)20gtaagcaagtggtatcaaacgccagagtac(T)24	141	1	141	AGCAAGtggtatcaaacgCC	60.14	20	gcgcagagtacaaagcagtg	59.812	20	20	90	200	AGCAAGtggtatcaaacgCC	60.14	20	tcaacgcgcagagtacaaag	60.195	20	20	90	205	AGCAAGtggtatcaaacgCC	60.14	20	cgcagagtacaaagcagtgg	59.658	20	20	90	199
i0_LQ_BSbp1_c10337/f1p0/890	1	c	(A)42t(A)11c(A)20g(A)27gagag(A)11taaatataaggcaaaaagaaaagaaaagagaac(A)27	179	691	869	TGAATCCTCTGACAACTGCG	59.984	20	TTGAAGGTTAGCGGGTCATC	60.074	20	20	97	282	GATTACTGGGCAAGTCCCAA	59.933	20	CCTCGTTACGTCCCAACACT	60.028	20	20	300	434	GAATCCCCACAACCAACAAC	60.073	20	CCTCGTTACGTCCCAACACT	60.028	20	20	210	434
i0_LQ_BSbp1_c103379/f1p1/210	1	c	(T)38gtaagcagtggtatcaacgcagagtac(T)19gtaagcagtggtatcaacgcagagtac(T)20	131	22	152	GCAGTGGTATCAACGCAGAG	59.47	20	cagtgggtatcaacgCAGAG	59.314	20	20	63	174	AGCAGTGGTATCAACGCAGA	59.47	20	cagtgggtatcaacgCAGAG	59.314	20	20	62	174	AAGCAGTGGTATCAACGCAG	58.952	20	cagtgggtatcaacgCAGAG	59.314	20	20	61	174
i0_LQ_BSbp1_c10347/f1p1/991	1	p2	(TA)6	12	967	978	TGCAGAATGGATGGACAAAA	60.049	20	CACCATCTTCAAGCCCATTT	59.933	20	20	470	582	TCTGAAGGACGTGCAGAATG	59.984	20	TGAGAGCACGCATCAATACC	59.83	20	20	459	672	TCTGAAGGACGTGCAGAATG	59.984	20	TGAAAATTGCTGCTTTTCCC	60.188	20	20	459	708
i0_LQ_BSbp1_c10355/f1p2/266	1	c	(T)10attttttatttta(T)11attaaatttttttatttaatttttttaaaagataa(T)13	82	3	84	cacaaaagagtatacaacgcagaaa	59.781	25	tgctgtgttatcaacgcagagt	60.887	22	22	118	251	cacaaaagagtatacaacgcagaaa	59.781	25	gctgtgttatcaacgcagagt	58.049	21	21	118	250	cacaaaagagtatacaacgcagaa	58.573	24	tgctgtgttatcaacgcagagt	60.887	22	22	118	251
i0_LQ_BSbp1_c103571/f1p0/201	1	c	(A)26gtactctgcgttgataccactgcttac(A)38gtactctgcgttgataccactgcttac(A)24	142	16	157	CGTTGATACCACTGCTTACAAAA	59.238	23	gcaggtgtcaacgcagagta	60.056	20	20	49	199	CGTTGATACCACTGCTTACAAA	57.918	22	gcaggtgtcaacgcagagta	60.056	20	20	49	199	CGTTGATACCACTGCTTACAAAAA	60.433	24	gcaggtgtcaacgcagagta	60.056	20	20	49	199
i0_LQ_BSbp1_c10358/f1p1/732	1	c	(T)19gtaagcacgtggtatcaaccagagtac(T)27gtaagcagtggtatcaacgcagagtac(T)26gtaagcagtggtatcaacgcagagtac(T)16gtgtaagcagtggtatcaacgccagagtac(T)24gtaagcagtggtatcaacgcgcagagtac(T)12c(T)16gtaagcagtgtatcaacgccagagtac(T)26gtaagcagtggtatcaacgcagagtac(T)27gtaagcagtgtatcaaagcagagtac(T)18actctgcgtgataccactgcttac(A)20gtactcttgcgttgataccactgcttac(A)20gtactctgcgttgataccactgcttac(A)17gtactctgcgttgataccactgccttac(A)22g…	663	53	715	GCAGTGGTATCAACGCAGAG	59.47	20	GCAGTGGTATCAACGCAAGA	59.871	20	20	390	551	AGCAGTGGTATCAACGCAGA	59.47	20	GCAGTGGTATCAACGCAAGA	59.871	20	20	389	551	GCAGTGtatcaacgCCAGAG	59.47	20	GCAGTGGTATCAACGCAAGA	59.871	20	20	337	551
i0_LQ_BSbp1_c10359/f1p0/348	1	c	(T)13gtaagcagtggtatcaacgcagagtacc(T)52gtaagcagtggtatcaacgcagagtac(T)26gtaagcagtggtatcaacgcagagtac(T)21actctgcgttgataccactgctcccatgtactctgcgttgataccactgcttac(A)35gtactctgcgttgataccactgcttac(A)19	329	1	329	GCAGTGGTATCAACGCAGAG	59.47	20	TCAACGCAGAGTACATGGGA	60.263	20	20	97	234	AGCAGTGGTATCAACGCAGA	59.47	20	TCAACGCAGAGTACATGGGA	60.263	20	20	96	234	GCAGTGGTATCAACGCAGAG	59.47	20	TCAACGCAGAGTACATGGGA	60.263	20	20	17	234
i0_LQ_BSbp1_c10366/f1p0/946	1	p1	(A)19	19	917	935	CCTTCACCGAAGGACTTTGA	60.224	20	AGAACTCTCCGACACGCCTA	60.012	20	20	778	886	AAACTTCGTTTATGGCACCG	59.996	20	TGGCATCAGTTCACTACCGA	60.263	20	20	62	226	AAACTTCGTTTATGGCACCG	59.996	20	TTGGCATCAGTTCACTACCG	59.716	20	20	62	227
i0_LQ_BSbp1_c10368/f1p9/475	1	c	(T)26actctgcttataccactgcttgtactctgcgttgataccactgcttac(A)22gtactctgcgttgataccactgcttac(A)24gtactctgcgttgataccactgcttac(A)16gtactctgcgttgataccactgcttac(A)25gtactctgcgttgataccactgcttac(A)18gtactctgcgttgataccactgcttac(A)31gtactctgcgttgataccactgcttac(A)32	404	1	404	TCTGCGTTGATACCACTGCT	59.47	20	AACGCAGAGTACATGGGAGC	60.285	20	20	291	444	TCTGCGTTGATACCACTGCT	59.47	20	AACGCAGAGTACATGGGAGC	60.285	20	20	246	444	TCTGCGTTGATACCACTGCT	59.47	20	AACGCAGAGTACATGGGAGC	60.285	20	20	194	444
i0_LQ_BSbp1_c10374/f1p2/287	1	c	(T)20gtaagcagtggtatcaacgcagagtac(T)27gtaagcagtggtatcaacgcagagtac(T)30ctgttttg(T)57actctgcgttgataccactgcttactctgcgttgataccacgctac(A)22	264	1	264	GCAGTGGTATCAACGCAGAG	59.47	20	caacgcagagTAAGCAGTGG	59.658	20	20	78	229	AGCAGTGGTATCAACGCAGA	59.47	20	caacgcagagTAAGCAGTGG	59.658	20	20	77	229	GCAGTGGTATCAACGCAGAG	59.47	20	caacgcagagTAAGCAGTGG	59.658	20	20	24	229
i0_LQ_BSbp1_c103769/f1p0/166	1	c	(T)14gggggtgttgtaaggcagtggtatcaacgcagagt(A)19gtactctgcgttgataccactgcttac(A)26	121	22	142	GGGTGTTGTAAGGCAGTGGT	59.891	20	GCAGTGGTATCAACGCAGAG	59.47	20	20	37	164	GGGTGTTGTAAGGCAGTGGT	59.891	20	AGCAGTGGTATCAACGCAGA	59.47	20	20	37	165	TTTTTGGGGGTGTTGTAAGG	59.696	20	GCAGTGGTATCAACGCAGAG	59.47	20	20	30	164
i0_LQ_BSbp1_c10380/f1p0/937	1	c	(A)11c(A)19gtactcctgcgttgataccactgcttac(A)20gtactctgcgttgataccactgccttac(A)19cgtactctgcgttgataccactgcttac(A)10c(A)11	176	728	903	AAGACTGATCTCCGCTTCCA	59.95	20	TTCTTATGGATTCAAGCCCG	60.031	20	20	323	564	CAAGACTGATCTCCGCTTCC	59.95	20	TTCTTATGGATTCAAGCCCG	60.031	20	20	322	564	AAGACTGATCTCCGCTTCCA	59.95	20	ATCCTACCAAACCGAAGCCT	59.962	20	20	323	523
i0_LQ_BSbp1_c10383/f1p0/267	1	c	(T)17gtaagcagtggtaacacgcagaggac(T)14g(T)12gtaagcagtggtatcaacgcagagtac(T)32gtaagcagtggtatcaacgcagataaata(T)20actctgcattgataccatgttactctgcttgatacactgcttac(A)10c(A)16	249	1	249	CAGTGgtaacACGCAGAGGA	59.897	20	AGTGGTATCAACGCAGAGCA	59.47	20	20	22	269	CAGTGgtaacACGCAGAGGA	59.897	20	CAGTGGTATCAACGCAGAGC	59.47	20	20	22	270	CAGTGgtaacACGCAGAGGA	59.897	20	GCAGTGGTATCAACGCAGAG	59.47	20	20	22	271
i0_LQ_BSbp1_c10395/f1p1/703	1	p1	(A)22	22	611	632	GAGGATTGCTGGCTCATCAT	60.189	20	ATCCATCATAGCCCTTGCAG	60.059	20	20	113	274	GAGGATTGCTGGCTCATCAT	60.189	20	AGCCCTTGCAGTTGTGCTAT	59.904	20	20	113	265	GAGGATTGCTGGCTCATCAT	60.189	20	ATAGCCCTTGCAGTTGTGCT	59.904	20	20	113	267
i0_LQ_BSbp1_c10396/f1p0/544	1	c	(A)110gtactctgcgttgataccactgcttac(A)24gtactctgcgttgataccactgcttac(A)19	207	314	520	TTAGCTAAGCTGCTCTCGCC	60.025	20	GCAGTGGTATCAACGCAGAG	59.47	20	20	184	445	TTAGCTAAGCTGCTCTCGCC	60.025	20	AGCAGTGGTATCAACGCAGA	59.47	20	20	184	446	TTAGCTAAGCTGCTCTCGCC	60.025	20	AAGCAGTGGTATCAACGCAG	58.952	20	20	184	447
i0_LQ_BSbp1_c10405/f1p8/999	1	c	(T)37agtaagcagtggtatcaacgcagagtac(T)29gtaagcagtggtatcaaccagagtaagcagtggtatcaaccagagtac(T)25gtatgcagtggtatctaagcagagtagcagagcattaacgcagagta(T)33gcaag(T)16atacttttttttta(T)11gtaagtcagtggtatatagcaagtacaatgcaagtaggttattcaacgcagagaggtatc(T)24agtatagcagtggtatcaacgcagagtc(T)29gtttgcaagcagtggtattcaacgcacaagtaaataaaatataaagtaaaagtactctagcgtgatactaccttgcttacaaaac(A)28gtatactcttgcgttgtaataccatgacttacaat(A)2…	924	46	969	agcagagcattAACGCAGAG	58.433	20	ccactgCTTGCAAACAAAAA	59.888	20	20	237	493	agcagagcattAACGCAGAGT	59.304	21	ccactgCTTGCAAACAAAAA	59.888	20	20	237	493	gcagagcattAACGCAGAGT	58.283	20	ccactgCTTGCAAACAAAAA	59.888	20	20	238	493
i0_LQ_BSbp1_c10407/f1p4/244	1	c	(T)27gtaagcagtggtatcaacgcagagtac(T)22gtaagcagtggtatcaacgcagagtac(T)29gtaagcagtggtatcaacgcagagtac(T)31	190	1	190	GCAGTGGTATCAACGCAGAG	59.47	20	GAAGCAGTGGTATCAACGCA	59.871	20	20	80	224	AGCAGTGGTATCAACGCAGA	59.47	20	GAAGCAGTGGTATCAACGCA	59.871	20	20	79	224	GCAGTGGTATCAACGCAGAG	59.47	20	GAAGCAGTGGTATCAACGCA	59.871	20	20	31	224
i0_LQ_BSbp1_c10418/f1p0/308	1	c	(T)24gtaagcagtggtatcaacgcacagagtac(T)19gtaagcagtggtatcaacgcagagtac(T)28gtaagcagtggtatcaacgcgagtac(T)18gtaagcagtggttatcacgcagagtac(T)23	221	1	221	GCAGTGgtatcaacgCACAG	60.333	20	GGGTGGTATCAACGCAGAGT	59.997	20	20	28	269	AGCAGTGgtatcaacgCACA	60.333	20	GGGTGGTATCAACGCAGAGT	59.997	20	20	27	269	GCAGTGGTATCAACGCAGAG	59.47	20	GGGTGGTATCAACGCAGAGT	59.997	20	20	76	269
i0_LQ_BSbp1_c10419/f1p0/897	1	c	(T)27gtaagcagtggtatcaacgcaagagtac(T)38gtaagcagtggtatcaacgcagagtac(T)39gtaagcagtgtgtatcaacgcagagtac(T)37gtaagcagtggtatcaacgcagagtac(T)26gtaagcagtggtatcaacgcagagtac(T)28gtaagcagtggtatcaacgcagagtac(T)30gtaagcagtggtatcaacgcagagtac(T)27gtaagcagtggtatcaacgcgagtac(T)15actctgcgttgataccactgcccatgtactctgcgttgataccactgcttac(A)26gtactctgcgttgataccactgcttac(A)22gtactctgcgttgataccactgcttac(A)21gtactctgcgttgata…	830	1	830	GCAGTGGTATCAACGCAGAG	59.47	20	GCAGTGGTATCAACGCAGAG	59.47	20	20	393	504	GCAGTGGTATCAACGCAGAG	59.47	20	GCAGTGGTATCAACGCAGAG	59.47	20	20	393	531	GCAGTGGTATCAACGCAGAG	59.47	20	AGCAGTGGTATCAACGCAGA	59.47	20	20	393	532
i0_LQ_BSbp1_c104223/f1p0/205	1	c	(T)41gtaaagcagtggtatcaaacgcagagtac(T)30gtaaaagcagtggtatcaaaacgcaggagtac(T)22	154	1	154	GCAGTGGTATCAAACGCAGA	59.871	20	atccAAGCGCAAGAAGAAAA	59.96	20	20	46	169	GCAGTGGTATCAAACGCAGA	59.871	20	cacgcagagtacaaagctgg	59.658	20	20	46	191	GCAGTGGTATCAAACGCAGA	59.871	20	ggtatccAAGCGCAAGAAGA	60.352	20	20	46	172
i0_LQ_BSbp1_c10427/f1p5/416	1	c	(T)30gtaagcagtggtatcaacgcagagtac(T)23gtaagcagtggtatcaacgcagagtacatgggcagtggtatcaacgcagagtac(T)31gtaagcagtggtatcaacgcagagtac(T)23gtaagcagtggtatcaacgcagagtacatgggcagtggtatcaacgcagagtac(T)16gtaagcagtggtatcaacgcagagtac(T)23	335	22	356	ACGCAGAGTACATGGGCAG	59.871	19	TCTGCGTTGATACCACTGCT	59.47	20	20	252	378	ACGCAGAGTACATGGGCAG	59.871	19	TCTGCGTTGATACCACTGCT	59.47	20	20	117	258	ACGCAGAGTACATGGGCAG	59.871	19	TCTGCGTTGATACCACTGCT	59.47	20	20	117	328
i0_LQ_BSbp1_c10429/f1p0/380	1	c	(T)24gtaaggcagtggtatcaacgcagagtacatggggtggtatcaacgcagagtacatgggaagcagtggtatcaacgcagagt(A)18gtagctgctgcgttgataccacttgcttc(A)24gtactctgcgttgataccactgcttac(A)25gtagctctgcgttgatagccactgcttgtactctgcgttgtataccactgcttac(A)29	312	24	335	GGGTGGTATCAACGCAGAGT	59.997	20	tggctatcaacgcaGAGCTA	59.735	20	20	78	271	GGGTGGTATCAACGCAGAGT	59.997	20	cagtggctatcaacgcaGAG	59.615	20	20	78	274	GAAGCAGTGGTATCAACGCA	59.871	20	tggctatcaacgcaGAGCTA	59.735	20	20	104	271
i0_LQ_BSbp1_c10432/f1p0/391	1	c	(A)16gtactctgcgttgataccactgcttac(A)32gtactctgcgttgataccactgcttac(A)31gtactctgcgttgataccactgcttac(A)33gtactctgcgttgataccactgcccatgtactctgcgttgataccactgcttac(A)23gtactctgcgttgataccactgcttac(A)31	328	21	348	TCTGCGTTGATACCACTGCT	59.47	20	ACGCAGAGTACATGGGCAG	59.871	19	19	244	385	TCTGCGTTGATACCACTGCT	59.47	20	ACGCAGAGTACATGGGCAG	59.871	19	19	157	385	TCTGCGTTGATACCACTGCT	59.47	20	ACGCAGAGTACATGGGCAG	59.871	19	19	99	250
i0_LQ_BSbp1_c104344/f1p0/213	1	c	(T)17atctgtaagcagtggtatcacgcagagtac(T)22gacagcaagtaggtatcaacgcagaaagtaa(T)16ctttaactctagctgttatacatgcttgtactctgcgttgataccactgcttaac(A)20	191	1	191	AAGCAGTGGTATCACGCAGA	59.47	20	GCAGTGGTATCAACGCAGAG	59.47	20	20	23	165	AAGCAGTGGTATCACGCAGA	59.47	20	AGCAGTGGTATCAACGCAGA	59.47	20	20	23	166	AGCAGTGGTATCACGCAGAG	59.064	20	GCAGTGGTATCAACGCAGAG	59.47	20	20	24	165
i0_LQ_BSbp1_c10452/f1p22/448	1	p1	(A)214	214	210	423	TGATTGTGCGTTTGTTTTCTC	58.81	21	GCAGTGGTATCAACGCAGAG	59.47	20	20	183	445	CAGCTGCTCTCTCTTCTCCC	59.43	20	GAGAAAACAAACGCACAATCA	58.81	21	21	43	203	CAGCTGCTCTCTCTTCTCCC	59.43	20	AGAGAAAACAAACGCACAATCA	59.791	22	22	43	204
i0_LQ_BSbp1_c10454/f1p15/628	1	c	(A)11g(A)29	41	539	579	GGCATTGCTGATCGTATGAA	59.652	20	TCTGCTGGAATGTGCTCAAG	60.136	20	20	52	193	GGCATTGCTGATCGTATGAA	59.652	20	CACATCTGCTGGAATGTGCT	59.862	20	20	52	197	CTTGAGCACATTCCAGCAGA	60.136	20	CAAGGCGTCAAATACCATGA	59.542	20	20	174	317
i0_LQ_BSbp1_c10462/f1p0/695	1	c	(A)23gtactctgcgttgatacactgcttac(A)39gtactctgcgttgataccactgcttacaat(A)39gtactctgcgttgataccactgcttac(A)27gtactctgcgttgataccactgcttac(A)39gtactctgcgttgataccactgcttac(A)22gtactctgcgttgataccactgctcccatgtactctgcgttgataccactgcttac(A)30gtactctgcgttgataccactgcttac(A)23gtactctgcgttgataccactgcttac(A)23gtactctggttgataccactgcttgtactctgcgttgataccactgctcccatgtactctgcgttgataccactgcttac(A)19	611	43	653	TCTGCGTTGATACCACTGCT	59.47	20	AACGCAGAGTACATGGGAGC	60.285	20	20	508	618	TCTGCGTTGATACCACTGCT	59.47	20	AACGCAGAGTACATGGGAGC	60.285	20	20	458	618	TCTGCGTTGATACCACTGCT	59.47	20	AACGCAGAGTACATGGGAGC	60.285	20	20	401	618
i0_LQ_BSbp1_c104628/f1p14/179	1	c	(T)24gtaagcagtggtatcaacgcagagtac(T)81	132	1	132	TGGTATCAACGCAGAGTACTTTTT	59.287	24	tgataccactgctctatctgcg	60.428	22	22	32	173	TGGTATCAACGCAGAGTACTTTTT	59.287	24	accactgctctatctgcgtt	57.571	20	20	32	169	GTGGTATCAACGCAGAGTACTTTTT	60.008	25	accactgctctatctgcgtt	57.571	20	20	31	169
i0_LQ_BSbp1_c10463/f1p0/372	1	c	(T)19gtaagcagtgtatcaacgcaagagtac(T)22gtaagcagtggtatcaacgcagagtac(T)25actctgcgttgataccactgcttgactctgcgttgataccatgcttacatcaagagaaaagaaaaaaatacaaaac(A)28gtactctgcgttgatacaccagcttac(A)21gtactctgcgttgataccactgcttac(A)23	322	1	322	GCAGTGGTATCAACGCAGAG	59.47	20	GCTGGTGTATCAACGCAGAG	59.47	20	20	72	246	GCAGTGGTATCAACGCAGAG	59.47	20	AGCTGGTGTATCAACGCAGA	59.47	20	20	72	247	GCAGTGGTATCAACGCAGAG	59.47	20	GCAGTGGTATCAACGCAGAG	59.47	20	20	72	294
i0_LQ_BSbp1_c104634/f1p4/801	1	p1	(A)10	10	580	589	TGGTCATCTTTCTCGCAGTG	59.984	20	GGCTCAACTCCACTGCTTTC	59.997	20	20	146	307	TGGTCATCTTTCTCGCAGTG	59.984	20	TTGGGATTCAGGGTCTTCAG	60.042	20	20	146	268	TGGTCATCTTTCTCGCAGTG	59.984	20	CTTGGGATTCAGGGTCTTCA	60.042	20	20	146	269
i0_LQ_BSbp1_c10473/f1p0/426	1	c	(A)19gtactctgcgttgataccactgcttac(A)23gtactctgcgttgataccactgcttac(A)23gtactctgcgttgataccactgcttac(A)22gtactctgcgttgataccactgcttac(A)23gtactctgcgttgataccactgctcccatgtactctgcgttgataccactgcttac(A)15gtactctggcgttgataccactgcttgtactctgcgttgatacactgcttac(A)21	362	43	404	TCTGCGTTGATACCACTGCT	59.47	20	AACGCAGAGTACATGGGAGC	60.285	20	20	165	300	TCTGCGTTGATACCACTGCT	59.47	20	AACGCAGAGTACATGGGAGC	60.285	20	20	115	300	TCTGCGTTGATACCACTGCT	59.47	20	AACGCAGAGTACATGGGAGC	60.285	20	20	65	300
i0_LQ_BSbp1_c10476/f1p3/782	1	c	(T)10aatggtaagggccaaaaaaagaaatttgatgtggatgaaatttgaattcaagatatttgtaataacttttaagatttttatcaattaactgttac(A)70c(A)30gtactctgcgttgataccactgcttac(A)43	276	484	759	ATATCGTCGTCTGCGAGCTT	60.007	20	CCGCAGTACTTCCCACTGAT	60.134	20	20	146	306	ATATCGTCGTCTGCGAGCTT	60.007	20	AGCATTCTCCATCACTGCCT	59.834	20	20	146	348	ATTGGCAGGGAAAGATTGTG	59.933	20	CCGCAGTACTTCCCACTGAT	60.134	20	20	194	306
i0_LQ_BSbp1_c10480/f1p0/730	2	p1	(A)24	24	653	676	AGCGTCAATTGCGATAGCTT	60.01	20	TGGGATTCTTCGCTACCATC	60.036	20	20	157	347	GATAGCTTGCCGCATAGGAG	59.967	20	TGGGATTCTTCGCTACCATC	60.036	20	20	169	347	AGCGTCAATTGCGATAGCTT	60.01	20	TCGAAGATACCCTTTGCACC	60.074	20	20	157	297
i0_LQ_BSbp1_c10480/f1p0/730	1	p1	(T)47	47	1	47	AGCGTCAATTGCGATAGCTT	60.01	20	TGGGATTCTTCGCTACCATC	60.036	20	20	157	347	GATAGCTTGCCGCATAGGAG	59.967	20	TGGGATTCTTCGCTACCATC	60.036	20	20	169	347	AGCGTCAATTGCGATAGCTT	60.01	20	TCGAAGATACCCTTTGCACC	60.074	20	20	157	297
i0_LQ_BSbp1_c10507/f1p0/953	1	p1	(A)29	29	901	929	TTTCGTCCGATATTCTTGCC	60.038	20	GGATCACCATTCTGCACCTT	59.934	20	20	247	379	TTTCGTCCGATATTCTTGCC	60.038	20	CCTTCAGATTCGGGTAACCA	59.926	20	20	247	351	TTTCGTCCGATATTCTTGCC	60.038	20	CCACCTTCAGATTCGGGTAA	59.926	20	20	247	354
i0_LQ_BSbp1_c10508/f1p2/323	1	c	(T)19aagcagtgtatcaaccagagt(A)21gtactctgcgttgataccactgcttac(A)26gtactctgcgttgataccactgcttac(A)23gtactctgcgttgataccactgcttac(A)28gtactctgcgttgataccactgcttac(A)31	277	23	299	tGTGTATCAACGCAGAGTACTTTTT	59.338	25	GCAGTGGTATCAACGCAGAG	59.47	20	20	2	105	tGTGTATCAACGCAGAGTACTTTTT	59.338	25	AGCAGTGGTATCAACGCAGA	59.47	20	20	2	106	tGTGTATCAACGCAGAGTACTTTTT	59.338	25	GCAGTGGTATCAACGCAGAG	59.47	20	20	2	158
i0_LQ_BSbp1_c10509/f1p7/508	1	c	(T)18gtatagacatagtggtatcaaacgcagagtac(T)22gtaagcagtggtatcaacgcagagtacatgggcagtggtatcaacgcagagtac(T)18gtaagcagtggtatcaacacagagtac(T)21gtaagcagtggtatcaacgcagagtac(T)18gtaagcagtggtatcaacgcagagtacatgggcagtggtatcaacgcagagt(A)26gtactctgcgttgataccactgcttac(A)24gtactctgcgttgataccactgcttac(A)24gtactctgtgttgataccactgcttac(A)20	464	1	464	GCAGTGGTATCAACGCAGAG	59.47	20	TCAACGCAGAGTACATGGGA	60.263	20	20	268	506	GCAGTGGTATCAACGCAGAG	59.47	20	TCAACGCAGAGTACATGGGA	60.263	20	20	241	506	AGCAGTGGTATCAACGCAGA	59.47	20	TCAACGCAGAGTACATGGGA	60.263	20	20	240	506
i0_LQ_BSbp1_c10518/f1p0/917	1	p2	(TC)6	12	20	31	ATCATCTCCGCATCTCCATC	60.002	20	AGGAGAGAGAACACGAGGCA	60.135	20	20	264	364	GATCATCTCCGCATCTCCAT	60.002	20	AGGAGAGAGAACACGAGGCA	60.135	20	20	263	364	CCGATCATATGCTTGTGTGC	60.104	20	CCGATCAATCTCCACCATCT	59.886	20	20	475	719
i0_LQ_BSbp1_c10522/f1p0/243	1	c	(T)23gtgtaagcagtggtatcaacgcagagtacgtac(T)24gtaagcagtggtatcaacgcagaaagtac(T)15	124	47	170	GCAGTGgtatcaacgcagaA	59.871	20	caacgcagagTAAGCAGTGG	59.658	20	20	130	232	GCAGTGgtatcaacgcagaA	59.871	20	gcattggtatcaacgcagag	59.301	20	20	130	242	AGCAGTGgtatcaacgcaga	59.47	20	caacgcagagTAAGCAGTGG	59.658	20	20	129	232
i0_LQ_BSbp1_c10528/f1p2/695	1	c	(A)57g(A)30gtactctgcgttgataccactgctcccatgtactctgcgttgataccactgcttac(A)23	167	484	650	CTCCGCTAGATACCAAACGC	59.867	20	AAAAGGGGGCAAATTAATGG	60.016	20	20	183	368	TAAGCGGGCAGCATAGAAAT	59.838	20	AAAAGGGGGCAAATTAATGG	60.016	20	20	95	368	ATAAGCGGGCAGCATAGAAA	59.838	20	AAAAGGGGGCAAATTAATGG	60.016	20	20	94	368
i0_LQ_BSbp1_c105321/f1p0/215	1	c	(T)27gtaagcagtggtatcaaacgcaagagtaacaagcagtggtaatcaacgcagagt(A)20gtactcctgcgtttgataccaactgctttac(A)46	178	1	178	GCAGTGGTAATCAACGCAGA	59.871	20	atcaacGCATGGTATCAACG	59.425	20	20	59	205	AAGCAGTGGTAATCAACGCA	59.347	20	atcaacGCATGGTATCAACG	59.425	20	20	57	205	cAAGCAGTGGTAATCAACGC	59.347	20	atcaacGCATGGTATCAACG	59.425	20	20	56	205
i0_LQ_BSbp1_c10541/f1p0/373	1	p2	(AT)12	24	249	272	TTTGGGCTTAATCAAATGCC	59.907	20	AATTCATACGGGCCAACAAA	60.188	20	20	50	168	TTTGGGCTTAATCAAATGCC	59.907	20	AAATTCATACGGGCCAACAA	60.188	20	20	50	169	TTTGGGCTTAATCAAATGCC	59.907	20	ATTCATACGGGCCAACAAAC	59.691	20	20	50	167
i0_LQ_BSbp1_c10545/f1p0/212	1	c	(T)22gtttgtaaggcagtggtatcaaacgcagagtac(T)28actctg(T)34	123	67	189	GCAGTGGTATCAAACGCAGA	59.871	20	GCAGTGGTATCAACGCAGAG	59.47	20	20	97	211	GCAGTGGTATCAAACGCAGA	59.871	20	AGCAGTGGTATCAACGCAGA	59.47	20	20	97	212	AAGGCAGTGGTATCAAACGC	60.14	20	GCAGTGGTATCAACGCAGAG	59.47	20	20	94	211
i0_LQ_BSbp1_c10547/f1p0/841	1	p1	(T)25	25	1	25	ATTCATCCCGATCAGCTTTG	60.036	20	AAACTGTGACACTCGGACCC	60.009	20	20	519	686	ATTCATCCCGATCAGCTTTG	60.036	20	ACTCGGACCCAAAGTACGTG	60.028	20	20	519	676	ATTCATCCCGATCAGCTTTG	60.036	20	ACACTCGGACCCAAAGTACG	60.028	20	20	519	678
i0_LQ_BSbp1_c10557/f1p26/895	1	c	(A)11c(A)18g(A)27gtactctgcgttgataaccactgcttac(A)35gtactctgcgttgataccactgctcccatgtactctgcgttgataccactgcttt(A)23	199	676	874	TAGCTCCATTCTCGGTTGCT	59.978	20	TCTGTCAGGGACAGCCTCTT	59.986	20	20	22	231	AGGGTAGCGCTCGTCAACTA	60.037	20	TCTGTCAGGGACAGCCTCTT	59.986	20	20	92	231	AGGGTAGCGCTCGTCAACTA	60.037	20	TCTTGACATCAGCTGCATCC	59.95	20	20	92	305
i0_LQ_BSbp1_c10559/f1p25/181	1	c	(T)25agtaagcagtggtatcaacgcagagtacatggggtggtatcaacgcagagtacatgggagcagtggtatcaacgcagagtac(T)19	126	17	142	AACGCAGAGTACATGGGGTG	60.975	20	TCTGCGTTGATACCACTGCT	59.47	20	20	57	164	ACGCAGAGTACATGGGGTG	59.561	19	TCTGCGTTGATACCACTGCT	59.47	20	20	58	164	AACGCAGAGTACATGGGGTG	60.975	20	CTGCGTTGATACCACTGCTT	58.952	20	20	57	163
i0_LQ_BSbp1_c10562/f1p0/239	1	c	(T)29gtaagcaggtatcaacgcgaggtacaagcagtggtatcaacgcagaatac(T)21gtaagcagtggtatcaacgcagagatac(T)20gtaagcagtggtatcaacgcgagtac(T)23	197	1	197	gcgaggtacaagcagtggtat	59.28	21	ccatgcTTACTCTGCGTTGA	60.011	20	20	45	229	gcgaggtacaagcagtggt	58.897	19	ccatgcTTACTCTGCGTTGA	60.011	20	20	45	229	gcgaggtacaagcagtggtat	59.28	21	ccatgcTTACTCTGCGTTGAT	60.285	21	21	45	229
i0_LQ_BSbp1_c105691/f4p2/586	1	p3	(CTT)9	27	65	91	AAACATTCGGGTTTCAGTGC	59.978	20	GGGCCTCCTCTCTGAGTCTT	59.952	20	20	185	378	AGCACAAACATTCGGGTTTC	59.978	20	GGGCCTCCTCTCTGAGTCTT	59.952	20	20	180	378	TCCTCTTCGCCTTCTTTTCA	60.066	20	GAAACCCGAATGTTTGTGCT	59.978	20	20	93	199
i0_LQ_BSbp1_c105802/f12p0/794	1	p1	(A)21	21	585	605	AAGTGGAAACACCAAGGACG	60.005	20	TGGGCCAATATCCTTCAGAG	60.029	20	20	345	498	AGATGTGCGCTCTGAAGGAT	59.981	20	TTCAGAGACGAGACACACCG	60.022	20	20	470	674	AAGTGGAAACACCAAGGACG	60.005	20	TTTGGGCCAATATCCTTCAG	59.894	20	20	345	500
i0_LQ_BSbp1_c10581/f1p3/897	1	c	(T)21gtaagcagtggtatcaacgcagagtac(T)16gtaagcagtggtatcaacgcagagtac(T)19gtaagcagtggtatcaacgcagagtaccc(T)48gtaagcagtggtatcaacgcagagtac(T)21gtaagcagtggtatcaacgcagagtac(T)26gtaagcagtggtatcaacgcagagtac(T)25gtaagcagtggtatcaacgcagagtac(T)20gtaagcagtggtatcaacgcagagtacatgggagcagtggtatcaacgcagagtacatgggcagtggtatcaacgcagagt(A)16gtactctgcgttgataccactgcttac(A)20gtactctgcgttgataccactgcttac(A)17gtactctgcgttgatacc…	763	71	833	TCAACGCAGAGTACATGGGA	60.263	20	GCAGTGGTATCAACGCAGAG	59.47	20	20	470	576	TCAACGCAGAGTACATGGGA	60.263	20	AGCAGTGGTATCAACGCAGA	59.47	20	20	470	577	TCAACGCAGAGTACATGGGA	60.263	20	GCAGTGGTATCAACGCAGAG	59.47	20	20	470	623
i0_LQ_BSbp1_c10582/f1p3/808	1	p4	(CAAC)5	20	30	49	CAAACCAGAGCAAAGCAACA	60.027	20	GTCAGGGTGGACGCTGTACT	60.182	20	20	89	367	GAGGAAGCATGGTGAGCATT	60.226	20	GAACTCGATCCAAGGGAACA	60.05	20	20	542	649	ATCAACCATGATCAGCTCCC	59.893	20	GTCAGGGTGGACGCTGTACT	60.182	20	20	203	367
i0_LQ_BSbp1_c105839/f1p6/770	1	p1	(T)18	18	609	626	CGGTCTGGTTTACACGGTCT	60.028	20	TCGTAAATAATTCCGGCGAG	60.054	20	20	234	480	CGGTCTGGTTTACACGGTCT	60.028	20	CTCGTAAATAATTCCGGCGA	60.054	20	20	234	481	TACACGGTCTACGCAACAGC	59.935	20	TCGTAAATAATTCCGGCGAG	60.054	20	20	244	480
i0_LQ_BSbp1_c10590/f1p1/613	1	p1	(T)30	30	1	30	CTTTCGACATGGCAGAGACA	59.984	20	ATGATGTTGCTTTTCCCGTC	59.939	20	20	92	295	CTTTCGACATGGCAGAGACA	59.984	20	TTTTCCCGTCTTGGAAACAG	60.081	20	20	92	285	CTTTCGACATGGCAGAGACA	59.984	20	CTTTTCCCGTCTTGGAAACA	60.081	20	20	92	286
i0_LQ_BSbp1_c10594/f1p0/915	2	p1	(A)31	31	880	910	TTCATTACCCTCACTCCCCA	60.309	20	GAAATCTCGGACTTGTTCGC	59.82	20	20	78	212	ATGGCCAGTACAGAGGAGGA	59.679	20	GAAATCTCGGACTTGTTCGC	59.82	20	20	97	212	GGGAGACCTCCCAAGGTTAG	59.928	20	AACAACCGAAAGGCATCAAA	60.481	20	20	618	725
i0_LQ_BSbp1_c10594/f1p0/915	1	c	(CT)7gta(CT)6	29	45	73	TTCATTACCCTCACTCCCCA	60.309	20	GAAATCTCGGACTTGTTCGC	59.82	20	20	78	212	ATGGCCAGTACAGAGGAGGA	59.679	20	GAAATCTCGGACTTGTTCGC	59.82	20	20	97	212	GGGAGACCTCCCAAGGTTAG	59.928	20	AACAACCGAAAGGCATCAAA	60.481	20	20	618	725
i0_LQ_BSbp1_c10597/f1p0/239	1	c	(T)23gtaagcagtggtatcaacaccagag(T)22actctgcgttgataccactgcttac(A)22	117	47	163	GCAGTGGTATCAACGCAGAG	59.47	20	TCAACGCAGAGTACATGGGA	60.263	20	20	23	205	AGCAGTGGTATCAACGCAGA	59.47	20	TCAACGCAGAGTACATGGGA	60.263	20	20	22	205	GCAGTGGTATCAACGCAGAG	59.47	20	AACGCAGAGTACATGGGAGC	60.285	20	20	23	203
i0_LQ_BSbp1_c10608/f1p0/293	1	c	(T)24gtaaagcagtggtatcacaacgccaggtagtcaagcagtggtatcaacgcagagtac(T)21gtaagcagtggtatcaacgcaggagtac(T)22gtaagcagtggtatcaacgcagagtac(T)25	204	1	204	TGgtatcacaacgccaggta	59.988	20	tcacacgcagagtacaagca	59.191	20	20	33	284	tcacaacgccaggtagTCAA	60.301	20	TCTGCGTTGATACCACTGCT	59.47	20	20	38	174	acaacgccaggtagTCAAGC	60.321	20	TCTGCGTTGATACCACTGCT	59.47	20	20	40	174
i0_LQ_BSbp1_c10617/f1p5/310	1	c	(T)26gtaagcagtggttaaacgcagagtacaagcagtggtatcaacgcagagtacatgggaagcagtggtatcaacgcagaga(T)28gtaagcaggtatcaacgcagagtac(T)20actctgcttgatacactgcttac(A)26	227	21	247	GAAGCAGTGGTATCAACGCA	59.871	20	GCAGTGGTATCAACGCAGAG	59.47	20	20	101	269	GAAGCAGTGGTATCAACGCA	59.871	20	AGCAGTGGTATCAACGCAGA	59.47	20	20	101	270	GAAGCAGTGGTATCAACGCA	59.871	20	GCAGTGGTATCAACGCAGAG	59.47	20	20	101	312
i0_LQ_BSbp1_c10627/f1p0/435	1	c	(T)20gtaagcagtggtatcaacgcgagtac(T)19gtaagcagtggtatcaacgcagagtac(T)228a(T)18a(T)10acgccgatcacccatgtactctgcgttgataccactgcttac(A)19	411	1	411
i0_LQ_BSbp1_c106294/f1p0/558	2	p1	(A)30	30	505	534	GCGGTGACAAGGAGAAGAAG	59.989	20	ATCTAATCGCTGTCGCTGCT	60.147	20	20	231	339	GCGGTGACAAGGAGAAGAAG	59.989	20	CAGAAACAACAAAGAGCGCA	60.172	20	20	231	382	CGGTGACAAGGAGAAGAAGG	59.837	20	ATCTAATCGCTGTCGCTGCT	60.147	20	20	232	339
i0_LQ_BSbp1_c106294/f1p0/558	1	p3	(AGC)5	15	312	326	GCGGTGACAAGGAGAAGAAG	59.989	20	ATCTAATCGCTGTCGCTGCT	60.147	20	20	231	339	GCGGTGACAAGGAGAAGAAG	59.989	20	CAGAAACAACAAAGAGCGCA	60.172	20	20	231	382	CGGTGACAAGGAGAAGAAGG	59.837	20	ATCTAATCGCTGTCGCTGCT	60.147	20	20	232	339
i0_LQ_BSbp1_c106297/f1p0/463	1	p3	(AGC)5	15	313	327	GCGGTGACAAGGAGAAGAAG	59.989	20	ATCTAATCGCTGTCGCTGCT	60.147	20	20	232	340	CGGTGACAAGGAGAAGAAGG	59.837	20	ATCTAATCGCTGTCGCTGCT	60.147	20	20	233	340	CAATGGCGGGAATTATTCAT	59.621	20	CTTCTTCTCCTTGTCACCGC	59.989	20	20	61	251
i0_LQ_BSbp1_c10630/f1p8/682	1	c	(T)17ggggtcaaggcagtggtatcaacgcagagtactttt(G)10tttttggtgtgggaaggcagtggtatcaacgcagagtaac(T)19gtaaaagcagtggtatcaacgcagagtaactttta(T)15ggggaagcagtggtatcaactgcagagtacaagcagtggtatcaacgcagagtaca(T)31gtgtgggggggttgtcagcagtggtatcaacgcagagtacg(T)21gtaagcagtggtatcaacgcagagtac(T)19gtaagcagtggtgatcaacgcagagtactta(T)12ggtaagcagtggtatcaacgcagagtac(T)18gttaagcagtggtatcaacgcagagtac(T)22aactctgcgttatacctgcgtaatcag…	654	1	654	GCAGTGGTATCAACGCAGAG	59.47	20	GCAGTGGTATCAACGCAGAG	59.47	20	20	461	627	GCAGTGGTATCAACGCAGAG	59.47	20	AGCAGTGGTATCAACGCAGA	59.47	20	20	461	628	GCAGTGGTATCAACGCAGAG	59.47	20	GCAGTGGTATCAACGCAGAG	59.47	20	20	461	676
i0_LQ_BSbp1_c10631/f1p0/408	1	c	(T)45gtaagcagtggtatcaacgcagagtac(T)25gtaagcagtggtatcaacgcagaatac(T)19gtaagcagtggtatcaacgcagagtacatgggagcagtggtatcaacgcagagtaacatgtatcaagcagagt(A)18cgtactctgcgtgataccactgcttac(A)18cacaaac(A)10gtactctgcgttgataccactgcttacaaaaaaac(A)28	359	27	385	GCAGTGgtatcaacgCAGAA	59.871	20	AAGCAGTGGTATCACGCAGA	59.47	20	20	127	284	GCAGTGgtatcaacgCAGAA	59.871	20	GCAGTGGTATCAACGCAGAG	59.47	20	20	127	344	GCAGTGgtatcaacgCAGAA	59.871	20	AGCAGTGGTATCAACGCAGA	59.47	20	20	127	345
i0_LQ_BSbp1_c10634/f1p0/827	2	c	(A)10ggc(T)11attgggatcttttgtttgacaaaggaatatatagaaaatgcatatattgtggaaggatg(T)10	93	601	693	GTGTTGAAGAAGGGGGTTGA	59.943	20	AAACGGGGCCTTTTCTTTTA	59.944	20	20	467	742	TGTTGAAGAAGGGGGTTGAG	60.081	20	AAACGGGGCCTTTTCTTTTA	59.944	20	20	468	742	GTGTTGAAGAAGGGGGTTGA	59.943	20	CGGGGCCTTTTCTTTTATTC	59.909	20	20	467	739
i0_LQ_BSbp1_c10634/f1p0/827	1	p3	(AGA)6	18	10	27	GTGTTGAAGAAGGGGGTTGA	59.943	20	AAACGGGGCCTTTTCTTTTA	59.944	20	20	467	742	TGTTGAAGAAGGGGGTTGAG	60.081	20	AAACGGGGCCTTTTCTTTTA	59.944	20	20	468	742	GTGTTGAAGAAGGGGGTTGA	59.943	20	CGGGGCCTTTTCTTTTATTC	59.909	20	20	467	739
i0_LQ_BSbp1_c10643/f1p7/217	1	c	(T)16gtaagcagtggtacagcagagtac(T)22gtaagcagtggtatcaacgcagagtac(T)13acaagcagtggtatcaacgcagagt(A)15gtactctgcgttgataccactgcttac(A)24	193	1	193	GCAGTGGTATCAACGCAGAG	59.47	20	AGCAGTGGTATCAACGCAGA	59.47	20	20	66	165	AGCAGTGGTATCAACGCAGA	59.47	20	GCAGTGGTATCAACGCAGAG	59.47	20	20	65	164	AGCAGTGGTATCAACGCAGA	59.47	20	AGCAGTGGTATCAACGCAGA	59.47	20	20	65	165
i0_LQ_BSbp1_c10645/f1p0/233	1	c	(T)16gttgtaagcagtggtatcaacgcagagtac(T)25actct(A)19ttactctgcgttgataccactgcttaac(A)27gtactctgcgttgataccactgcttac(A)33	210	1	210	GCAGTGGTATCAACGCAGAG	59.47	20	GCAGTGGTATCAACGCAGAG	59.47	20	20	23	172	GCAGTGGTATCAACGCAGAG	59.47	20	AGCAGTGGTATCAACGCAGA	59.47	20	20	23	173	AGCAGTGGTATCAACGCAGA	59.47	20	GCAGTGGTATCAACGCAGAG	59.47	20	20	22	172
i0_LQ_BSbp1_c10655/f1p1/328	1	c	(T)28gtaaagccagtggtatcaaccgcaggatttacaaagcaggtgggtactcaaccggccaggagtcaaagccagtggtatcaaacgcagatgctt(A)22gtactctgcgttgataccactggcttac(A)28gtactctgcgtttgataccactgcttac(A)25	252	24	275	AAAGCCAgtggtatcaaccg	59.993	20	GCAGTGGTATCAAACGCAGA	59.871	20	20	53	245	aagccagtggtatcaaacgc	60.14	20	GCAGTGGTATCAAACGCAGA	59.871	20	20	116	245	gtggtatcaaccgcaggatt	59.82	20	GCAGTGGTATCAAACGCAGA	59.871	20	20	60	245
i0_LQ_BSbp1_c10657/f1p8/737	1	c	(A)10g(A)10	21	380	400	CACATCTCACCTCTCGGTCA	59.82	20	GCGATAAAACTCCAATGCGT	60.103	20	20	300	438	CACATCTCACCTCTCGGTCA	59.82	20	AGCCAGCGATAAAACTCCAA	59.845	20	20	300	443	CACATCTCACCTCTCGGTCA	59.82	20	AGCGATAAAACTCCAATGCG	60.23	20	20	300	439
i0_LQ_BSbp1_c10658/f1p10/953	1	p1	(A)30	30	878	907	ATAGAGATGGCAACCAACGG	59.955	20	GAAGCCACCGATAGCCATTA	60.06	20	20	16	138	ATAGAGATGGCAACCAACGG	59.955	20	ACGCAATACCGGCTATGAAG	60.117	20	20	16	160	ATAGAGATGGCAACCAACGG	59.955	20	GCTATGAAGACGAAGCCACC	59.843	20	20	16	149
i0_LQ_BSbp1_c10665/f1p0/1143	1	c	(A)32gtactctgcgttgataccactgcttac(A)26gtatctgcgttgataccaactgcttac(A)40ggtactctgcgttgataccactgcttacaaaaaag(A)22caaaagtattctgcgttgataccactgctttac(A)26gtactctgagttgataccactgcttac(A)31	326	788	1113	TGAACTCAAGAACGGCACTG	60.025	20	CCTAGGTGTCTCCTCCACCA	60.104	20	20	177	384	TGAACTCAAGAACGGCACTG	60.025	20	GTTGGCTTCTTTGGCTTGAC	59.859	20	20	177	404	TTTCGAAAGAGGCCTAGCAA	60.089	20	AAAAACGGTGCCTACCACAC	59.898	20	20	510	710
i0_LQ_BSbp1_c106651/f1p0/478	1	c	(T)46gtaagcagtggtatccaacgcagaagtagtaac(T)42gttaag(A)45gaggt(A)22ctcgcggtttgataccactgccttac(A)35gttactctgcgggttttgaattaccacttgctttac(A)33tactctgcgttgataccaacactgccttttac(A)29	390	28	417	CAGTGgtatccaacgcagaa	59.716	20	AAGGCAgtggtatcaaaCCG	59.993	20	20	78	249	CAGTGgtatccaacgcagaa	59.716	20	ggtaattcaaaaccCGCAGA	59.938	20	20	78	311	TCTGCGggttttgaattacc	59.938	20	cgcagagtaccaaagcagtg	59.658	20	20	292	467
i0_LQ_BSbp1_c10680/f1p0/717	1	c	(A)11c(A)14t(A)13c(A)45c(A)24c(A)11	123	593	715	AGAGGAGGGAAAGGGAATCA	60.008	20	TTTCCCTTTTAGATTCCGCC	60.381	20	20	44	241	GAGGAGGGAAAGGGAATCAC	59.874	20	TTTCCCTTTTAGATTCCGCC	60.381	20	20	45	241	GAGAGAGGAGGGAAAGGGAA	59.749	20	TTTCCCTTTTAGATTCCGCC	60.381	20	20	41	241
i0_LQ_BSbp1_c106862/f1p9/722	1	p1	(A)24	24	675	698	GGCAAGTCCCAAGGAATGTA	59.933	20	CGTGCTCCCGCTATACTCTC	60	20	20	308	409	GAGAGTATAGCGGGAGCACG	60	20	TACTCAACGACAGCGGTTTG	59.904	20	20	390	552	GAGAGTATAGCGGGAGCACG	60	20	ACAGCGGTTTGAGCGTCTAT	59.904	20	20	390	543
i0_LQ_BSbp1_c10692/f1p1/271	1	c	(T)19gtaaggcatgggtatcaacgcagagtacaagcagtggtatcaacgcagagtacatgggagcagtggtatcaacgcagagtac(T)26gtaagcagttgtatcaacgcagagtac(T)25	179	25	203	TCAACGCAGAGTACATGGGA	60.263	20	TCAACGCAGAGTACATGGGA	60.263	20	20	82	243	TCAACGCAGAGTACATGGGA	60.263	20	TCAACGCAGAGTACATGGGA	60.263	20	20	82	272	AACGCAGAGTACATGGGAGC	60.285	20	TCAACGCAGAGTACATGGGA	60.263	20	20	84	243
i0_LQ_BSbp1_c10696/f1p5/326	1	c	(T)19gtaagcagtggtatcaacgcagagtac(T)27gtaagcagtggtatcaacgcagagtacatgggagcagtggtatcaacgcagagtaa(T)18aagtaa(T)19actctgcgtgattacactgcttactctgcttgatacactgcgtgtactctgcgttgataccctgcttacaaaaaaac(A)23gttactctgcgttgataccactgcttac(A)26	326	1	326	TCAACGCAGAGTACATGGGA	60.263	20	GCAGGGTATCAACGCAGAGT	60.285	20	20	86	236	AACGCAGAGTACATGGGAGC	60.285	20	GCAGGGTATCAACGCAGAGT	60.285	20	20	88	236	TCAACGCAGAGTACATGGGA	60.263	20	AGCAGGGTATCAACGCAGAG	60.419	20	20	86	237
i0_LQ_BSbp1_c10706/f1p4/372	2	c	(A)21gtcctctgcgttgataacactgcttac(A)21	69	287	355	TCAACGCAGAGTACATGGGA	60.263	20	gcgattgtatcaacgcagag	59.449	20	20	10	268	TCAACGCAGAGTACATGGGA	60.263	20	agcgattgtatcaacgcaga	59.449	20	20	10	269	TCAACGCAGAGTACATGGGA	60.263	20	gagcgattgtatcaacgcag	59.449	20	20	10	270
i0_LQ_BSbp1_c10706/f1p4/372	1	c	(T)23gtaagcagtggtatcaacgcagagttac(T)24gtagcagtggtatcaacgcagagtac(T)22	123	54	176	TCAACGCAGAGTACATGGGA	60.263	20	gcgattgtatcaacgcagag	59.449	20	20	10	268	TCAACGCAGAGTACATGGGA	60.263	20	agcgattgtatcaacgcaga	59.449	20	20	10	269	TCAACGCAGAGTACATGGGA	60.263	20	gagcgattgtatcaacgcag	59.449	20	20	10	270
i0_LQ_BSbp1_c10712/f1p0/668	1	p1	(T)10	10	553	562	ACATGGACATGAAGGGGGTA	60.05	20	CCTCAACGATACAAGCAGCA	60.011	20	20	477	622	GGAGATGGCAGATTGTGGAT	59.893	20	TAGCGGCAATCCCATTAGTC	60.06	20	20	44	226	ACATGGACATGAAGGGGGTA	60.05	20	GGCTCCTCAACGATACAAGC	59.843	20	20	477	626
i0_LQ_BSbp1_c10717/f1p0/889	1	c	(A)20gtactctgcgttgataccactgcttac(A)22	69	747	815	GCAACCCGCTTTTGATAAGA	60.209	20	CCATCATCATGCATGCTTTC	60.041	20	20	329	514	GAGCAACCCGCTTTTGATAA	60.209	20	CCATCATCATGCATGCTTTC	60.041	20	20	327	514	GCGAGGGAGTAGATGACCAA	60.218	20	CCATCATCATGCATGCTTTC	60.041	20	20	265	514
i0_LQ_BSbp1_c10722/f1p8/410	1	c	(T)20cacacacacaag(C)10agtggtatcaaccggccagcagtacg(T)12cttttttttaagcagtggctatcaacgcagagtactttttg(T)23gtaagcagtgcgtatcaacgcattttttgagtactta(T)23actctcgttagataccactgcttacc(A)23gtactctgcgtgatacccctgctac(A)20gtactctgcgtgataccactgcttac(A)23	347	32	378	ggtatcaacacgcccagagT	59.997	20	CTCTGCGTTGATAGCcactG	59.615	20	20	4	142	CagtgGCTATCAACGCAGAG	59.615	20	caacgcaaGAACGCAGAGTA	60.195	20	20	123	398	CTGCGTGATACCCCTGCTAC	60.678	20	caacgcaaGAACGCAGAGTA	60.195	20	20	289	398
i0_LQ_BSbp1_c10723/f1p13/269	1	c	(A)21gtactctgcgttgataccactgccttac(A)12g(A)25gtactctgcgttgattacccactgcttac(A)24gtactctgcgttgataccactgcttac(A)26	193	45	237	GCAGTGGTATCAACGCAGAG	59.47	20	AAGCAGTGGGTAATCAACGC	60.14	20	20	23	157	AGCAGTGGTATCAACGCAGA	59.47	20	AAGCAGTGGGTAATCAACGC	60.14	20	20	22	157	GCAGTGGTATCAACGCAGAG	59.47	20	CAGTGGGTAATCAACGCAGA	59.716	20	20	23	154
i0_LQ_BSbp1_c10727/f1p0/506	1	c	(A)20gtactctgcgttgataccactgcttac(A)17gtactctgcgttgataccactgcttac(A)29	120	21	140	TCTGCGTTGATACCACTGCT	59.47	20	AACGCAGAGTACATGGGAGC	60.285	20	20	377	488	TCTGCGTTGATACCACTGCT	59.47	20	AACGCAGAGTACATGGGAGC	60.285	20	20	377	517	TCTGCGTTGATACCACTGCT	59.47	20	AACGCAGAGTACATGGGAGC	60.285	20	20	331	459
i0_LQ_BSbp1_c10727/f1p0/506	2	c	(A)21gtactctgcgttgataccactgcttac(A)25gtactctgcgttgataccactgcttac(A)19gtactctgcgttgataccactgcttac(A)19	165	255	419	TCTGCGTTGATACCACTGCT	59.47	20	AACGCAGAGTACATGGGAGC	60.285	20	20	377	488	TCTGCGTTGATACCACTGCT	59.47	20	AACGCAGAGTACATGGGAGC	60.285	20	20	377	517	TCTGCGTTGATACCACTGCT	59.47	20	AACGCAGAGTACATGGGAGC	60.285	20	20	331	459
i0_LQ_BSbp1_c107297/f1p18/706	1	c	(A)31gtatttttt(A)16	56	625	680	CGTTACGCGTGAGAAGAACA	60.05	20	CTCCTCACCCTCGTTCTCAG	59.978	20	20	275	467	AAGATCATGGACATCGCCTC	60.042	20	GAAGCCAATCCCGAACATTA	59.901	20	20	177	390	CAAAGTCGCCTCTCTTGGAG	60.126	20	CTCCTCACCCTCGTTCTCAG	59.978	20	20	224	467
i0_LQ_BSbp1_c10739/f1p0/946	1	p1	(A)14	14	933	946	ATGGACACAGTGCATGGCTA	60.144	20	TGTGCTCGATACGACAGGAA	60.413	20	20	48	164	ATGGACACAGTGCATGGCTA	60.144	20	TTGTGCTCGATACGACAGGA	60.413	20	20	48	165	TATGGACACAGTGCATGGCT	60.144	20	TGTGCTCGATACGACAGGAA	60.413	20	20	47	164
i0_LQ_BSbp1_c10741/f1p0/662	1	c	(T)21gtaagcagtggtatcaacgcagagtacatgggagcagtggtatcaacgcagagtacatggggaacgct(TC)6tg(TC)8	119	22	140	ACGCAGAGTACATGGGGAAC	59.997	20	GCAAGAGCACCTCTCCAAAG	60.134	20	20	87	313	CCTTTCCGATTGTGGAACAT	59.79	20	CGACGCACTGAATCAGAAAA	59.988	20	20	481	588	ACGCAGAGTACATGGGGAAC	59.997	20	GCAATTTCACGGATTTGGAT	59.768	20	20	87	196
i0_LQ_BSbp1_c10747/f1p23/410	2	c	(A)18gtactctgcgttgataccactgcttac(A)25gtactctgcgttgataccactgcttac(A)29gtactctgcgttgataccactgcttac(A)38gtactctgcgttgataccactgctcccatgtactctgcgttgataccactgcttac(A)21	268	128	395	Gcagtggttatcaacgcaga	59.871	20	AACGCAGAGTACATGGGAGC	60.285	20	20	79	358	Gcagtggttatcaacgcaga	59.871	20	CATGGGAGCAGTGGTATCAA	59.522	20	20	79	347	Gcagtggttatcaacgcaga	59.871	20	GCAGTGGTATCAACGCAGAG	59.47	20	20	79	219
i0_LQ_BSbp1_c10747/f1p23/410	1	p1	(T)22	22	1	22	Gcagtggttatcaacgcaga	59.871	20	AACGCAGAGTACATGGGAGC	60.285	20	20	79	358	Gcagtggttatcaacgcaga	59.871	20	CATGGGAGCAGTGGTATCAA	59.522	20	20	79	347	Gcagtggttatcaacgcaga	59.871	20	GCAGTGGTATCAACGCAGAG	59.47	20	20	79	219
i0_LQ_BSbp1_c107512/f1p5/768	1	p2	(TC)15	30	513	542	ATCTCCATCTCCATCGCATC	60.002	20	AGAACGTGTGGTGGAAGGAC	60.009	20	20	51	161	GTCCTTCCACCACACGTTCT	60.009	20	TGAATCGCATAGTGAACCCA	60.073	20	20	142	379	GTCCTTCCACCACACGTTCT	60.009	20	CATAGTGAACCCATCCCCTG	60.187	20	20	142	372
i0_LQ_BSbp1_c10764/f1p0/780	1	c	(AG)16atcaaggattgagcctaataacgattgcagagagtttatttatgtagagcatacacatctctcaatctcttcctattgcctttct(A)28	145	614	758	AGCAGCCTCTGCTTCTTCAG	60.035	20	ACTTTCCCGGTATCCTGCTT	59.962	20	20	43	200	TCTCCATGGTCTCAGAGGCT	59.945	20	ACTTTCCCGGTATCCTGCTT	59.962	20	20	12	200	TCTCCATGGTCTCAGAGGCT	59.945	20	TTTGAGGTTGAGAGGTGGCT	59.844	20	20	12	220
i0_LQ_BSbp1_c107848/f1p0/302	1	c	(T)15gtttgtgagcagtgtatcaacgcagagtacaagcagtgtatcaaggcagagtaaggcagtggtatcaaagagt(A)20gtagctacgctgcgttgataccacgcactgcttac(A)16tactcctgcgttgtataccatgctgctt(A)21	208	1	208	ccacgCACTGCTTACAAAAA	59.911	20	caagaagcagtggccgttat	60.27	20	20	128	278	ccacgCACTGCTTACAAAAA	59.911	20	tgatacaacgcccagacaag	59.716	20	20	128	294	ccacgCACTGCTTACAAAAA	59.911	20	agaagcctaccaagcagtcg	59.639	20	20	128	248
i0_LQ_BSbp1_c10786/f1p0/317	1	c	(A)26gtactctgcgttgataccactgcttac(A)20gtacgtctgcgttgataccactgcttac(A)26c(A)11gtactctgcgttgataccactgcttac(A)19gtactctgcgttgataccactgcttacaag(A)16gtttttttt(A)16	256	16	271	CGTCTgcgttgatacCACTG	60.324	20	ACGCAGAGTACATGGGCAG	59.871	19	19	91	309	CGTCTgcgttgatacCACTG	60.324	20	AACGCAGAGTACATGGGCAG	61.256	20	20	91	310	CGTCTgcgttgatacCACTG	60.324	20	AACGCAGAGTACATGGGCA	60.279	19	19	91	310
i0_LQ_BSbp1_c107894/f1p0/387	1	c	(T)21gtaagcagtggtatcaacgcagagtactttg(T)25gtaagcagtgtatcaacgcagagtactttttttg(T)15ga(T)10gta(T)27acttttcttta(T)18attttctgcttcgcgttgattatagactggactcttgtctccgttgacatacaactcgctattacaaaaaataaaaaacaaaatt(A)28ctctgcgttgataccactgcttt(A)31	364	6	369	GCAGTGGTATCAACGCAGAG	59.47	20	atcaacgcgAAGCAGAAAAT	59.851	20	20	30	221	AGCAGTGGTATCAACGCAGA	59.47	20	atcaacgcgAAGCAGAAAAT	59.851	20	20	29	221	GCAGTGGTATCAACGCAGAG	59.47	20	GCgagttgtatgtcaacgga	59.722	20	20	30	260
i0_LQ_BSbp1_c10794/f1p0/825	1	c	(T)18gtaagcagtggtatcacgcagagtaagcagtggtatcaacgcagagtac(T)21gtaagcagtggtatcaacgcgagtac(T)24gtaagcagtggtatcacgcagagtac(T)20gtaagcagtggtatcaacgcagagtac(T)22gtaagcagtggtatcacgcagagtac(T)24gtaagcagtggtatcacgcagagtac(T)19gtagcagtgtatcaacgcagagtac(T)22gtaagcagtggtatcacgcagagtaaaaaaaac(A)16gtactctgcgttgataccactgcttac(A)26gtactctgcgttgataccactgcttacaaaaaac(A)11gtactctgcgttgataccactgcttac(A)29gtactctgcgttg…	765	15	779	AAGCAGTGgtatcacgcAGA	59.47	20	GCAGTGGTATCAACGCAGAG	59.47	20	20	391	513	AAGCAGTGgtatcacgcAGA	59.47	20	AGCAGTGGTATCAACGCAGA	59.47	20	20	391	514	AAGCAGTGgtatcacgcAGA	59.47	20	GCAGTGGTATCAACGCAGAG	59.47	20	20	391	558
i0_LQ_BSbp1_c10797/f1p0/797	1	c	(A)16t(A)33c(A)12cgtaacttgcgtatgataccaagggtctttac(A)21gaaaac(A)143gtaagtt(A)66cagaaaaaaaagaaaat(A)18gt(A)56cac(A)81c(A)62caaaaaaac(A)17taac(A)16c(A)17g(A)22t(A)46caac(A)45t(A)19	781	18	798
i0_LQ_BSbp1_c10800/f1p9/816	1	p1	(A)32	32	736	767	GATGTGCCACCATGCTATTG	59.955	20	TAGCTAGCCAAGCCCAAAAA	59.979	20	20	153	372	TGCTGGTATATCCACGGTGA	59.948	20	TAGCTAGCCAAGCCCAAAAA	59.979	20	20	173	372	GATGTGCCACCATGCTATTG	59.955	20	TAGCCAAGCCCAAAAAGAGA	59.953	20	20	153	368
i0_LQ_BSbp1_c10805/f1p0/266	1	c	(T)17gtaagcagtggtatgcatagagagtaagagttaaacgcaagt(A)19gtactggccgttgataaccgcagtgcttac(A)24tactgctgcgttgatacgccgtgtggttc(A)23gtactctgcgttgataccaactgcttaggc(A)15	229	1	229	CGttgataaccgcaGTGCTT	61.215	20	GCAGTTGGTATCAACGCAGA	59.871	20	20	86	207	atacgccgTGTGGTTCAAA	59.98	19	ccagtgctatcaacgcaGAG	59.615	20	20	145	262	CGttgataaccgcaGTGCT	59.879	19	ccagtgctatcaacgcaGAG	59.615	20	20	86	262
i0_LQ_BSbp1_c10806/f1p5/293	1	c	(T)17gtaagcgtggtatcacgcagagtac(T)24gtaagcaagcaagatgtaacccaaatttag(A)16cagagt(A)20gtactctgcgttgataccactgcttac(A)20gtactctgcgttgataccactgcttac(A)20gtactctgcgttgataccactgcttac(A)16	275	1	275	GCAAGCAAGATGTAACCCAAA	60.124	21	GCAGTGGTATCAACGCAGAG	59.47	20	20	70	207	GCAAGCAAGATGTAACCCAAA	60.124	21	AGCAGTGGTATCAACGCAGA	59.47	20	20	70	208	GCAAGCAAGATGTAACCCAAA	60.124	21	GCAGTGGTATCAACGCAGAG	59.47	20	20	70	254
i0_LQ_BSbp1_c10812/f1p0/238	1	c	(T)22gtaagcagtggtatcaacgcagagtac(T)36gtaagcagtggtatcaacgcagagtac(T)31actct(A)19ttactctgcgttgataccactgcttac(A)22	216	1	216	GCAGTGGTATCAACGCAGAG	59.47	20	GCAGTGGTATCAACGCAGAG	59.47	20	20	89	189	GCAGTGGTATCAACGCAGAG	59.47	20	AGCAGTGGTATCAACGCAGA	59.47	20	20	89	190	GCAGTGGTATCAACGCAGAG	59.47	20	GCAGTGGTATCAACGCAGAG	59.47	20	20	89	238
i0_LQ_BSbp1_c10813/f1p0/274	1	c	(T)25gtaagcagtggtatcaacgcagagtac(T)22gtaagcagtggtatcaacgcagagt(A)22gtttactctgcgttgataccactgcttac(A)27	177	49	225	GCAGTGGTATCAACGCAGAG	59.47	20	TCAACGCAGAGTACATGGGA	60.263	20	20	126	267	AGCAGTGGTATCAACGCAGA	59.47	20	TCAACGCAGAGTACATGGGA	60.263	20	20	125	267	GCAGTGGTATCAACGCAGAG	59.47	20	TCAACGCAGAGTACATGGGA	60.263	20	20	77	267
i0_LQ_BSbp1_c108162/f1p0/226	1	c	(T)25gtaagcagtgggtatcaacgcagagtacatgggcagtggtatcaacgcagagtac(T)23agtaga(T)23atac(T)14	150	22	171	CGCAGAGTACATGGGCAGT	59.871	19	ctgcgttgataccactgctt	58.952	20	20	64	226	AACGCAGAGTACATGGGCA	60.279	19	ctgcgttgataccactgctt	58.952	20	20	62	226	CAACGCAGAGTACATGGGC	60.279	19	ctgcgttgataccactgctt	58.952	20	20	61	226
i0_LQ_BSbp1_c108192/f1p3/394	1	p1	(T)24	24	1	24	GCAGTGGTATCAACGCAGAA	59.871	20	TCAACGCAGAGTACATGGGA	60.263	20	20	117	386	GCAGTGGTATCAACGCAGAA	59.871	20	AACGCAGAGTACATGGGAGC	60.285	20	20	117	384	gggggaagttaaacaaaggc	59.814	20	cacgcccGAGTTTAAGAAAA	60.236	20	20	67	183
i0_LQ_BSbp1_c108192/f1p3/394	2	c	(T)27cttaaactcgggcgtgggataacccactgcttaaac(A)19caacaaaaaaaagtaaacttttctgcgttgatcaaccccacttttgcttac(A)42	175	142	316	GCAGTGGTATCAACGCAGAA	59.871	20	TCAACGCAGAGTACATGGGA	60.263	20	20	117	386	GCAGTGGTATCAACGCAGAA	59.871	20	AACGCAGAGTACATGGGAGC	60.285	20	20	117	384	gggggaagttaaacaaaggc	59.814	20	cacgcccGAGTTTAAGAAAA	60.236	20	20	67	183
i0_LQ_BSbp1_c10823/f1p0/879	1	c	(A)29gtactctgcgttgataccactgcttac(A)11c(A)10	78	753	830	CAGCAATGGCATCTGAGAAA	59.948	20	AGGGGTTTGTCCGCTTAACT	59.998	20	20	44	189	AGTTAAGCGGACAAACCCCT	59.998	20	CCAAATCCAAAGCATCCAGT	59.933	20	20	170	368	CCTCAATCGGCTGTTTCATT	60.074	20	AGGGGTTTGTCCGCTTAACT	59.998	20	20	1	189
i0_LQ_BSbp1_c10824/f1p0/585	1	c	(A)21gtactctgcgttgataccactgcttac(A)38gtactctgcgttgataccactgctcccatgtactctgcgttgataccactgcttgtactctgcgtgataccactgcttac(A)25gtactctgcgttgataccactgcttac(A)22gtactctgcgttgataccactgcttac(A)25gtactctgcgttgataccactgcttgtactctggcgttgataccactgcttac(A)22gtactctgcgttgataccactgctactaaaaaaac(A)10ccaaaaagtactgtctggcgttgataccactgctac(A)24gtactctgcgttgataccactgctcccatgtactctgcgttgataccactgcttac(A)23	551	19	569	TCTGCGTTGATACCACTGCT	59.47	20	AACGCAGAGTACATGGGAGC	60.285	20	20	389	530	TCTGCGTTGATACCACTGCT	59.47	20	AACGCAGAGTACATGGGAGC	60.285	20	20	314	530	TCTGCGTTGATACCACTGCT	59.47	20	AACGCAGAGTACATGGGAGC	60.285	20	20	262	530
i0_LQ_BSbp1_c10826/f1p8/516	1	c	(A)30gtactctgcgttgataccactgctgtac(A)19	77	380	456	TCCATGTTTTCCATCCAATG	59.175	20	ACAGCAGTGGTATCAACGCA	60.333	20	20	327	434	TCCATGTTTTCCATCCAATG	59.175	20	GCAGTGGTATCAACGCAGAG	59.47	20	20	327	431	TCCATGTTTTCCATCCAATG	59.175	20	AGCAGTGGTATCAACGCAGA	59.47	20	20	327	432
i0_LQ_BSbp1_c10835/f1p13/400	1	c	(A)38gtactctgcgttgataccactgcttac(A)24gtactctgcgttgataccactgcttac(A)34gtactctgcgttgataccactgcttac(A)22gtactctgcgttgataccactgcttac(A)30gtactctgcgttccgaataccactgcttac(A)14	300	53	352	TCTGCGTTGATACCACTGCT	59.47	20	AACGCAGAGTACATGGGAGC	60.285	20	20	255	392	TCTGCGTTGATACCACTGCT	59.47	20	AACGCAGAGTACATGGGAGC	60.285	20	20	206	392	TCTGCGTTGATACCACTGCT	59.47	20	AACGCAGAGTACATGGGAGC	60.285	20	20	145	392
i0_LQ_BSbp1_c10837/f1p0/306	1	c	(T)19gtaagacagtggtatcaacgcagagtactttta(T)15gatagcagtggtatcaaacgcagagtacaagcagtggtatcaacgcagag(T)20gagtat(A)20gtatactgcgttgataccactgcttac(A)24taaatcttgcgttgataccactgcttac(A)18	260	23	282	GCAGTGGTATCAAACGCAGA	59.871	20	GCAGTGgtatcaacGCAAGA	59.871	20	20	93	259	GCAGTGGTATCAACGCAGAG	59.47	20	GCAGTGgtatcaacGCAAGA	59.871	20	20	119	259	AGCAGTGGTATCAACGCAGA	59.47	20	GCAGTGgtatcaacGCAAGA	59.871	20	20	118	259
i0_LQ_BSbp1_c10839/f1p0/712	1	c	(AG)6a(AG)6	25	25	49	GTCGACGAGCACAACAAGAA	60.032	20	TTAATCCCTGCGTCGATAGC	60.196	20	20	183	307	GTCGACGAGCACAACAAGAA	60.032	20	ACACCTTCGCCTCATACAGC	60.285	20	20	183	330	CGGGTAGCGAGTTGAGAGAG	60.149	20	TTAATCCCTGCGTCGATAGC	60.196	20	20	49	307
i0_LQ_BSbp1_c10840/f1p0/855	1	p1	(A)32	32	752	783	GGCCAAGGGATACAAGATGA	59.894	20	TGGCAGTGCACCAATTACAT	59.995	20	20	279	474	GGCCAAGGGATACAAGATGA	59.894	20	ATGGCAGTGCACCAATTACA	59.995	20	20	279	475	TGTAATTGGTGCACTGCCAT	59.995	20	CCATGAAGCTGCAAAGGATT	60.214	20	20	456	696
i0_LQ_BSbp1_c10846/f1p0/966	1	c	(A)27gtactctgcgttgataccactgcttac(A)16	70	874	943	ATGGGTAGTCCAAGGTGCTG	59.989	20	TTATCAAAAGCGGGTTGGTC	59.938	20	20	196	345	ATGGGTAGTCCAAGGTGCTG	59.989	20	TCTTATCAAAAGCGGGTTGG	60.067	20	20	196	347	GACCAACCCGCTTTTGATAA	59.938	20	CCATCATCATGCATGCTTTC	60.041	20	20	326	514
i0_LQ_BSbp1_c10851/f1p0/451	1	p2	(TC)19	38	21	58	ATTAATAGCGTTGGGCATGG	59.816	20	CAATTGAACCCAGAGGTGGT	59.82	20	20	177	283	ATTAATAGCGTTGGGCATGG	59.816	20	GAACCCAGAGGTGGTTCCTT	60.349	20	20	177	278	TTTGAGAACTCATGGGCTGA	59.369	20	GCTTTCGTCTTCTCCACACC	59.851	20	20	114	226
i0_LQ_BSbp1_c10858/f1p2/341	1	p2	(CT)19	38	114	151	CCACAGTTGGCAAGCAAATA	59.729	20	TCAAGGGTTCACATTGCAGA	60.24	20	20	4	103	TCTGCAATGTGAACCCTTGA	60.24	20	AAGGACGGTTTTATGGCAAA	59.451	20	20	84	277	ACCACAGTTGGCAAGCAAAT	60.559	20	TCAAGGGTTCACATTGCAGA	60.24	20	20	3	103
i0_LQ_BSbp1_c10859/f1p0/287	1	c	(T)20gtaagcagtggtatcagacgtacgagtac(T)22gtaagcagtggtatcaacgcagagtacaagcagtggtatcaacgcagaagtac(T)16aaaaagt(A)17gtactctgcgtttgataccgactgcttac(A)21gtactctgcgttgatacactgcttac(A)21	261	1	261	GCAGTGGTATCAACGCAGAA	59.871	20	gcagtggtatcaaacgcAGA	59.871	20	20	100	285	AGCAGTGGTATCAACGCAGA	59.47	20	gcagtggtatcaaacgcAGA	59.871	20	20	99	285	GCAGTGGTATCAACGCAGAG	59.47	20	gcagtggtatcaaacgcAGA	59.871	20	20	75	285
i0_LQ_BSbp1_c10865/f1p2/623	1	c	(T)20gtaagcagtggtatcaacgcagagtac(T)19gtaagcagtggtatcaacgcagagtac(T)23actctgcgttgataccactgcttactctggcgttgataccactgcttacg(A)22gtactctgcgttgataccactgcttac(A)22gtactctgcgttgataccactgcttac(A)19gtactctgcgttgataccactgcttac(A)19gtactctgcgttgataccactgcttac(A)18gtactctgcgttgataccactgcttac(A)25gtactctgcgttgatacactgcttgtactctgcgttgataccactgctt(A)21gtactctgcgttgataccactgctcccatgtactctgcgttgataccactgcttac(A)18	570	34	603	GCAGTGGTATCAACGCAGAG	59.47	20	ACGCCAGAGTAAGCAGTGGT	59.937	20	20	57	181	AGCAGTGGTATCAACGCAGA	59.47	20	ACGCCAGAGTAAGCAGTGGT	59.937	20	20	56	181	TCTGCGTTGATACCACTGCT	59.47	20	AACGCAGAGTACATGGGAGC	60.285	20	20	411	569
i0_LQ_BSbp1_c10875/f1p0/443	1	c	(A)17gtactctgcgttgataccactgcttac(A)22gtactctgcgttgataccactgcttac(A)22gtactctgcgttgataccactgcttac(A)27gtactctgcgttgataccactgcttac(A)18gtactctgcgttgataccactgctcccatgtactctgcgttgataccactgcccatgtactctgcgttgataccactgcttac(A)16gtactctgcgttgataccactgcttac(A)17gtactctgcgttgataccactgcccatgtactctgcgttgataccactgcttac(A)20	431	1	431	TCTGCGTTGATACCACTGCT	59.47	20	AACGCAGAGTACATGGGAGC	60.285	20	20	119	254	TCTGCGTTGATACCACTGCT	59.47	20	AACGCAGAGTACATGGGAGC	60.285	20	20	70	254	TCTGCGTTGATACCACTGCT	59.47	20	AACGCAGAGTACATGGGAGC	60.285	20	20	21	254
i0_LQ_BSbp1_c108758/f1p18/846	2	p1	(C)10	10	507	516	CTCCTCCATCATTTCCCTCA	60.003	20	GCCGCTCTCTATCAACTTCG	60.118	20	20	83	312	CTCCTCCATCATTTCCCTCA	60.003	20	CGCCGCTCTCTATCAACTTC	60.118	20	20	83	313	CTCCTCCATCATTTCCCTCA	60.003	20	TCGCCGCTCTCTATCAACTT	60.118	20	20	83	314
i0_LQ_BSbp1_c108758/f1p18/846	1	p2	(CT)12	24	62	85	CTCCTCCATCATTTCCCTCA	60.003	20	GCCGCTCTCTATCAACTTCG	60.118	20	20	83	312	CTCCTCCATCATTTCCCTCA	60.003	20	CGCCGCTCTCTATCAACTTC	60.118	20	20	83	313	CTCCTCCATCATTTCCCTCA	60.003	20	TCGCCGCTCTCTATCAACTT	60.118	20	20	83	314
i0_LQ_BSbp1_c10895/f1p3/291	1	c	(T)23gtaagcagtggtatcaacgcagagtacatggggtggtatcaacgcagagtacatgggagcagtggtatcaacgcagagtac(T)26gtaagcagtggttaacgcagagtac(T)22gtaagcagtggtatcaacgcagagtac(T)11	215	1	215	GGGTGGTATCAACGCAGAGT	59.997	20	TCAACGCAGAGTACATGGGA	60.263	20	20	53	282	GGGTGGTATCAACGCAGAGT	59.997	20	CAACGCAGAGTACATGGGAA	59.716	20	20	53	281	GGGTGGTATCAACGCAGAGT	59.997	20	GGGAAGAGTGGTATCAACGC	59.556	20	20	53	266
i0_LQ_BSbp1_c10898/f1p18/384	1	c	(T)15gtaaggcagtggtatcagatacgcagagtac(T)14gtaagcagtggtatcaacgcatcacaggtagtagcttttttggggggtttttg(T)28(A)10ttaaaaaagaacc(A)21gtactctgcgttgataccactgcttac(A)25gtactctgcgttgataatatccggcactgcttacaaaaataaataaaaaaaaagaaaagtactctgtgggcgttggataccaccgtgccaagggagat(A)16	351	1	351	ccggcactgcTTACAAAAAT	60.131	20	gagtatcaacgccccagagA	60.218	20	20	257	379	ccggcactgcTTACAAAAAT	60.131	20	agtatcaacgccccagagAA	59.694	20	20	257	378	TCTGCGTTGATACCACTGCT	59.47	20	gtatccaacgcccacagagt	59.997	20	20	189	316
i0_LQ_BSbp1_c10899/f1p0/359	1	c	(A)19gtactctgcgttgataccactgcttac(A)21gtactctgcgttgataccactgcttac(A)29gtactctgcgttgataccactgcttac(A)23gtactctgcgttgataccactgcttac(A)22gtactctgcgttgataccactgcttac(A)43	292	44	335	GCAGTGGTATCAACGCAGAG	59.47	20	GCAGTGGTATCAACGCAGAG	59.47	20	20	22	132	GCAGTGGTATCAACGCAGAG	59.47	20	AGCAGTGGTATCAACGCAGA	59.47	20	20	22	133	GCAGTGGTATCAACGCAGAG	59.47	20	GCAGTGGTATCAACGCAGAG	59.47	20	20	22	188
i0_LQ_BSbp1_c10901/f1p0/363	1	c	(T)18gtaagcagtggtatcaacgcgagtac(T)16gtaagcagtggtatcaacgcagagtac(T)22gtaagcagtggtatcaacgcagatac(T)26actc(A)16tactctgcgttgataccactgttgtactctgcggtacactgcttgtactctgcgttgatacctgcttgtactctgcgttgataccactgcttac(A)20	295	22	316	AGCAGTGGTATCAACGCAGA	59.47	20	CAAGcaggtatcaacgcaga	60.011	20	20	133	269	GCAGTGGTATCAACGCAGAG	59.47	20	CAAGcaggtatcaacgcaga	60.011	20	20	85	269	AGCAGTGGTATCAACGCAGA	59.47	20	CAAGcaggtatcaacgcaga	60.011	20	20	84	269
i0_LQ_BSbp1_c109113/f1p7/612	1	p3	(GAG)5	15	433	447	AAACGGCTGCTTGATTTGAC	60.257	20	CTCGAATGCCCACTGATTTT	60.074	20	20	327	476	GGCTGCTTGATTTGACCTGT	60.263	20	CTCGAATGCCCACTGATTTT	60.074	20	20	331	476	CGACTGGCCCATTAGTCTGT	60.134	20	ACAGGTCAAATCAAGCAGCC	60.263	20	20	101	350
i0_LQ_BSbp1_c109113/f1p7/612	2	p1	(T)11	11	602	612	AAACGGCTGCTTGATTTGAC	60.257	20	CTCGAATGCCCACTGATTTT	60.074	20	20	327	476	GGCTGCTTGATTTGACCTGT	60.263	20	CTCGAATGCCCACTGATTTT	60.074	20	20	331	476	CGACTGGCCCATTAGTCTGT	60.134	20	ACAGGTCAAATCAAGCAGCC	60.263	20	20	101	350
i0_LQ_BSbp1_c10915/f1p0/914	1	c	(T)10ccttaagcgtggtatcaacgcagagtag(A)11c(A)13	63	16	78	TTGCTGACTGGATGAGCAAG	60.136	20	TCCCTTCCTCTCCCTCCTAA	60.139	20	20	516	748	TTGCTGACTGGATGAGCAAG	60.136	20	TTCCCTTCCTCTCCCTCCTA	60.139	20	20	516	749	TCGATGATAGGGATGGAAGC	59.998	20	GATGGAACCTCCAATCCAAA	59.727	20	20	384	625
i0_LQ_BSbp1_c10923/f1p0/290	1	c	(T)22gtaagcagtggtatcaacgcacagagctac(T)17a(T)14aaagcagtggtatcaacgcaagatacta(T)30aagcagtgtatcaacgccagagc(T)23	188	2	189	GCAGTGgtatcaacgcAAGA	59.871	20	cgcatgagtacaacaggtgg	60.175	20	20	88	247	GCAGTGgtatcaacgcAAGA	59.871	20	gcagtggtgtatcaacGCAG	60.333	20	20	88	211	GCAGTGgtatcaacgcAAGA	59.871	20	agcagtggtgtatcaacGCA	60.333	20	20	88	212
i0_LQ_BSbp1_c10924/f1p0/238	2	p1	(A)18	18	194	211	tcgcttgtgtactactgcgg	60.073	20	AGAGGAgtggtatcgcatgg	60.096	20	20	90	190	GCAGTGGTATCAACGCAGAG	59.47	20	aggtcagtggtatcggaacg	59.989	20	20	22	156	AGCAGTGGTATCAACGCAGA	59.47	20	aggtcagtggtatcggaacg	59.989	20	20	21	156
i0_LQ_BSbp1_c10924/f1p0/238	1	c	(T)13cttttgcaagcagtggtatcaacgcagagtac(T)21	66	1	66	tcgcttgtgtactactgcgg	60.073	20	AGAGGAgtggtatcgcatgg	60.096	20	20	90	190	GCAGTGGTATCAACGCAGAG	59.47	20	aggtcagtggtatcggaacg	59.989	20	20	22	156	AGCAGTGGTATCAACGCAGA	59.47	20	aggtcagtggtatcggaacg	59.989	20	20	21	156
i0_LQ_BSbp1_c10934/f1p0/843	1	c	(A)29t(A)29gtactctgcgttgataccactgcccatgtactctgcgttgataccactgcttac(A)18	131	694	824	GGATTTGTTATGGTGGGTGG	59.91	20	AGAAGCCCGCAACTGTAAGA	60.015	20	20	65	203	GGGATTTGTTATGGTGGGTG	59.91	20	AGAAGCCCGCAACTGTAAGA	60.015	20	20	64	203	GGATTTGTTATGGTGGGTGG	59.91	20	TTCCAGTTTCAGAACACCCC	59.943	20	20	65	294
i0_LQ_BSbp1_c10935/f1p0/419	1	c	(T)32gtaagcagtggtatcaacgcagaatac(T)23gtaagcagtggtatcaacgcagagtac(T)25actctgcgttgataccactgcccatgtactctgcgttgataccactgctcccatgtactctgcgttgataccactgcttac(A)24gtactctgcgttgataccactgcccatgtactctgcgttgataccactgcttac(A)19gtattctgcgttgataccactgcttac(A)27	366	40	405	GCAGTGgtatcaacgCAGAA	59.871	20	TCAACGCAGAGTACATGGGA	60.263	20	20	75	240	GCAGTGgtatcaacgCAGAA	59.871	20	AACGCAGAGTACATGGGAGC	60.285	20	20	75	238	GCAGTGgtatcaacgCAGAA	59.871	20	CATGGGAGCAGTGGTATCAA	59.522	20	20	75	227
i0_LQ_BSbp1_c10936/f1p21/248	1	c	(T)23gtaacagtggtatcaacgcagagtac(T)31acttgcgttgataccacactgtgcttacctgcgttgtataacatgcttacc(A)47gtactct(A)35	220	1	220	cacactgtgcttacctgcgt	59.97	20	gtggtatcaaacggcCAGAG	60.517	20	20	94	243	cacactgtgcttacctgcgt	59.97	20	agtggtatcaaacggcCAGA	60.517	20	20	94	244	cacactgtgcttacctgcgt	59.97	20	caaacggcCAGAGGTACTTT	59.238	20	20	94	236
i0_LQ_BSbp1_c10937/f1p0/457	1	p3	(TGC)5	15	78	92	TTCAAGCACCATGGAAAACA	60.088	20	TTAAAAACTGGCCCAACTCG	60.103	20	20	177	306	GGAACTCACATGGGAGCAGT	60.12	20	TGTTTTCCATGGTGCTTGAA	60.088	20	20	45	196	GGAACTCACATGGGAGCAGT	60.12	20	TTAAAAACTGGCCCAACTCG	60.103	20	20	45	306
i0_LQ_BSbp1_c109377/f1p2/287	1	c	(T)29gctaagcagtggtatcaacgcaggtacata(T)22gtaagcagtggtatcaacgcagagta(T)33gtaagcatttatcaacgccagagtac(T)24actactctgcgttgataccactgcccatgtactctgcgttgataccactgcttac(A)17	262	1	262	GCAGTGGTATCAACGCAGAG	59.47	20	GCAGTGGTATCAACGCAGAG	59.47	20	20	85	213	GCAGTGGTATCAACGCAGAG	59.47	20	GCAGTGGTATCAACGCAGAG	59.47	20	20	85	240	GCAGTGGTATCAACGCAGAG	59.47	20	AGCAGTGGTATCAACGCAGA	59.47	20	20	85	241
i0_LQ_BSbp1_c10943/f1p0/540	1	c	(T)27ataagcatgtgtatcaacgcagagtacaagcagtggtatcaacgcagagtac(T)24gtaagcagtggtatcaacgcagagtac(T)25gtaagcagtggtatcaacgcagagtac(T)18gtaagcagtggtatcaacgcagagtacatgggcagtggtatcaacgcagagt(A)22gtactctgcgttgataccactgcttac(A)26gtactctgcgttgataccactgcttac(A)21gtactctgcgttgataccactgcttac(A)32gtactctgcgttgataccactgcttac(A)34	495	1	495	TCTGCGTTGATACCACTGCT	59.47	20	AACGCAGAGTACATGGGAGC	60.285	20	20	379	535	TCTGCGTTGATACCACTGCT	59.47	20	AACGCAGAGTACATGGGAGC	60.285	20	20	331	535	TCTGCGTTGATACCACTGCT	59.47	20	AACGCAGAGTACATGGGAGC	60.285	20	20	278	535
i0_LQ_BSbp1_c109455/f1p3/972	1	c	(A)30gtactctgcgttgataccactgcttac(A)29	86	864	949	GTTCGGTCGATACGTGAGGT	59.997	20	ACAAGCCCGTAGAGAAAGCA	60.015	20	20	394	576	TGCTTTCTCTACGGGCTTGT	60.015	20	TCCAACAAGCCAAATTCCTC	60.051	20	20	557	740	TGGTGCTTGACGTATTGCTC	59.871	20	ACAAGCCCGTAGAGAAAGCA	60.015	20	20	432	576
i0_LQ_BSbp1_c10948/f1p7/401	1	c	(A)28gtactcatgcgttattttggatacccactgacttcc(A)11tc(A)10gtattctgcgttagtgattaccaatgcttac(A)17gtattctgctgttgataaccactgcttacaataaat(A)17gtattctgcgtttgctactcacctgtcttac(A)18	237	83	319	TGcgtttgctactcaccTGT	59.515	20	cgcgagtacAAGCAGTGGTA	60.073	20	20	276	386	TCAACGCAGAGTACATGGGA	60.263	20	CAggtgagtagcaaacgCAG	59.658	20	20	41	294	AACGCAGAGTACATGGGAGC	60.285	20	CAggtgagtagcaaacgCAG	59.658	20	20	43	294
i0_LQ_BSbp1_c10966/f1p0/522	1	p1	(A)30	30	469	498	ATTTCCGCCTACCGAAGTTT	59.966	20	GTAAATTTCTGCCGAACCCA	59.938	20	20	159	316	AGTTTCCATATCGACGGCTG	60.096	20	GTAAATTTCTGCCGAACCCA	59.938	20	20	174	316	ATTTCCGCCTACCGAAGTTT	59.966	20	GCGACGGTACTGTAAGCCAT	60.162	20	20	159	290
i0_LQ_BSbp1_c10969/f1p5/398	2	c	(A)12gtactctgcgttgaacaacacatgctat(A)16c(A)15gtaa(T)29acaaaaac(A)22caaaaaagtaactctgcgttgataaaacagctt(A)28gtactctgcgttgataccactgcttac(A)14	237	162	398	GCGTTGAACaacACATGCTA	58.345	20	GCAGTGGTATCAACGCAGAG	59.47	20	20	180	379	GCGTTGAACaacACATGCTAT	58.717	21	GCAGTGGTATCAACGCAGAG	59.47	20	20	180	379	GCGTTGAACaacACATGCTA	58.345	20	GCAGTGGTATCAACGCAGAGT	60.336	21	21	180	379
i0_LQ_BSbp1_c10969/f1p5/398	1	c	(T)29attatgaa(T)16	53	1	53	GCGTTGAACaacACATGCTA	58.345	20	GCAGTGGTATCAACGCAGAG	59.47	20	20	180	379	GCGTTGAACaacACATGCTAT	58.717	21	GCAGTGGTATCAACGCAGAG	59.47	20	20	180	379	GCGTTGAACaacACATGCTA	58.345	20	GCAGTGGTATCAACGCAGAGT	60.336	21	21	180	379
i0_LQ_BSbp1_c10974/f1p0/315	1	c	(A)28c(A)186g(A)33	249	44	292
i0_LQ_BSbp1_c10976/f1p11/429	1	c	(GA)6gtgagtagaagagcagagaagagagaagagagagaaagagcagagaagagaagaggagtac(T)17a(T)14cgtaagcagtggtatcaacgcagagtac(T)36gtaagcagtggtatcaacgcagagtacatgggagcagtggtatcaacgcagagtac(T)28actctggcgtgaataccactgcttactctggcgttgaataccactgcttgttactctgcgttgataccactgcgtac(A)27gtactctgcgttgataccacggcttgac(A)23	408	1	408	accactgcttactctggcgt	59.937	20	TTGTCAAGCCGTGGTATCAA	60.111	20	20	267	386	TCAACGCAGAGTACATGGGA	60.263	20	acgccagagtaagcagtggt	59.937	20	20	182	286	AACGCAGAGTACATGGGAGC	60.285	20	acgccagagtaagcagtggt	59.937	20	20	184	286
i0_LQ_BSbp1_c10978/f1p1/903	1	p1	(T)10	10	862	871	GTTTTTCCTCTCATCGCTGC	59.962	20	GACTATCTGGGGGACCCATT	60.015	20	20	42	247	AATGGGTCCCCCAGATAGTC	60.015	20	CTCCTTCAGAATGTCGAGGC	59.95	20	20	228	390	AATGGGTCCCCCAGATAGTC	60.015	20	GCTCCTTCAGAATGTCGAGG	59.95	20	20	228	391
i0_LQ_BSbp1_c10989/f1p9/755	1	c	(T)19gtaagcagtggtatcaacgcagagtac(T)20gtaagcagtggtatcaacgcagagtac(T)15gtaagcagtggtatcaacgcagagtac(T)19gtaagcagtggtatcaacgcagagtac(T)23gtagcagtggtatcaacgcagagtac(T)19gtaagcagtggtatcaacgcagagtac(T)19gtaaagcagtggtatcaacgcagagtac(T)20gtaagcagtggtatcaacgcagagtac(T)21gtaagcagtggtatcaacgcagagt(A)18gaagaaaagtacctggcgttgatacactgcttac(A)21gtaactactgcgttataacgactgcttac(A)22gagtacttctggggcgttgataccacttgcttac(…	707	22	728	GCAGTGGTATCAACGCAGAG	59.47	20	AAGCAAGtggtatcaacgcc	60.14	20	20	416	592	AGCAGTGGTATCAACGCAGA	59.47	20	AAGCAAGtggtatcaacgcc	60.14	20	20	415	592	GCAGTGGTATCAACGCAGAG	59.47	20	AAGCAAGtggtatcaacgcc	60.14	20	20	368	592
i0_LQ_BSbp1_c10993/f1p0/310	2	c	(A)14gtactctgcgttgataccactgcttac(A)18gtactctgcgttgataccactgcttac(A)17	103	147	249	TCAACGCAGAGTACATGGGA	60.263	20	GCAGTGGTAATCAACGCAGA	59.871	20	20	78	328	TCAACGCAGAGTACATGGGA	60.263	20	GCAGTGGTAATCAACGCAGA	59.871	20	20	49	328	AACGCAGAGTACATGGGAGC	60.285	20	GCAGTGGTAATCAACGCAGA	59.871	20	20	80	328
i0_LQ_BSbp1_c10993/f1p0/310	1	p1	(T)17	17	20	36	TCAACGCAGAGTACATGGGA	60.263	20	GCAGTGGTAATCAACGCAGA	59.871	20	20	78	328	TCAACGCAGAGTACATGGGA	60.263	20	GCAGTGGTAATCAACGCAGA	59.871	20	20	49	328	AACGCAGAGTACATGGGAGC	60.285	20	GCAGTGGTAATCAACGCAGA	59.871	20	20	80	328
i0_LQ_BSbp1_c10997/f1p0/761	1	p3	(TTA)6	18	533	550	CGGTGGAGGAGATGGTAAAA	59.926	20	CAACTCCACTCTCCCTGAGC	59.986	20	20	154	336	CGGTGGAGGAGATGGTAAAA	59.926	20	GCAACTCCACTCTCCCTGAG	59.986	20	20	154	337	AGATCGTGAGGGTGGATTTG	59.927	20	AGCTCAATGACCTCCCCTTT	60.074	20	20	28	190
i0_LQ_BSbp1_c11002/f1p0/414	1	c	(T)22gtaagcagtggtatcaacgcagtagtac(T)20gtaagcagtggtatcaacgcagagtacatgggagcagtggtatcaacgcagagtac(T)26gtaagcagtggggtatcaacacagagtac(T)27gtaagcagtggtatcaacgcagcagtac(T)28gtaagcaagtggtatcaacgcagagtac(T)25actctctgcgttgagataccactgcttgtactctgcgttgataccactgcttac(A)21	392	1	392	AACGCAGAGTACATGGGAGC	60.285	20	TCTGCGTTGATACCACTTGC	59.871	20	20	85	287	GCAAGTGGTATCAACGCAGA	59.871	20	AGCAGTGGTATCAACGCAGA	59.47	20	20	268	367	TCAACGCAGAGTACATGGGA	60.263	20	GcagtggtatctcaacgCAG	59.47	20	20	83	341
i0_LQ_BSbp1_c11007/f1p0/736	1	c	(T)36gtaagccagttacgggtatcaacgcagagtac(T)21gtaagcagtggtatcaacgcagagtac(T)24gtaagcagttggtatcaacgccccagagtac(T)34gtaagcagttggtatcaaccagagtac(T)33g(T)13gtaagaaagtagctgtatcaaccagagtac(T)27gtaagcagtcagtcttcctggtatcaacgcagagtac(T)42gtaagccagtctggtatcaacgcagagtac(T)43gtaagccagttcggtatcaacgccagagctac(T)21actctgcgttgataccactgcttac(A)29gtactctgcgttgataccactgccttac(A)34gctactctgctgtgataccactgcttac(A)25	710	1	710	AAGCCAGTtcggtatcaacg	60.132	20	GCAGTGGTATCAACGCAGAG	59.47	20	20	490	617	AGCCAGTCTGGTATCAACGC	60.285	20	GCAGTGGTATCAACGCAGAG	59.47	20	20	418	561	AGCCAGTCTGGTATCAACGC	60.285	20	AGCAGTGGTATCAACGCAGA	59.47	20	20	418	562
i0_LQ_BSbp1_c11012/f1p0/232	1	c	(T)22gtaagcagtgtatcaacgcagagtac(T)27gtaagcagtggtatcaacgcagagtac(T)22actctggcgttgataccactgcttactctgcgttgataccatgactgcttac(A)26	202	1	202	GCAGTGGTATCAACGCAGAG	59.47	20	cgtatcaacgcagaGAGGCT	60.559	20	20	79	223	AGCAGTGGTATCAACGCAGA	59.47	20	cgtatcaacgcagaGAGGCT	60.559	20	20	78	223	AAGCAGTGGTATCAACGCAG	58.952	20	cgtatcaacgcagaGAGGCT	60.559	20	20	77	223
i0_LQ_BSbp1_c11014/f1p33/352	1	c	(T)20actctgcgttgatacacatggcttac(A)25gtactctgcgtgataccactgttac(A)26gtactctgcgttgataccactgcccatgtactctgcgttgataccactgcttac(A)22gtactctgcgttgataccactgcttac(A)28	253	23	275	ACTGCCCATGTACTCTGCGT	60.743	20	tgcgtacaggcatGTGGTAT	60.019	20	20	162	307	TGCgttgatacacATGGCTT	60.142	20	ACGCAGAGTACATGGGCAGT	60.743	20	20	46	181	CTGCgttgatacacATGGCT	59.746	20	ACGCAGAGTACATGGGCAGT	60.743	20	20	45	181
i0_LQ_BSbp1_c11022/f1p0/393	1	c	(T)10a(T)21gtttttttgtaagccagtaccaccggtatgcgaacgccagagtagcttta(T)10c(T)11agtaagcccaaggtatcaacgcagagtacta(T)26gtaag(T)20actg(T)13attttttgtgtagcagtggtatcaaacgcagagtaagcagtggtatcaacgcagagt(A)16gtactctgcgttgataccactgcttac(A)22	325	39	363	atggtagtccacgcaggaag	60.134	20	GCGTTGATACCttgggcTTA	60.096	20	20	13	163	atggtagtccacgcaggaag	60.134	20	TCTGCGTTTGATACCACTGC	59.871	20	20	13	272	gagtgatggtagtccacgca	59.707	20	GCGTTGATACCttgggcTTA	60.096	20	20	8	163
i0_LQ_BSbp1_c11029/f1p0/1018	1	c	(A)14t(A)28gtactctgcgttgataccactgcttac(A)20	90	880	969	CGGGATCTGAGGATAGTGGA	60.027	20	TGCATCACTGCCAAGAACTC	59.992	20	20	459	714	TCGGGATCTGAGGATAGTGG	60.027	20	TGCATCACTGCCAAGAACTC	59.992	20	20	458	714	AGATCAGGAAAATCATGCCG	60.036	20	CCACTATCCTCAGATCCCGA	60.027	20	20	209	477
i0_LQ_BSbp1_c11030/f2p0/910	1	c	(A)32gtactctgcgttgactaccactgctac(A)26	85	758	842	GAAGGAAGGGGGAGAAGATG	60.008	20	AAAACGAAACGGACAGTTGG	60.008	20	20	93	334	GGAAACGACTGATGAGGGAA	60.05	20	AAAACGAAACGGACAGTTGG	60.008	20	20	126	334	GAAGGAAGGGGGAGAAGATG	60.008	20	TATTGTTGTCAAGGGGGAGC	59.933	20	20	93	208
i0_LQ_BSbp1_c11039/f1p0/315	1	c	(T)10gtttttga(T)19cgctaagcgatgtttgtatcaaccagagtac(T)29gtaagcagtggtatcaacgcagagtacatgggagcagtggtatcaacgcagagt(A)27tctctgcgttgataccactgcttac(A)34gtactctgcgttgataccactgcttac(A)28	292	1	292	TCAACGCAGAGTACATGGGA	60.263	20	GCAGTGGTATCAACGCAGAG	59.47	20	20	110	259	TCAACGCAGAGTACATGGGA	60.263	20	AGCAGTGGTATCAACGCAGA	59.47	20	20	110	260	AACGCAGAGTACATGGGAGC	60.285	20	GCAGTGGTATCAACGCAGAG	59.47	20	20	112	259
i0_LQ_BSbp1_c11056/f1p2/964	1	c	(A)23gtactctgcgttgataccactgcttac(A)30gatatcttgcgttgataccactgcttc(A)22gatactctgcgttgataccactgcttac(A)25gtactctacgttgatacactgcttac(A)23gtactctgcgttgataccactgcttaaaaac(A)16gtactctgcgttgataccactgcttacaac(A)18gtactctgcgttgatacactgct(A)27gtactctgcgttgataccactgcttac(A)24gtactctggttgataccactgcttacaaaaaaacaagttgataccactgcttac(A)25gtactctgcgttgataccactgcttac(A)23gtactctgcgttgataccactgcttac(A)25gtactctgcgtt…	873	43	915	caacgcagagTAAGCAGTGG	59.658	20	GCAGTGGtatcaacgCAAGA	59.871	20	20	8	145	caacgcagagTAAGCAGTGG	59.658	20	GAAGCAGTGGtatcaacgCA	59.871	20	20	8	148	GCAGTGGTATCAACGCAGAG	59.47	20	GCAGTGGtatcaacgCAAGA	59.871	20	20	21	145
i0_LQ_BSbp1_c11072/f1p0/317	1	c	(T)33gtaagcagtggtattcaacgcagagtacttg(T)21gttttttgtaagcagtggtatcaacgcagagtac(T)26cactctgcgttgattaccacttccttactctgcacgttgatatccactgctttgtactctgctgttgataccactgcttac(A)20gtactctgcgtagataccactgctttcac(A)17	292	1	292	GCAGTGGTATTCAACGCAGA	59.871	20	GCAGTGGTATCAACGCAGAG	59.47	20	20	37	314	GCAGTGGTATTCAACGCAGA	59.871	20	AGCAGTGGTATCAACGCAGA	59.47	20	20	37	315	GCAGTGGTATCAACGCAGAG	59.47	20	GCAGTGGTATCAACGCAGAG	59.47	20	20	96	314
i0_LQ_BSbp1_c11074/f1p0/765	1	c	(A)88t(A)31gtactctgcgttgataccactgcttac(A)21gtactctgcgttgataccactgcttac(A)28gtactctgcgttgataccactgcttgtatcttgggttgataccactgcttac(A)20gtattctgcgttgataccactgcttac(A)18gtattctgcgttgataccactgcttac(A)25gtactctgcgttgataccactgcttac(A)17gtactctgcgttgataccactgcttac(A)18	481	261	741	GGGTCTCAGTCCGTTGAAGA	60.238	20	ACATCCATAGCAATCGCACA	60.104	20	20	6	206	TGTGCGATTGCTATGGATGT	60.104	20	GCAGTGGTATCAACGCAGAG	59.47	20	20	187	402	TGTGCGATTGCTATGGATGT	60.104	20	AGCAGTGGTATCAACGCAGA	59.47	20	20	187	403
i0_LQ_BSbp1_c110746/f1p0/860	1	p2	(AT)10	20	788	807	CCGTAACCCGAACAAAAAGA	59.968	20	CTTCTCCCTTGCGTAAGTCG	60.008	20	20	330	525	TCCGTAACCCGAACAAAAAG	59.968	20	CTTCTCCCTTGCGTAAGTCG	60.008	20	20	329	525	CCGTAACCCGAACAAAAAGA	59.968	20	TGTTGTAAAACCCCTCAGCC	59.971	20	20	330	544
i0_LQ_BSbp1_c11075/f1p0/210	1	c	(A)16gtactctgcgttgataccactgcttac(A)28gtactctgcgttgataccactgctcccatgtactctgcgttgataccactgcttac(A)22	149	43	191	tcacgcagagtaagcagtgg	60.199	20	TCAACGCAGAGTACATGGGA	60.263	20	20	8	155	tcacgcagagtaagcagtgg	60.199	20	AACGCAGAGTACATGGGAGC	60.285	20	20	8	153	taagcagtggtaTCACGCCA	60.28	20	TCAACGCAGAGTACATGGGA	60.263	20	20	18	155
i0_LQ_BSbp1_c11087/f1p0/367	1	c	(T)25gtaagcagtggtatcaacgcagagtacatgggagcagtggtatcaacgcagagtacatgggcagtggtatcaacgcagagtac(T)28gtaagcagtggtatcaacgcagagtac(T)24gtaagcagtggtatcaacgcagagtac(T)30actctgcgttgataccactgcttac(A)38	307	45	351	TCAACGCAGAGTACATGGGA	60.263	20	GCAGTGGTATCAACGCAGAG	59.47	20	20	82	308	TCAACGCAGAGTACATGGGA	60.263	20	AGCAGTGGTATCAACGCAGA	59.47	20	20	82	309	AACGCAGAGTACATGGGAGC	60.285	20	TCTGCGTTGATACCACTGCT	59.47	20	20	84	202
i0_LQ_BSbp1_c11090/f1p1/858	1	c	(T)10ctttgtgaaaaacgtttagagatatgctgcaattttagtctagctccatttgtagtatgtttttatttccaaggtttatttatttgatttgatgcac(A)55gtactctgcgttgataccactgcttac(A)20gtactctgcgttgataccactgcttac(A)27	263	572	834	CTTTCTGCTCTTGGAATGGC	59.955	20	CTCATCCCCTTCAGCATCAT	60.034	20	20	235	468	GCTTTCTGCTCTTGGAATGG	59.955	20	CTCATCCCCTTCAGCATCAT	60.034	20	20	234	468	TCCGGAGTTAGGGTTAGGGT	59.821	20	AAAAGGGGCTTCTTGGTGTT	59.976	20	20	25	182
i0_LQ_BSbp1_c11100/f1p12/263	1	c	(A)15gtactctgcgttgataccactgcttac(A)22gtactctgcgttgataccactgcttac(A)23gtactctgcgttgataccactgctcccatgtactctgcgttgataccactgctcccatgtactctgcgttgataccactgcttac(A)34	233	16	248	TCTGCGTTGATACCACTGCT	59.47	20	AACGCAGAGTACATGGGAGC	60.285	20	20	83	198	TCTGCGTTGATACCACTGCT	59.47	20	AACGCAGAGTACATGGGAGC	60.285	20	20	34	169	TCTGCGTTGATACCACTGCT	59.47	20	AACGCAGAGTACATGGGAGC	60.285	20	20	34	198
i0_LQ_BSbp1_c11105/f1p7/806	1	p1	(A)118	118	636	753	GGATTTGAAATGGCTGAGGA	60.014	20	ACACCAAACCATGCTCCTTC	59.973	20	20	243	376	AAATGGCTGAGGAGGGATCT	60.037	20	ACACCAAACCATGCTCCTTC	59.973	20	20	250	376	GGATTTGAAATGGCTGAGGA	60.014	20	ATCAAAGCGCACACTCACAC	59.912	20	20	243	392
i0_LQ_BSbp1_c11108/f1p22/373	1	c	(T)47gtaagcagtggtatcaacgcagagtaca(T)20gttaagcagatggtatcaacgcagagtaa(T)18gtaagcattggtatccacgcatgagtaaagcagtggtatcaacgcagagtaagcattggtatcaacgcagagt(A)26gtactctggcgttgatacccactgcttac(A)28gtactctgcgttgataccactgcttacaaac(A)20	349	1	349	tccacgcatgagtAAAGCAG	60.011	20	GTGggtatcaacgCCAGAGT	59.997	20	20	155	262	TAAGCATTGGtatccacgca	60.096	20	GTGggtatcaacgCCAGAGT	59.997	20	20	143	262	tccacgcatgagtAAAGCAG	60.011	20	AGTGggtatcaacgCCAGAG	60.134	20	20	155	263
i0_LQ_BSbp1_c111106/f1p0/976	1	p1	(T)11	11	797	807	TCATTGCTGGGGAACCTAAG	60.066	20	ATGCACCTAACCCACTTTGC	60	20	20	243	412	GTTCATTGCTGGGGAACCTA	59.933	20	ATGCACCTAACCCACTTTGC	60	20	20	241	412	AGTGTTTCAGCGAGCAGGAT	60.02	20	GTGGGGTCTCCTTCACAAAA	59.943	20	20	713	924
i0_LQ_BSbp1_c11118/f1p8/333	1	c	(T)27gtaagcagtggtaatcaaacgcccagagtac(T)28gtaagcagtggtatcaagcagagtaaagcagtggtatcaacgcagagtac(T)30gtaagcagtggtatcaacgcagagtacaagcagtggtatcaacgcagagtac(T)24gtagcagtggtacaacgcagagtac(T)23ataaaaat(A)11	309	1	309	AGTGgtaatcaaacgcCCAG	59.993	20	ACCACTGCTTGTACTCTGCG	59.112	20	20	33	202	AGCAGTGgtaatcaaacgcC	60.14	20	CCACTGCTTGTACTCTGCGT	59.112	20	20	30	201	AGCAGTGgtaatcaaacgcC	60.14	20	CACTGCTTGTACTCTGCGTTG	59.715	21	21	30	200
i0_LQ_BSbp1_c11127/f1p0/325	1	c	(T)21gtaagcagtggtatcaacgcagagtac(T)21gtaagcagtggtatcaacgcagagta(T)20gtaagcagtggttatcaacgcagagtac(T)20gtaagcagtggtatcaacgcaggagtac(T)17actctgcgttgataccactgctactcctgcgttgataccactgcttgtactctcgttgataccctactgcttac(A)19	301	1	301	GCAGTGGTTATCAACGCAGA	59.871	20	AACGCAGGAGTAGCAGTGGT	59.937	20	20	119	240	GCAGTGGTTATCAACGCAGA	59.871	20	TCAACGCAGGAGTAGCAGTG	60.199	20	20	119	242	GCAGTGGTATCAACGCAGAG	59.47	20	AACGCAGGAGTAGCAGTGGT	59.937	20	20	73	240
i0_LQ_BSbp1_c111285/f1p0/296	1	c	(A)23gtactctgcgttgatacccactgcttacac(A)34gtactctgcgttgataccatgcttac(A)26ctctgcgttgataccactgctcccatgtactctgcgttgataccactgctttagac(A)19	214	23	236	TCTGCGTTGATACCACTGCT	59.47	20	AACGCAGAGTACATGGGAGC	60.285	20	20	162	276	TCTGCGTTGATACCATGCTT	59.301	20	AACGCAGAGTACATGGGAGC	60.285	20	20	113	276	CTGCGTTGATACCACTGCTC	59.47	20	CAACGCAGAGTACATGGGAG	59.314	20	20	163	277
i0_LQ_BSbp1_c11154/f1p0/362	1	c	(A)23gtactctgcgttgataccactgcttac(A)21gtacctctgcgttgataccactgcttac(A)35gtactctgcgttgataccactgcttac(A)30gtactctgcgttgataccactgcttac(A)29gtactctgcgttgagtaccactgcttac(A)19	294	44	337	acgcagaggTAAGCAGTGGT	59.937	20	GCAGTGGTATCAACGCAGAG	59.47	20	20	10	137	acgcagaggTAAGCAGTGGT	59.937	20	AGCAGTGGTATCAACGCAGA	59.47	20	20	10	138	acgcagaggTAAGCAGTGGT	59.937	20	GCAGTGGTATCAACGCAGAG	59.47	20	20	10	199
i0_LQ_BSbp1_c11159/f1p13/316	2	p1	(A)26	26	271	296	tcaagcgtggtatcaaagca	60.401	20	GCAGTGGTATCAACGCAGAG	59.47	20	20	194	318	tcaagcgtggtatcaaagca	60.401	20	AGCAGTGGTATCAACGCAGA	59.47	20	20	194	319	GCATGGTatcaacgcaggta	59.572	20	GCAGTGGTATCAACGCAGAG	59.47	20	20	169	318
i0_LQ_BSbp1_c11159/f1p13/316	1	c	(T)26gtaagcagtggtatcaacgcagagtac(T)22gtaagcagtggtatcaacgcagagtac(T)19	121	45	165	tcaagcgtggtatcaaagca	60.401	20	GCAGTGGTATCAACGCAGAG	59.47	20	20	194	318	tcaagcgtggtatcaaagca	60.401	20	AGCAGTGGTATCAACGCAGA	59.47	20	20	194	319	GCATGGTatcaacgcaggta	59.572	20	GCAGTGGTATCAACGCAGAG	59.47	20	20	169	318
i0_LQ_BSbp1_c11162/f1p6/354	1	c	(T)17gtacagcattgtatcaacgccagagtac(T)15a(T)18gtgttgtaagcagtggtatcaacgcagagtacatgggcagtggtatcaacgcagagtacatgggaagcagtggtatcaacgcagagtac(T)27gtaagcagtggtatcaacgcagagtac(T)16gtaagcagtggtatcaacgcagagt(A)26	289	30	318	ACAGCATtgtatcaacgCCA	60.142	20	GCTTCCCATGTACTCTGCGT	60.285	20	20	48	175	ACGCAGAGTACATGGGAAGC	60.285	20	TCTGCGTTGATACCACTGCT	59.47	20	20	156	289	ACAGCATtgtatcaacgCCA	60.142	20	ACTGCCCATGTACTCTGCG	59.871	19	19	48	148
i0_LQ_BSbp1_c11170/f1p0/368	1	c	(T)24ggtaagcagttggtatcaacgcagagtaac(T)25gtaagcacagtggtatcaacgcagagtac(T)37ggtaagcagtgggtattcaacagcgcagtagtcaccttttta(T)29ctactctgcgtgatatccactgcttacctctgcgttgataccactgcttac(A)21gtactcactgccgtgcataccactgcttac(A)26	344	1	344	GCAGTTGGTATCAACGCAGA	59.871	20	CAACGCAGAGGTAagcagtg	59.658	20	20	29	252	GCAGTTGGTATCAACGCAGA	59.871	20	CGCAGAGGTAagcagtggat	60.419	20	20	29	249	GCAGTTGGTATCAACGCAGA	59.871	20	AACGCAGAGGTAagcagtgg	60.453	20	20	29	251
i0_LQ_BSbp1_c111711/f1p0/878	1	p1	(T)11	11	718	728	CCAAGAGGGAGTGCTCTACG	60.005	20	TGATGGGAGATTGAGGAAGG	60.003	20	20	113	319	CCTTCCTCAATCTCCCATCA	60.003	20	CCATCCCTATTCCCAAACCT	60.011	20	20	300	453	CCTTCCTCAATCTCCCATCA	60.003	20	GCCCTTATCCCCACAAAAAT	60.02	20	20	300	499
i0_LQ_BSbp1_c11172/f1p0/797	1	c	(A)89t(A)10t(A)20	121	652	772	GGGGAGCGAAGGATAAAAAG	60.034	20	ATGGTGACCTCAACCTCGAC	59.969	20	20	197	422	AGGGGAGCGAAGGATAAAAA	60.034	20	ATGGTGACCTCAACCTCGAC	59.969	20	20	196	422	GGGGAGCGAAGGATAAAAAG	60.034	20	CTCGAAGTTCAAAGCGATCC	59.955	20	20	197	325
i0_LQ_BSbp1_c11177/f1p0/366	1	c	(A)54tactctgcgttgataccactgcttac(A)18gtactctgcgttgataccactgcttac(A)19gtactctgcgttgataccactgcttac(A)28gtactctgcgttgataccactgcttgataccactggcttac(A)31	271	73	343
i0_LQ_BSbp1_c11187/f1p5/789	2	c	(A)28gtactctgtgttgataccactgcttac(A)24gtactctgcgttgataccactgcttac(A)28	134	632	765	ATGTGAAAGGTTGCCGAATC	59.939	20	CTGCTTTGGTGTCAGCTCAA	60.175	20	20	40	157	CATGGACCTCCAATGTGATG	59.762	20	ACAGCCAAACCGTTTTCAAG	60.147	20	20	434	560	CCAATAGGGCAATCAGCAGT	60.096	20	GCTGCTTCAGCAAATCCAAT	60.361	20	20	59	327
i0_LQ_BSbp1_c11187/f1p5/789	1	p2	(TA)8	16	398	413	ATGTGAAAGGTTGCCGAATC	59.939	20	CTGCTTTGGTGTCAGCTCAA	60.175	20	20	40	157	CATGGACCTCCAATGTGATG	59.762	20	ACAGCCAAACCGTTTTCAAG	60.147	20	20	434	560	CCAATAGGGCAATCAGCAGT	60.096	20	GCTGCTTCAGCAAATCCAAT	60.361	20	20	59	327
i0_LQ_BSbp1_c111870/f1p0/639	1	p1	(T)13	13	464	476	AGTACGGAGGGGACAAAGGT	59.856	20	TGTCGGACCTTGGAGAAATC	60.05	20	20	52	161	TGCTGCATTAAGGCATGAAG	59.976	20	AACCGCACGAGTTGAAGAAT	59.74	20	20	367	637	AGTACGGAGGGGACAAAGGT	59.856	20	GGAGATGCGAGAGTAATCGG	59.797	20	20	52	201
i0_LQ_BSbp1_c11191/f1p0/255	1	c	(A)18gtactctgcgttgataccactgctt(A)26gtactctgcgttgataccactgcttac(A)24	120	21	140	GCGTTgataccactgcttga	59.871	20	AACGCAGAGTACATGGGAGC	60.285	20	20	143	250	TCTGCGTTgataccactgct	59.47	20	AACGCAGAGTACATGGGAGC	60.285	20	20	140	250	TCTGCGTTGATACCACTGCT	59.47	20	AACGCAGAGTACATGGGAGC	60.285	20	20	93	221
i0_LQ_BSbp1_c11196/f1p0/260	1	c	(T)13g(T)16gtaagcagtggtatcaacgcagattac(T)23gtagcagtggtatcaacgcagagtacacgcagtggtatcacgcagagtagcagtggttcaacgcagagt(A)22gtactctcgttgataccactgcttac(A)22	219	18	236	cgcagagtagcagtggttca	60.199	20	GCAGTGGTATCAACGCAGAG	59.47	20	20	137	258	cgcagagtagcagtggttca	60.199	20	AGCAGTGGTATCAACGCAGA	59.47	20	20	137	259	tcacgcagagtagcagtggt	59.648	20	GCAGTGGTATCAACGCAGAG	59.47	20	20	134	258
i0_LQ_BSbp1_c11197/f1p0/236	1	c	(T)22gtaagcagtggtatcaacgcagagtacatgggagcagtggtatcaacgcagagtacatgggcagtggtatcaacgcagagtac(T)24	129	1	129	TCAACGCAGAGTACATGGGA	60.263	20	aacgcagagaggagaagcag	59.891	20	20	35	206	AACGCAGAGTACATGGGAGC	60.285	20	aacgcagagaggagaagcag	59.891	20	20	37	206	TCAACGCAGAGTACATGGGA	60.263	20	ggagaagcaggagagaagca	59.827	20	20	35	196
i0_LQ_BSbp1_c111981/f1p3/316	1	c	(T)10a(T)12gtaa(T)19aatac(T)22gtaagcagtggtatcaacgcagagtac(T)26gtaagcagtggtatcaacgcagagtac(T)20actctgcgttgataccactgcccatgtactctgcgttgataccactgcttac(A)20gtattctgcgttgataccactgcttac(A)25	297	1	297	GCAGTGGTATCAACGCAGAG	59.47	20	GCAGTGgtatcaacgCAGAA	59.871	20	20	130	267	GCAGTGGTATCAACGCAGAG	59.47	20	gcagtggtatcaacgCAGAA	59.871	20	20	130	319	AGCAGTGGTATCAACGCAGA	59.47	20	GCAGTGgtatcaacgCAGAA	59.871	20	20	129	267
i0_LQ_BSbp1_c11200/f1p0/968	1	c	(A)111cg(A)29	142	753	894	GAAGAACTCTTGCAGCCACC	59.997	20	CAGTGCCATTTCTGCTTGAA	59.988	20	20	473	604	CCGTCCACAATTCCTTCAGT	59.966	20	CAGTGCCATTTCTGCTTGAA	59.988	20	20	491	604	ACCGTCCACAATTCCTTCAG	59.966	20	CAGTGCCATTTCTGCTTGAA	59.988	20	20	490	604
i0_LQ_BSbp1_c11205/f1p4/817	1	p1	(A)24	24	779	802	tcctcacacgcaAACCATAA	60.111	20	CTTTTCTCAGGTGCAGAGGG	59.982	20	20	1	170	tcctcacacgcaAACCATAA	60.111	20	CCCTTTTCTCAGGTGCAGAG	59.982	20	20	1	172	tcctcacacgcaAACCATAA	60.111	20	GGGAGCGGAAGTTCTCTTCT	59.957	20	20	1	153
i0_LQ_BSbp1_c11208/f1p5/332	1	c	(T)16gtaagcagtggtatcaagcaggtacaagcagtggtatcaacgcagaagtacaagcagtggtgttatcaacgcagagtac(T)23gtaagcagtggtatcaaagcatagtac(T)10c(T)10gtaaggagtggtaagatcccccagacgtgtac(T)17actctgcttatacactgctttgtactctgtgttgataccactgcttgtacttctccgttgataccactgcttac(A)18	307	1	307	GCAGTGGTATCAACGCAGAA	59.871	20	AAAAGTACACGTctggggga	59.449	20	20	43	201	GCAGTGGTATCAACGCAGAA	59.871	20	tgggggatcttaccaCTCCT	60.704	20	20	43	188	GCAGTGGTATCAACGCAGAA	59.871	20	gggggatcttaccaCTCCTT	59.256	20	20	43	187
i0_LQ_BSbp1_c112095/f1p12/764	1	p1	(T)13	13	561	573	TCTCTCTTCGCCTGCTCTTC	59.973	20	GGGAAATGGGAGATGGAGAT	60.096	20	20	36	237	GCCTGCTCTTCCACAGAATC	59.957	20	GGGAAATGGGAGATGGAGAT	60.096	20	20	45	237	ATCTCCATCTCCCATTTCCC	60.096	20	TCAGAAGCTCCGGTAGGAGA	60.088	20	20	218	379
i0_LQ_BSbp1_c112113/f1p0/218	1	c	(T)79gtaagcagtggtatcaacgcagagtacatgggagcagtggtatcaacgcagagtaa(T)18acaaaatt(A)37	198	1	198	TCAACGCAGAGTACATGGGA	60.263	20	GCAGTGGTATCAACGCAGAG	59.47	20	20	92	220	TCAACGCAGAGTACATGGGA	60.263	20	AGCAGTGGTATCAACGCAGA	59.47	20	20	92	221	AACGCAGAGTACATGGGAGC	60.285	20	GCAGTGGTATCAACGCAGAG	59.47	20	20	94	220
i0_LQ_BSbp1_c112151/f1p0/442	2	c	(A)16gtactctgcgttgataccactgcttac(A)17	60	375	434	GCAGTGGTATCAACGCAGAG	59.47	20	TCAACGCAGAGTACATGGGA	60.263	20	20	211	331	GCAGTGGTATCAACGCAGAG	59.47	20	TCAACGCAGAGTACATGGGA	60.263	20	20	211	360	AGCAGTGGTATCAACGCAGA	59.47	20	TCAACGCAGAGTACATGGGA	60.263	20	20	210	331
i0_LQ_BSbp1_c112151/f1p0/442	1	c	(T)21gtaagcagtggtatcaacgcagagtacatgggagcagtggtatcaacgcagagtac(T)26gtaagcagtggtatcaacgcagagtac(T)26gtaagcagtggtatcaacgcagagtac(T)24gtaagcagtggtatcaacgcagagtac(T)30	264	1	264	GCAGTGGTATCAACGCAGAG	59.47	20	TCAACGCAGAGTACATGGGA	60.263	20	20	211	331	GCAGTGGTATCAACGCAGAG	59.47	20	TCAACGCAGAGTACATGGGA	60.263	20	20	211	360	AGCAGTGGTATCAACGCAGA	59.47	20	TCAACGCAGAGTACATGGGA	60.263	20	20	210	331
i0_LQ_BSbp1_c112206/f1p0/382	1	c	(T)36gtaagcagtggtatcaacgcagagtacatgggagcagtggtatcaacgcagagtac(T)37gtaagcagtgtatcaacgcagagtacaagcagtggtatcaacgcagaagt(A)30gtactctgtgttgataccactgcttac(A)26gtactctgcgttgataccactgctttac(A)23	313	22	334	GCAGTGGTATCAACGCAGAA	59.871	20	ccgcagagtacAAGCAGTGA	60.199	20	20	178	369	GCAGTGGTATCAACGCAGAA	59.871	20	caaccgcagagtacAAGCAG	59.658	20	20	178	372	GCAGTGGTATCAACGCAGAA	59.871	20	GCAGTGGTATCAACGCAGAG	59.47	20	20	178	305
i0_LQ_BSbp1_c11222/f1p0/857	1	p2	(GT)7	14	681	694	GCCATTCGTCATGGTCTTTT	59.939	20	TGTATCATAAGGGGGTGGGA	60.006	20	20	165	421	TCCCACCCCCTTATGATACA	60.006	20	ATAGGCTCAATCATGGTCGG	59.917	20	20	402	537	TCCCACCCCCTTATGATACA	60.006	20	GTTATGGCCCTCAGATTGGA	59.894	20	20	402	562
i0_LQ_BSbp1_c112228/f1p0/231	1	c	(T)24gtaagtgcagtacaagcagtggtatcaacgcagagtacatgggcagtggtatcaacgcagagt(A)23gtactctgcgttgataccactgcttac(A)27	164	1	164	GCAGTGGTATCAACGCAGAG	59.47	20	gcagtggtcaacgcagagtA	60.056	20	20	66	237	GCAGTGGTATCAACGCAGAG	59.47	20	gcagtggtcaacgcagagtA	60.056	20	20	39	237	AGCAGTGGTATCAACGCAGA	59.47	20	gcagtggtcaacgcagagtA	60.056	20	20	38	237
i0_LQ_BSbp1_c112344/f1p0/896	1	c	(T)10ctttcttcaatctattactttatcttctcttgtgg(A)30gtactctgcgttgataccactgcttac(A)33	135	727	861	CAGAACCTGCCAAGCCTAAG	60.008	20	ACACACGTCCCCAGAATCTC	59.969	20	20	233	451	AGAGACAGCCAAGGACTGGA	59.986	20	CTCCTTGAGGGCCATGATAA	60.029	20	20	181	302	AGAGACAGCCAAGGACTGGA	59.986	20	ACACACGTCCCCAGAATCTC	59.969	20	20	181	451
i0_LQ_BSbp1_c11236/f1p0/932	1	c	(A)30gtactctgcgttgataccactgcttac(A)20	77	834	910	ACTAACTCCACATCCGGCAC	59.997	20	AGGAGCCTTTAGTCGTGCAA	60.015	20	20	221	341	TCTGCCACTCTCAATTGCAC	59.992	20	ACACTCCTCGGTCACATTCC	59.969	20	20	308	502	TCTGCCACTCTCAATTGCAC	59.992	20	GGACACTCCTCGGTCACATT	59.969	20	20	308	504
i0_LQ_BSbp1_c112379/f1p0/460	2	p1	(A)14	14	338	351	accctgcttgtacatcctgc	60.142	20	gcagttggttatcaaacgca	59.735	20	20	295	454	tgcgtgataccctgcttgta	60.28	20	agtgggttatcaacgcaacc	59.859	20	20	287	392	ccacatgcttgtactctgcg	60.472	20	agtgggttatcaacgcaacc	59.859	20	20	271	392
i0_LQ_BSbp1_c112379/f1p0/460	1	c	(A)19gtactctgcgttgataccactgcttacc(A)25gtactctggcgttgataccactgcttac(A)19gtacactactctgcgttgataccactgctt(A)24gtactctgtgttgataaccactgcttac(A)14t(A)10	226	1	226	accctgcttgtacatcctgc	60.142	20	gcagttggttatcaaacgca	59.735	20	20	295	454	tgcgtgataccctgcttgta	60.28	20	agtgggttatcaacgcaacc	59.859	20	20	287	392	ccacatgcttgtactctgcg	60.472	20	agtgggttatcaacgcaacc	59.859	20	20	271	392
i0_LQ_BSbp1_c11238/f1p0/788	1	c	(A)30gtactctgcgttgataccactgctcccatgtactctgcgttgataccactgcttac(A)28	114	655	768	AAGCGTCTTTCATCCTGGAA	59.813	20	CTTGCCCCTCTCACACATTT	60.111	20	20	323	516	AAAAAGGCCTCGGAAAACTC	59.704	20	GAAAGACGCTTCTCCAAACG	59.993	20	20	118	333	GAAAAAGGCCTCGGAAAACT	59.704	20	GAAAGACGCTTCTCCAAACG	59.993	20	20	117	333
i0_LQ_BSbp1_c112470/f1p0/716	2	p1	(A)19	19	662	680	GACAAGATGCTCGAGAAGGC	60.104	20	CAGAGCAAACAAAACCAGCA	60.027	20	20	249	355	TGCTGGTTTTGTTTGCTCTG	60.027	20	tgaGGAAATCTCCTTCGCAT	59.773	20	20	336	604	CCATCTTCGTGAACCAGCTT	60.255	20	CAGAGCAAACAAAACCAGCA	60.027	20	20	197	355
i0_LQ_BSbp1_c112470/f1p0/716	1	p2	(GA)9	18	21	38	GACAAGATGCTCGAGAAGGC	60.104	20	CAGAGCAAACAAAACCAGCA	60.027	20	20	249	355	TGCTGGTTTTGTTTGCTCTG	60.027	20	tgaGGAAATCTCCTTCGCAT	59.773	20	20	336	604	CCATCTTCGTGAACCAGCTT	60.255	20	CAGAGCAAACAAAACCAGCA	60.027	20	20	197	355
i0_LQ_BSbp1_c112481/f1p0/519	1	p1	(A)47	47	468	514	GCAATTGTTGAAGCCCCTAA	60.074	20	AAACAACTGCTTTTGGGTGG	60.008	20	20	111	226	GCAATTGTTGAAGCCCCTAA	60.074	20	CAACTGCTTTTGGGTGGAAT	59.971	20	20	111	223	CTGAGGGATGGACGATTGAT	59.886	20	AAACAACTGCTTTTGGGTGG	60.008	20	20	16	226
i0_LQ_BSbp1_c11249/f1p11/812	1	c	(T)15g(A)199g(A)22gaaagg(A)30gtactctgcgttgataccactgcttac(A)20	321	438	758	CGTCCGTGGAGCTAATTGTT	60.132	20	AATTGCCAGAAGAGTCCCCT	60.074	20	20	181	346	ATACTCCAGGAGGCTGGACA	59.679	20	AATTGCCAGAAGAGTCCCCT	60.074	20	20	67	346	ATACTCCAGGAGGCTGGACA	59.679	20	AACAATTAGCTCCACGGACG	60.132	20	20	67	200
i0_LQ_BSbp1_c11250/f1p0/501	1	c	(T)28actctgcggttgatacccactgcttac(A)28gtactctgcggttggataccactggcttttaaac(A)33gtctctctgcgttgttataccaactgcttgttactccctgcgttgatacccactgcttacaac(A)30gtactctgcgtttgatacccactgcttttac(A)46gttactctgcgttgataccacctgcttac(A)34gtactctgcgttgattaccactgctac(A)23	433	1	433	CTCTGCGGTtggataccaCT	60.134	20	cgcagggagtaacaagcagt	60.453	20	20	86	191	CTCTGCGGTtggataccaCT	60.134	20	acgcagggagtaacaagcag	60.453	20	20	86	192	TCTGCGTTTGATACCcACTG	59.716	20	aacgccagagtaccaagcag	60.453	20	20	247	479
i0_LQ_BSbp1_c11253/f1p0/244	1	c	(T)17gtaagcagtggtatcaacgcagagtac(T)25gtaagcagtggtatcaacgcaagagtac(T)31gaagcagtggtatcacgccagagtac(T)20actc(A)16	194	1	194	GCAGTGGTATCAACGCAAGA	59.871	20	GAAGCAGTGGTATCAACGCA	59.871	20	20	73	219	GCAGTGGTATCAACGCAAGA	59.871	20	TCAACGCAGAGTACATGGGA	60.263	20	20	73	237	GCAGTGGTATCAACGCAAGA	59.871	20	CAACGCAGAGTACATGGGAA	59.716	20	20	73	236
i0_LQ_BSbp1_c11259/f1p3/905	1	c	(A)31gtactctgcgttgataccactgcttac(A)20gtactctgcgttgataccactgcttac(A)22	127	730	856	CACGGGAGAAGGTTAATGGA	59.926	20	GATCTCCTGAAGCGATGGAG	59.91	20	20	315	511	CCCTAGAGTTTCCAGCTCCC	60.204	20	TCCATTAACCTTCTCCCGTG	59.926	20	20	73	334	CTTCTTCATCCCTCTTCCCC	60.008	20	TTGCACGATCTTTCCCTCTC	60.34	20	20	5	274
i0_LQ_BSbp1_c11260/f1p17/288	1	c	(T)20gtaagcagtggtatcaacgcagagtac(T)27gtaagcagtggtatcaacgcagagtac(A)37gcaag(A)22gtacctcgcgttgataccactgcttac(A)28gtactctgcgttgtaccactgcttac(A)18	264	1	264	GCAGTGGTATCAACGCAGAG	59.47	20	AAGCAGTGGTACAACGCAGA	59.515	20	20	78	243	AGCAGTGGTATCAACGCAGA	59.47	20	AAGCAGTGGTACAACGCAGA	59.515	20	20	77	243	GCAGTGGTATCAACGCAGAG	59.47	20	AAGCAGTGGTACAACGCAGA	59.515	20	20	24	243
i0_LQ_BSbp1_c11261/f1p0/819	1	c	(T)31aagcatggcagtggtatcaacgcagagttac(T)22gtaaagcaggtggtaatcagcgcagagtac(T)34gttaaagccagttgtaagtatcaacgcccaggagtac(T)23gttttgtaagcagtggtaaacgcag(T)25attatcaacgcagagagtac(T)34gtaaagcagtggtatcaacgcaggataacgcagagatcaacgcagagtac(T)27acctg(T)26ggcgaatcgtgttttttttattcttacaccc(A)12c(A)20gttactctgcgttgataccactgcttgacctaac(A)12t(A)17gtactctgcggttataaccacttgcttac(A)30gtactctgcgttgtatacaccacttgcttac(A)33ctac…	784	3	786	tcaacgcccAGGAGTACTTT	59.734	20	ATCtctgcgttatcctgcgt	59.866	20	20	170	350	AAAGCAGGtggtaATCAGCG	60.27	20	ATCtctgcgttatcctgcgt	59.866	20	20	88	350	tcaacgcccAGGAGTACTTT	59.734	20	CTGCGTTGATCtctgcgtta	60.157	20	20	170	358
i0_LQ_BSbp1_c112645/f1p0/270	1	c	(T)23gtgaaagcagtggtatcaacggcaggagtacaagcaagtggtatcaacgcagagtacatgggcagtggtatcaacgcagagt(A)21gtactctgcgttgataccactgcttac(A)27gtactctgcgttgataccactgcttac(A)17	224	19	242	gtggtatcaacggcaggagt	59.997	20	GCAGTGGTATCAACGCAGAG	59.47	20	20	50	166	gtggtatcaacggcaggagt	59.997	20	AGCAGTGGTATCAACGCAGA	59.47	20	20	50	167	gtggtatcaacggcaggagt	59.997	20	GCAGTGGTATCAACGCAGAG	59.47	20	20	50	220
i0_LQ_BSbp1_c112674/f1p9/332	1	c	(T)22gtaagcatggtatcaacgcaggtac(A)17gtactctgcgttgataccactgccttac(A)21gtactctgcgttgataccactgcttac(A)28gtactctgcgttgataccactgcttac(A)26gtactctgcgttgataccactgcttac(A)13	261	41	301	ACAGCAGTGGTATCAACGCA	60.333	20	GCAGTGGTATCAACGCAGAG	59.47	20	20	14	126	ACAGCAGTGGTATCAACGCA	60.333	20	GCAGTGGTATCAACGCAGAG	59.47	20	20	14	175	ACAGCAGTGGTATCAACGCA	60.333	20	AGCAGTGGTATCAACGCAGA	59.47	20	20	14	176
i0_LQ_BSbp1_c112705/f1p0/701	1	p1	(T)12	12	532	543	TCTCTGCAGGATTCTCCGTT	59.95	20	TGCTGCTTATCCATCCTCCT	59.797	20	20	232	451	TCTCTGCAGGATTCTCCGTT	59.95	20	CTGCTGCTTATCCATCCTCC	59.797	20	20	232	452	TCATCTGTTCCTCCAAACCC	59.903	20	TGCTGCTTATCCATCCTCCT	59.797	20	20	204	451
i0_LQ_BSbp1_c112727/f1p0/547	1	c	(T)31gtaagcagtgtatcaacgcgagtac(T)19gtaagcagtggtatcacgcagagtac(T)25gtaagcagtgtatcaacgcagagtac(T)18cttggttcacgcagagtac(T)16gtaagcagtggtatcaacgcagagtac(T)17gtaagcagtggtatcaacgcagagtac(T)21gtaagcagtggtatcaacgcagagta(T)17gtaagcatggtatcaacgcagagtac(T)21gtaagcagtggtatcaacgcagagtac(T)20	434	45	478	GCAGTGGTATCAACGCAGAG	59.47	20	GGGTGGTATCAACGCAGAGT	59.997	20	20	345	527	AGCAGTGGTATCAACGCAGA	59.47	20	GGGTGGTATCAACGCAGAGT	59.997	20	20	344	527	GCAGTGGTATCAACGCAGAG	59.47	20	GGGTGGTATCAACGCAGAGT	59.997	20	20	297	527
i0_LQ_BSbp1_c11274/f1p0/276	1	c	(T)33aagcagtggtatcaacgcagagt(A)31gtactactgcgttgataccactgcttac(A)24gtactctgcgttgataccactgcttac(A)38	204	22	225	GCAGTGGTATCAACGCAGAG	59.47	20	GCAGTGGTATCAACGCAGAG	59.47	20	20	56	182	GCAGTGGTATCAACGCAGAG	59.47	20	AGCAGTGGTATCAACGCAGA	59.47	20	20	56	183	GCAGTGGTATCAACGCAGAG	59.47	20	GCAGTGGTATCAACGCAGAG	59.47	20	20	56	247
i0_LQ_BSbp1_c112771/f1p0/857	1	p3	(AAG)6	18	184	201	TACAGGATGCTGTGCGTCTC	60.016	20	TTTTCTTGCCCAAAATCCTG	60.046	20	20	415	553	CAGCAAAGACGAGGAAAAGG	59.986	20	CCTCTGCAATCCTCTCGAAC	59.95	20	20	119	360	TACAGGATGCTGTGCGTCTC	60.016	20	TAAAACCCTCCGCATGAAAG	60.067	20	20	415	580
i0_LQ_BSbp1_c112817/f1p0/482	1	c	(T)21gtaagcagtggtatcaacgcagagtacatgggaagcagtggtatcaacgcagagagtaagcagtggtatcaacgcagagtac(T)23actctgcgttgataccactgcttac(A)19gtactctgcgttgataccactgcttac(A)20gtactctgcgttgataccactgcccatgtactctgcgttgataccactgctcccatgtactctgcgttgataccactgcttac(A)23gtactctgcgttgataccactgctcccatgtactctgcgttgataccactgcttac(A)20	399	52	450	GAAGCAGTGGTATCAACGCA	59.871	20	TCAACGCAGAGTACATGGGA	60.263	20	20	103	337	GAAGCAGTGGTATCAACGCA	59.871	20	AACGCAGAGTACATGGGAGC	60.285	20	20	103	335	TCAACGCAGAGTACATGGGA	60.263	20	TCAACGCAGAGTACATGGGA	60.263	20	20	85	337
i0_LQ_BSbp1_c112834/f1p0/250	1	c	(T)19gtaagcagtgtatcaacgcagagtatc(T)26gtaaagcagtggtataaacgcagagtac(T)24gtaacagacacgtggtatcaacagacgtac(T)25	179	1	179	GACacgtggtatcaacAGACG	59.075	21	cgcagagtacAAGCAGTGGT	59.112	20	20	130	235	GACacgtggtatcaacAGACG	59.075	21	acgcagagtacAAGCAGTGG	59.112	20	20	130	236	GACacgtggtatcaacAGACG	59.075	21	tgcagtggtatcacgcaga	59.995	19	19	130	248
i0_LQ_BSbp1_c112887/f1p4/864	1	p1	(T)20	20	13	32	TCTACTTCGCAACAGCATGG	60.011	20	GCAACCAGAAGGGAATGTGT	59.973	20	20	75	307	CTTGTTGGCCCAATGAGAAT	59.933	20	GCAACCAGAAGGGAATGTGT	59.973	20	20	208	307	TCTACTTCGCAACAGCATGG	60.011	20	AGCAACCAGAAGGGAATGTG	60.111	20	20	75	308
i0_LQ_BSbp1_c112915/f1p5/878	1	c	(A)30gtactctgcgttgataccactgcttac(A)17	74	781	854	GAAAGGAGGGAAATCGAAGG	60.011	20	TCCTTCCTGAACTGCTCCAT	59.803	20	20	109	285	GCCAACACCTCGAAGAAGTC	59.851	20	TCCTTCCTGAACTGCTCCAT	59.803	20	20	128	285	AACACCTCGAAGAAGTCGGA	59.844	20	TCCTTCCTGAACTGCTCCAT	59.803	20	20	131	285
i0_LQ_BSbp1_c112920/f1p0/301	1	c	(T)28gtaagcagtggtatcaacgcagagtac(T)27gtaagcagtgtatcaacgcagagtac(T)32actctgcgtgataccactgcttac(A)27gtacttgctgataccactcttac(A)24	238	48	285	TCAACGCAGAGTACATGGGA	60.263	20	AAGCAGTGgtatcacGCAGA	59.47	20	20	7	208	AACGCAGAGTACATGGGAGC	60.285	20	AAGCAGTGgtatcacGCAGA	59.47	20	20	9	208	CATGGGAGCAGTGGTATCAA	59.522	20	AAGCAGTGgtatcacGCAGA	59.47	20	20	20	208
i0_LQ_BSbp1_c113059/f1p0/916	1	p3	(AGA)5	15	294	308	GCTTGACGGAGATTTTAGCG	59.982	20	CACCAACCCAATTCAAAACC	60.066	20	20	378	551	GCTTGACGGAGATTTTAGCG	59.982	20	CCACCAACCCAATTCAAAAC	60.066	20	20	378	552	GCTTGACGGAGATTTTAGCG	59.982	20	ACCACCAACCCAATTCAAAA	60.066	20	20	378	553
i0_LQ_BSbp1_c11310/f1p3/471	2	c	(A)22gtactctgcgttgataccactgcttac(A)23	72	396	467	TCAACGCAGAGTACATGGGA	60.263	20	TCAACGCAGAGTACATGGGA	60.263	20	20	129	323	TCAACGCAGAGTACATGGGA	60.263	20	TCAACGCAGAGTACATGGGA	60.263	20	20	129	352	TCAACGCAGAGTACATGGGA	60.263	20	TCAACGCAGAGTACATGGGA	60.263	20	20	129	381
i0_LQ_BSbp1_c11310/f1p3/471	1	c	(T)20gtaagcagtggtatcaacgcagagtac(T)19gtaagcagtggtatcaacgcagagtacatgggagcagtggtatcaacgcagagtacatgggagcagtggtatcaacgcagagtac(T)20gtaagcagtggtatcaacgcagagtac(T)19gtaagcagtggtatcaacgcagagtac(T)18	262	22	283	TCAACGCAGAGTACATGGGA	60.263	20	TCAACGCAGAGTACATGGGA	60.263	20	20	129	323	TCAACGCAGAGTACATGGGA	60.263	20	TCAACGCAGAGTACATGGGA	60.263	20	20	129	352	TCAACGCAGAGTACATGGGA	60.263	20	TCAACGCAGAGTACATGGGA	60.263	20	20	129	381
i0_LQ_BSbp1_c113116/f1p0/357	2	p1	(A)16	16	318	333	GCAGTGGTATCAACGCAGAG	59.47	20	GCAGTGGTATCAACGCAGAG	59.47	20	20	70	312	GCAGTGGTATCAACGCAGAG	59.47	20	AGCAGTGGTATCAACGCAGA	59.47	20	20	70	313	AGCAGTGGTATCAACGCAGA	59.47	20	GCAGTGGTATCAACGCAGAG	59.47	20	20	69	312
i0_LQ_BSbp1_c113116/f1p0/357	1	c	(T)20gtaagcagtggtatcaacgcagagtac(T)19gtaagcagtggtatcaacgcagagtac(T)32a(T)80	206	1	206	GCAGTGGTATCAACGCAGAG	59.47	20	GCAGTGGTATCAACGCAGAG	59.47	20	20	70	312	GCAGTGGTATCAACGCAGAG	59.47	20	AGCAGTGGTATCAACGCAGA	59.47	20	20	70	313	AGCAGTGGTATCAACGCAGA	59.47	20	GCAGTGGTATCAACGCAGAG	59.47	20	20	69	312
i0_LQ_BSbp1_c113126/f1p0/564	2	p1	(A)20	20	376	395	GAGGAATCATCGGCTTACCA	60.036	20	AGGTGGTCTTTGTTCGATGG	59.966	20	20	129	340	GGAATCATCGGCTTACCAAA	59.901	20	AGGTGGTCTTTGTTCGATGG	59.966	20	20	131	340	ACAAGCAGGGATGACACCTC	60.12	20	AGGTGGTCTTTGTTCGATGG	59.966	20	20	76	340
i0_LQ_BSbp1_c113126/f1p0/564	3	p1	(A)23	23	517	539	GAGGAATCATCGGCTTACCA	60.036	20	AGGTGGTCTTTGTTCGATGG	59.966	20	20	129	340	GGAATCATCGGCTTACCAAA	59.901	20	AGGTGGTCTTTGTTCGATGG	59.966	20	20	131	340	ACAAGCAGGGATGACACCTC	60.12	20	AGGTGGTCTTTGTTCGATGG	59.966	20	20	76	340
i0_LQ_BSbp1_c113126/f1p0/564	1	p1	(T)26	26	1	26	GAGGAATCATCGGCTTACCA	60.036	20	AGGTGGTCTTTGTTCGATGG	59.966	20	20	129	340	GGAATCATCGGCTTACCAAA	59.901	20	AGGTGGTCTTTGTTCGATGG	59.966	20	20	131	340	ACAAGCAGGGATGACACCTC	60.12	20	AGGTGGTCTTTGTTCGATGG	59.966	20	20	76	340
i0_LQ_BSbp1_c11324/f1p5/296	1	c	(T)18gtaagcagtgtatcaacgcagagtac(T)33gtaagcagtggtatcaacgcagagtacatggggtggtatcaacgcagagtacatgggcagtggtatcaacgcagagt(A)20gtatctctgcttgataccactgcttac(A)20gtactctgcgttgataaccctgcttac(A)30	278	1	278	GGGTGGTATCAACGCAGAGT	59.997	20	TAAGCAGGGTTATCAACGCA	59.325	20	20	107	246	GGGTGGTATCAACGCAGAGT	59.997	20	GCAGGGTTATCAACGCAGAG	60.796	20	20	107	243	GGGTGGTATCAACGCAGAGT	59.997	20	AGCAGGGTTATCAACGCAGA	60.796	20	20	107	244
i0_LQ_BSbp1_c11325/f1p6/468	1	p1	(A)11	11	106	116	ATCTTCTTCCCGGCTTCACT	60.212	20	TGGAGCTTGGTAAGGGCTAA	59.839	20	20	46	298	ATCTTCTTCCCGGCTTCACT	60.212	20	TTGGAGCTTGGTAAGGGCTA	59.839	20	20	46	299	GTTGCAAGGACTGGTAAGCC	59.74	20	TTGGAGCTTGGTAAGGGCTA	59.839	20	20	191	299
i0_LQ_BSbp1_c11326/f1p0/565	1	c	(T)22gtaaacagtgtacaacgagagtcaagcagtggtatcacgcagagtac(T)23gtaagcagtgtatcaacgcagagtac(T)24gtaagcagtgtatcaacgcaagatgtc(T)21gtaagcatggtatcacgcagagtac(T)21gtagcagtgtatcaacgcagagta(T)18actctgcgttgatacactgcttactctgcgtttataccacttgcttgtactctgcgttgataccatgcttac(A)22gtactctgcgttgataccactgctac(A)20gtactctgcgttgtaccactgcttac(A)22gtactctgcgttgataccactgcttacaaaaaaaac(A)15	517	1	517	AAGCATGGTATCACGCAGAG	58.903	20	CGCAGAGTACaagcaagtgg	59.658	20	20	192	333	AAGCATGGTATCACGCAGAGT	59.778	21	CGCAGAGTACaagcaagtgg	59.658	20	20	192	333	TGTAAGCATGGTATCACGCAG	59.767	21	CGCAGAGTACaagcaagtgg	59.658	20	20	189	333
i0_LQ_BSbp1_c11335/f1p0/603	1	p3	(ACA)5	15	340	354	TCCAGTAAGGGGTCAGATCG	60.065	20	TCTCTTTTCGATTCCGCAGT	59.955	20	20	67	209	TCCAGTAAGGGGTCAGATCG	60.065	20	GTCGCTATTTGCCAGAGACC	59.843	20	20	67	191	GGAGGGAAAGGGAATCCATA	60.089	20	GTCGCTATTTGCCAGAGACC	59.843	20	20	47	191
i0_LQ_BSbp1_c113391/f1p0/240	2	p1	(A)23	23	206	228	GCAGTGGTATCAACGCAGAG	59.47	20	TCAACGCAGAGTACATGGGA	60.263	20	20	52	164	AGCAGTGGTATCAACGCAGA	59.47	20	TCAACGCAGAGTACATGGGA	60.263	20	20	51	164	GCAGTGGTATCAACGCAGAG	59.47	20	AACGCAGAGTACATGGGAGC	60.285	20	20	52	162
i0_LQ_BSbp1_c113391/f1p0/240	1	c	(T)29gtaagcagtggtatcaacgcagagtac(T)22	78	20	97	GCAGTGGTATCAACGCAGAG	59.47	20	TCAACGCAGAGTACATGGGA	60.263	20	20	52	164	AGCAGTGGTATCAACGCAGA	59.47	20	TCAACGCAGAGTACATGGGA	60.263	20	20	51	164	GCAGTGGTATCAACGCAGAG	59.47	20	AACGCAGAGTACATGGGAGC	60.285	20	20	52	162
i0_LQ_BSbp1_c11347/f1p16/624	1	p3	(CTT)10	30	3	32	GCTTGGGGATCAGATGAGAA	60.158	20	GTTGCGTAAAAGTTGGGCAT	60.003	20	20	363	563	ACAAGTTAGCCTCCCACACG	60.171	20	GTTGCGTAAAAGTTGGGCAT	60.003	20	20	429	563	AGCTTGGGGATCAGATGAGA	59.761	20	GTTGCGTAAAAGTTGGGCAT	60.003	20	20	362	563
i0_LQ_BSbp1_c113473/f1p0/291	1	c	(T)33gtaagcagtggtatcaacgcagagtac(T)30gtaagcagtggtatcaacgcagagtac(T)30actctgcgttgataccactgcttac(A)16	188	59	246	GCAGTGGTATCAACGCAGAG	59.47	20	agcgatgtgtatcaacgcag	59.895	20	20	152	294	AGCAGTGGTATCAACGCAGA	59.47	20	agcgatgtgtatcaacgcag	59.895	20	20	151	294	GCAGTGGTATCAACGCAGAG	59.47	20	agcgatgtgtatcaacgcag	59.895	20	20	95	294
i0_LQ_BSbp1_c113476/f1p0/237	1	c	(T)20gtaagcagttgtggtatcaacgcagagtag(T)21gtaagctagtggtatcaacgcagattaagcagttggtatcaacgcagatgt(A)25gtactctgcgttgataccactgcttac(A)22	196	19	214	gcagttggtatcaacGCAGA	59.871	20	GCAGTGGTATCAACGCAGAG	59.47	20	20	117	236	gcagttggtatcaacGCAGA	59.871	20	AGCAGTGGTATCAACGCAGA	59.47	20	20	117	237	GCAGTtGTGGTATCAACGCA	60.731	20	GCAGTGGTATCAACGCAGAG	59.47	20	20	42	187
i0_LQ_BSbp1_c113486/f1p0/629	1	p1	(T)27	27	1	27	TGCAGATCAAAGAGAGCGAA	59.823	20	AACGCAGAGTACATGGGGAC	59.997	20	20	448	616	GATAATCCCCTGCTGCTCAA	60.177	20	AACGCAGAGTACATGGGGAC	59.997	20	20	360	616	ACTCAAATCCACCACAAGCC	59.973	20	GATGAAGACAACAGGTGCGA	59.837	20	20	120	308
i0_LQ_BSbp1_c11353/f1p5/464	1	c	(T)20gtaagcagtggtatcaacgcagagtac(T)26gtaagcagtggtatcaacgcagagtac(T)40gtaagcagtggtatcaacgcagagtacatggggtggtatcaacgcagagtacatggggaagcagtggtatcaacgcagagt(A)28gtactctgcgttgataccactgcttac(A)29gtactctgcgttgataccactgcttac(A)22gtactctgcgttgataccactgcttac(A)31	412	22	433	GGGTGGTATCAACGCAGAGT	59.997	20	GCAGTGGTATCAACGCAGAG	59.47	20	20	191	292	GGGTGGTATCAACGCAGAGT	59.997	20	AGCAGTGGTATCAACGCAGA	59.47	20	20	191	293	GGGTGGTATCAACGCAGAGT	59.997	20	GCAGTGGTATCAACGCAGAG	59.47	20	20	191	348
i0_LQ_BSbp1_c113536/f1p1/779	2	p1	(C)14	14	456	469	CTTCGATCGCTCTTTCCTTG	60.088	20	CGGCTATTAGGAAGAAgggg	60.048	20	20	313	484	AACCTACGTGCAGCTTCGAT	59.904	20	CGGCTATTAGGAAGAAgggg	60.048	20	20	300	484	TTGTTCCGATCTCGCTCTCT	60.096	20	CGGCTATTAGGAAGAAgggg	60.048	20	20	361	484
i0_LQ_BSbp1_c113536/f1p1/779	3	p1	(T)10	10	702	711	CTTCGATCGCTCTTTCCTTG	60.088	20	CGGCTATTAGGAAGAAgggg	60.048	20	20	313	484	AACCTACGTGCAGCTTCGAT	59.904	20	CGGCTATTAGGAAGAAgggg	60.048	20	20	300	484	TTGTTCCGATCTCGCTCTCT	60.096	20	CGGCTATTAGGAAGAAgggg	60.048	20	20	361	484
i0_LQ_BSbp1_c113536/f1p1/779	1	p3	(TGT)5	15	117	131	CTTCGATCGCTCTTTCCTTG	60.088	20	CGGCTATTAGGAAGAAgggg	60.048	20	20	313	484	AACCTACGTGCAGCTTCGAT	59.904	20	CGGCTATTAGGAAGAAgggg	60.048	20	20	300	484	TTGTTCCGATCTCGCTCTCT	60.096	20	CGGCTATTAGGAAGAAgggg	60.048	20	20	361	484
i0_LQ_BSbp1_c11359/f1p0/376	1	c	(T)41gtaagcagtggtatcaacgcagagtac(T)21gtaagcagtggtatcaacgcagagtac(T)28gtaagcagtggtatcaacgcagagtac(T)19gtaagcagtggtatcaacgcagagtac(T)17actctgcgttgataccactgctcccatgtactctgcgttgataccactgcttac(A)17gtactctgcgttgataccactgcttac(A)25	357	1	357	GCAGTGGTATCAACGCAGAG	59.47	20	TCAACGCAGAGTACATGGGA	60.263	20	20	148	274	AGCAGTGGTATCAACGCAGA	59.47	20	TCAACGCAGAGTACATGGGA	60.263	20	20	147	274	GCAGTGGTATCAACGCAGAG	59.47	20	TCAACGCAGAGTACATGGGA	60.263	20	20	93	274
i0_LQ_BSbp1_c11361/f1p7/626	1	c	(T)24gtaagcatggtatcaacgcagagtacaagcagtggtatcaacgcagagtacatgggagcagtggtatcaacgcagagtac(T)30gtaagcagtggtatcaacgcagagtac(T)21gtaagcaggtgtatcaacgccagagtac(T)18gtaagcagtggtatcaacgcagagtac(T)20gtaagcagtggtatcaacgcagagtacatgggagcagtggtatcaacgcagagtacaagcagtggtatcaaacgcagagtac(T)25gtaagcagtggtatcaacgcagagtac(T)17actctgcgttgataccactgcccatgtactctgcgttgataccactgctcccatgtactctgcgttgataccactgcttac(A)22gtactct…	574	22	595	GCAGTGGTATCAAACGCAGA	59.871	20	TCAACGCAGAGTACATGGGA	60.263	20	20	354	514	GCAGTGGTATCAAACGCAGA	59.871	20	AACGCAGAGTACATGGGAGC	60.285	20	20	354	512	TCAACGCAGAGTACATGGGA	60.263	20	TCAACGCAGAGTACATGGGA	60.263	20	20	309	514
i0_LQ_BSbp1_c11363/f1p0/369	1	c	(T)24gtaagcagtagtggtatcaacgcagagtac(T)19gtaagcagtggttatcaacgcagagtacaagcagtggttatcaacgcagagtaagcagtggtaatcaacgcagagt(A)25gtactctgcgttgataccactgcttaac(A)22gtactctgcgttgataccactgctac(A)18gtactctgcgttgataccactgctcccatgtactctgcgttgataccactgcttac(A)24	348	1	348	GCAGTGGTAATCAACGCAGA	59.871	20	TCAACGCAGAGTACATGGGA	60.263	20	20	127	310	gcagtggttatcaacgcaga	59.871	20	TCAACGCAGAGTACATGGGA	60.263	20	20	103	310	GCAGTGgttatcaacgcaga	59.871	20	TCAACGCAGAGTACATGGGA	60.263	20	20	77	310
i0_LQ_BSbp1_c113640/f1p1/234	1	c	(T)22gtaagcagtggtatcaacgcgcagatac(T)32gtaagcgtggtatcaacgcagagtaagcaggtgtatcacgcagagt(A)23gtactctgcgttgtaaccactgcttac(A)34	212	1	212	TAAGCgtggtatcaacgcag	59.895	20	GCAGTGGTCAACGCAGAGTA	60.056	20	20	83	232	caacgcagagtaagcaggtg	59.658	20	GCAGTGGTCAACGCAGAGTA	60.056	20	20	95	232	aagcaggtgtatcacGCAGA	59.47	20	GCAGTGGTCAACGCAGAGTA	60.056	20	20	106	232
i0_LQ_BSbp1_c11368/f1p0/387	1	c	(T)21gtggtacagcagtggtatcaaccgcaggaatatc(T)22gtaagcagtggtatcaacgcagagtac(T)23agtggatggagcgttggttatacatacaatcgtgttcagaggtacctg(T)19acttactctatgtcggttataacccaccactgcttactctgggcgttataaccaactgcttgtactgcttggcgttgatacccactgcttacaac(A)18gtattcctgcgttgattcactgcttac(A)26	360	1	360	GTGGATGGAGcgttggttat	59.82	20	tcaacgccaagcagtacaag	60.05	20	20	128	271	gtggtatcaaccgcAGGAAT	59.82	20	tcaacgccaagcagtacaag	60.05	20	20	32	271	gtggtatcaaccgcAGGAAT	59.82	20	ataaccaacgCTCCATCCAC	59.82	20	20	32	147
i0_LQ_BSbp1_c113682/f1p0/760	1	c	(A)67caaaaagtactctgcgttgataccaactgctctacc(A)24	127	609	735	GATAAAGGGGAAAGCAAGGC	60.041	20	CATTTCTGGATGCGGATCTT	60.036	20	20	116	296	AAGATCCGCATCCAGAAATG	60.036	20	TCTTGTCGGCCACATAATCA	60.073	20	20	277	549	CAAGATCCGCATCCAGAAAT	60.036	20	TCTTGTCGGCCACATAATCA	60.073	20	20	276	549
i0_LQ_BSbp1_c113735/f1p0/785	2	c	(A)30gtactctgcgttgataccactgcttac(A)20	77	685	761	GCGCTGAGGAATTAAAGTCG	59.982	20	ATAATTTGCTGAGCCATCGG	60.06	20	20	210	349	TGGTTCGATGAGAATGGTGA	60.048	20	CATCCACACCCTTCGACTTT	59.966	20	20	74	242	AAAGTCGAAGGGTGTGGATG	59.966	20	ATAATTTGCTGAGCCATCGG	60.06	20	20	223	349
i0_LQ_BSbp1_c113735/f1p0/785	1	p2	(GA)11	22	4	25	GCGCTGAGGAATTAAAGTCG	59.982	20	ATAATTTGCTGAGCCATCGG	60.06	20	20	210	349	TGGTTCGATGAGAATGGTGA	60.048	20	CATCCACACCCTTCGACTTT	59.966	20	20	74	242	AAAGTCGAAGGGTGTGGATG	59.966	20	ATAATTTGCTGAGCCATCGG	60.06	20	20	223	349
i0_LQ_BSbp1_c113788/f1p0/590	1	p1	(A)32	32	535	566	TGCAGAGGCTTCAGGAAGAT	60.096	20	ATCGATATTCTGGCTGTGGC	60.066	20	20	68	201	GAGTCTGCAGAGGCTTCAGG	60.284	20	TTTCCAGCCCAGCTTCTTTA	59.953	20	20	63	236	TGGCTGATGCTTTGCTTCTA	59.712	20	TTTCCAGCCCAGCTTCTTTA	59.953	20	20	37	236
i0_LQ_BSbp1_c11394/f1p10/832	1	p1	(A)179	179	631	809	CCTCTCCACTAACTCGCTGG	60.005	20	CAGCAGATTTCTCGGGTAGC	59.978	20	20	147	296	CCTCTCCACTAACTCGCTGG	60.005	20	ATTCACCAACATCAGCACCA	59.967	20	20	147	383	GCTACCCGAGAAATCTGCTG	59.978	20	ATTCACCAACATCAGCACCA	59.967	20	20	277	383
i0_LQ_BSbp1_c113999/f1p0/787	1	p1	(T)19	19	528	546	ACTATTGCGCAAGGTATGGC	60.124	20	TTGTTGATGCAATCCTGGAA	60.049	20	20	214	413	ACTATTGCGCAAGGTATGGC	60.124	20	GCTGATGTCGCTCCCATAAT	60.066	20	20	214	432	TGTCAGGAATTCCCCTCAAC	59.903	20	ACCTTGCGCAATAGTGGAAC	60.14	20	20	123	228
i0_LQ_BSbp1_c11411/f1p1/332	1	c	(T)33gtaagcagtaggtatcaacgcagagtacttg(T)22gtaagcagtggtatcaacgcagagtaattttg(T)38gtaagcagtggtatcaacgcagagt(A)20gtatctgcgttgcgttgataccactgcttac(A)30	262	48	309	GCAGTGGTATCAACGCAGAG	59.47	20	tcaacgCAACGCAGATACTT	59.493	20	20	137	265	AGCAGTGGTATCAACGCAGA	59.47	20	tcaacgCAACGCAGATACTT	59.493	20	20	136	265	tAAGCAGTGGTATCAGCGCA	60.566	20	tcaacgCAACGCAGATACTT	59.493	20	20	21	265
i0_LQ_BSbp1_c11413/f1p0/436	2	c	(A)80c(A)37c(A)26	145	267	411	AGGAGGCAGGTGTAGCTGAA	60.012	20	TGGCTGTTAACTTGCCATGA	60.257	20	20	91	199	GCATTGGtatcaacgcagaa	59.694	20	TGGCTGTTAACTTGCCATGA	60.257	20	20	22	199	AGCAGTGGTATCAACGCAGA	59.47	20	TGGCTGTTAACTTGCCATGA	60.257	20	20	58	199
i0_LQ_BSbp1_c11413/f1p0/436	1	c	(T)18gtaagcattggtatcaacgcagaatac(T)10	55	1	55	AGGAGGCAGGTGTAGCTGAA	60.012	20	TGGCTGTTAACTTGCCATGA	60.257	20	20	91	199	GCATTGGtatcaacgcagaa	59.694	20	TGGCTGTTAACTTGCCATGA	60.257	20	20	22	199	AGCAGTGGTATCAACGCAGA	59.47	20	TGGCTGTTAACTTGCCATGA	60.257	20	20	58	199
i0_LQ_BSbp1_c114166/f1p0/231	1	c	(T)29gtaagccagtggtatcaacgcagagctac(T)32gtaagcagtgggtatcaacgccagagtacgtttattattta(T)13gtaagagcgtatcaacgcagagta(T)18	186	1	186	GTGggtatcaacgccagagt	59.997	20	tcaacgcagatgtaaggcag	60.011	20	20	97	222	GTGggtatcaacgccagagt	59.997	20	gcagtggtatcAACGCAAGA	59.871	20	20	97	206	AGTGggtatcaacgccagag	60.134	20	tcaacgcagatgtaaggcag	60.011	20	20	96	222
i0_LQ_BSbp1_c11418/f1p1/785	1	c	(A)35t(A)115gtactctgcgttgataccactgcttac(A)21gtactcttgcgggttgaat(A)32gtactctgcgttgataccacggcttac(A)26gtactctggttgatacactgccttac(A)27gtactctggcgttgataccactgcttacaaaac(A)25gtactctgcgttgatacactgcttacaaaaaaaacac(A)26	477	277	753	TCGCTCCCCAAGCATTATTA	60.548	20	AAAATGGGGCCATGTTTGTA	60.053	20	20	12	228	TGGCCCCATTTTATTTTTGA	60.123	20	GCAGTGGTATCAACGCAGAG	59.47	20	20	217	449	TGGCCCCATTTTATTTTTGA	60.123	20	AGCAGTGGTATCAACGCAGA	59.47	20	20	217	450
i0_LQ_BSbp1_c11419/f1p0/338	1	c	(T)16gttataa(T)27ctttttgttttttgttttttttgtttttgttgtaagcagtttgttggtatcaacgtagagtac(T)26gttgtgtgcttgtatcaacgcagtagtatcttttttgtttttg(T)12acttctgcgtttgattaccatcttcttac(A)14taaaaaataaaaaagt(A)24taacaaaaaat(A)15	303	6	308	TGTGCTTgtatcaacgcagt	57.926	20	GCAGTGGTATCAAACGCAGA	59.871	20	20	148	331	GTGTGCTTgtatcaacgcagt	58.868	21	GCAGTGGTATCAAACGCAGA	59.871	20	20	147	331	TGTGCTTgtatcaacgcagt	57.926	20	AAGCAGTGGTATCAAACGCA	59.347	20	20	148	333
i0_LQ_BSbp1_c11437/f1p0/514	1	c	(T)36gtaagcagtggtatcaacgcagatac(T)13gtaagcagtggtatccaacgcagagtac(T)22gtaagcagtggtatcaacgcagagtac(T)23gtaagcagtggtatcaacgcagagtac(T)27gtaagcagtggtatcaacgcagagtacatgggagcagtggtatcaacgcagagtacatgggaagcagtggtatcaacgcagaggt(A)22gtacttctgcgttgataccactgcttac(A)26gtactctgcgttgataccactgcttac(A)34gtactctgcgttgataccactgcttac(A)19	497	1	497	TCAACGCAGAGTACATGGGA	60.263	20	GCAGTGGTATCAACGCAGAA	59.871	20	20	242	359	AACGCAGAGTACATGGGAGC	60.285	20	GCAGTGGTATCAACGCAGAA	59.871	20	20	244	359	CATGGGAGCAGTGGTATCAA	59.522	20	GCAGTGGTATCAACGCAGAA	59.871	20	20	255	359
i0_LQ_BSbp1_c114382/f1p0/929	1	c	(A)27gattacctt(A)21	57	850	906	TGCCAAGCTCTTCAATTGTG	59.988	20	GATTCTCAGGAACACCGGAA	60.05	20	20	292	476	TGCCAAGCTCTTCAATTGTG	59.988	20	ACTTGAGCCGATTCTCAGGA	59.95	20	20	292	485	AAGGATGCCAAGCTCTTCAA	59.955	20	GATTCTCAGGAACACCGGAA	60.05	20	20	287	476
i0_LQ_BSbp1_c114424/f1p0/380	1	c	(T)32gtaagcagtggtatcaacgcagagtacatgggcagtggtatcaacgcagagtactttttctc(T)28gtaaggcagtggtatcaaccgcagagtacaagcagtggtatcaacgccagagtaagcagtggtatcaacgcagagt(A)14gtactctgcgttgatacacactgcttac(A)18gtactctgcgttgataccactgcttac(A)23	308	22	329	ACGCCAGAGTAAGCAGTGGT	59.937	20	TCAACGCAGAGTACATGGGA	60.263	20	20	186	371	ACGCCAGAGTAAGCAGTGGT	59.937	20	AACGCAGAGTACATGGGAGC	60.285	20	20	186	369	ACGCCAGAGTAAGCAGTGGT	59.937	20	CATGGGAGCAGTGGTATCAA	59.522	20	20	186	358
i0_LQ_BSbp1_c11443/f1p0/893	1	p1	(A)31	31	795	825	TCTTCCGGTGGTTACTCGTC	60.111	20	GCAAGAGCCCAAACAAAGAG	59.993	20	20	154	402	TCTTCCGGTGGTTACTCGTC	60.111	20	AGCAAGAGCCCAAACAAAGA	59.993	20	20	154	403	TCTTTGTTTGGGCTCTTGCT	59.993	20	CTGCTCAACAACCAACCTCA	59.873	20	20	384	574
i0_LQ_BSbp1_c11453/f1p8/920	1	p1	(A)143	143	754	896	AACCCAGAGACGGTGTGAAC	60.009	20	ACTACGAGTCGGCTCTCCAA	60.012	20	20	154	422	AACCCAGAGACGGTGTGAAC	60.009	20	AACTACGAGTCGGCTCTCCA	60.012	20	20	154	423	TGGAGAGCCGACTCGTAGTT	60.012	20	TCAGCCTGAGGTGTCTTGTG	60.022	20	20	404	541
i0_LQ_BSbp1_c11468/f1p0/253	1	c	(T)10ac(T)12actagtagtcaagccagctgtatcaaccccagcagtcta(T)24attgctgcagtgtatcaacgcagagcacagtacta(T)17attttttttgtaagagtggtatcaacgccagactactg(T)25	202	1	202	gctgtatcaaccccaGCAGT	60.142	20	agagctgtgacgaGCCAGTT	60.205	20	20	40	221	agctgtatcaaccccaGCAG	60.277	20	agagctgtgacgaGCCAGTT	60.205	20	20	39	221	GCAgtgtatcaacgcagagc	59.627	20	agagctgtgacgaGCCAGTT	60.205	20	20	93	221
i0_LQ_BSbp1_c114683/f1p0/746	1	p1	(A)29	29	695	723	CGTTGCTATGCTTGGTCTCA	60.011	20	TTGGGGTTCTTCTCAAGTGG	60.081	20	20	133	246	ATGGAACGCAATGAAGAAGG	60.074	20	TTGGGGTTCTTCTCAAGTGG	60.081	20	20	112	246	TCATGGAACGCAATGAAGAA	60.197	20	TTGGGGTTCTTCTCAAGTGG	60.081	20	20	110	246
i0_LQ_BSbp1_c11472/f1p0/315	1	c	(T)21acaacgacagagttacaagcagtggtatcaacgcagagtac(T)22gtaagcagtggtatacgcaagtacaagcagtggtatcaacgcagagta(T)16aaaggtggttatcaacgcagagtac(T)25gtaagcagtggtatcaacgcagagt(A)18gtacttctgcgttgataccactgcttac(A)21	290	1	290	GCAGTGGTATCAACGCAGAG	59.47	20	GCAGTGGTATCAACGCAGAA	59.871	20	20	110	264	AGCAGTGGTATCAACGCAGA	59.47	20	GCAGTGGTATCAACGCAGAA	59.871	20	20	109	264	GCAGTGGTATCAACGCAGAG	59.47	20	GCAGTGGTATCAACGCAGAA	59.871	20	20	39	264
i0_LQ_BSbp1_c11473/f1p8/899	1	c	(A)28gtactctgcgttgataccactgctcccatgtactctgcgttgataccactgcttac(A)22	106	768	873	CTCAAAGCCCTTGCAGTTTC	59.993	20	CTTGCCTTCACGAAGGAGTC	59.989	20	20	103	288	CTCAAAGCCCTTGCAGTTTC	59.993	20	GGCGCATGTAGGTTCAAAAT	59.967	20	20	103	360	CTCAAAGCCCTTGCAGTTTC	59.993	20	GAGTCCGGGACCTTCTTACC	59.935	20	20	103	273
i0_LQ_BSbp1_c11476/f1p6/195	1	c	(T)28gtaagcagtggtatcaacgcagagtac(T)22gtaagcagtggtatcaacgcagagtac(T)19actctg(T)42	171	1	171	GCAGTGGTATCAACGCAGAG	59.47	20	GCAGTGGTATCAACGCAGAG	59.47	20	20	81	193	GCAGTGGTATCAACGCAGAG	59.47	20	AGCAGTGGTATCAACGCAGA	59.47	20	20	81	194	AGCAGTGGTATCAACGCAGA	59.47	20	GCAGTGGTATCAACGCAGAG	59.47	20	20	80	193
i0_LQ_BSbp1_c11479/f1p0/938	1	p2	(GA)12	24	1	24	TGGACGAAGTGCTTACGATG	59.864	20	ACCAGGTGGTGAGGATCTTG	59.962	20	20	224	376	TGGACGAAGTGCTTACGATG	59.864	20	GGTGGTGAGGATCTTGAGGA	60.048	20	20	224	372	TCCTCAAGATCCTCACCACC	60.048	20	CCAAAACAATTGCAAGAGCA	59.849	20	20	353	523
i0_LQ_BSbp1_c11482/f1p0/625	1	c	(T)19gtaagcagtggttaacgcagagtac(T)17gtagcatggtatcaaccagagt(A)21gtactcggcgttgataccactgcttac(A)21gtacctgcgttgataccactgcttac(A)26gtactctgcgttgataccactgcttgactctgcgtgtacactgcttac(A)24gtactcgcgttgataccactgcttac(A)19gtactctgcgttgataccactgcttac(A)18gtactctgcgttgataccactgcttac(A)16gtatctctgcgttgataccactgcttac(A)18gtactctgcgttgataccactgcttac(A)20gtactctgcgttgataccactgctcccatgtactctgcgttgataccactgcttac(A)27	585	21	605	CGCGTTGATACCACTGCTTA	59.895	20	TCAACGCAGAGTACATGGGA	60.263	20	20	301	564	CGCGTTGATACCACTGCTTA	59.895	20	AACGCAGAGTACATGGGAGC	60.285	20	20	301	562	CGCGTTGATACCACTGCTTA	59.895	20	CAACGCAGAGTACATGGGAG	59.314	20	20	301	563
i0_LQ_BSbp1_c11488/f1p1/437	2	c	(A)14taagt(A)22cttaac(A)24gtactctgcgttgataaacctggcttac(A)31gtactctgcgtttgataccacacacgtcttgtactctgcgttgatacccactgcttgtactctggcgtttcgttaaaataacatcttacaacc(A)40	263	159	421	cAAGCAGTGGTATCACGCAG	60.472	20	AAGCCAGgtTTATCAACGCA	60.637	20	20	70	254	CTGCGTTGATAAacCTGGCT	60.27	20	gccagagtacAAGCAGTGGG	60.854	20	20	234	353	cAAGCAGTGGTATCACGCAG	60.472	20	CAGTGGGTATCAACGCAGAG	59.314	20	20	70	340
i0_LQ_BSbp1_c11488/f1p1/437	1	p1	(T)18	18	21	38	cAAGCAGTGGTATCACGCAG	60.472	20	AAGCCAGgtTTATCAACGCA	60.637	20	20	70	254	CTGCGTTGATAAacCTGGCT	60.27	20	gccagagtacAAGCAGTGGG	60.854	20	20	234	353	cAAGCAGTGGTATCACGCAG	60.472	20	CAGTGGGTATCAACGCAGAG	59.314	20	20	70	340
i0_LQ_BSbp1_c11499/f1p0/377	1	p1	(T)90	90	1	90	TCCATCAAAAAGATTTCCAAGA	58.67	22	ACGTTGCATGAAAACAACCA	60.011	20	20	114	271	CATCAAAAAGATTTCCAAGAGGA	59.596	23	ACGTTGCATGAAAACAACCA	60.011	20	20	116	271	TCCATCAAAAAGATTTCCAAGAG	59.596	23	ACGTTGCATGAAAACAACCA	60.011	20	20	114	271
i0_LQ_BSbp1_c11505/f1p0/245	1	c	(T)16cttttttgtgta(T)20atac(T)12c(T)10gtatg(T)22ctttttgtc(T)11ctctttacgctgtgccgtgataccactgcttac(A)19gctattcctgcgttgatcacactgcttac(A)18	221	1	221	TTCTCTTTacgctgtgccgt	60.964	20	gcagtggtatcaacgCAGAA	59.871	20	20	120	243	TTCTCTTTacgctgtgccg	60.142	19	gcagtggtatcaacgCAGAA	59.871	20	20	120	243	TTCTCTTTacgctgtgccgt	60.964	20	agcagtggtatcaacgCAGA	59.47	20	20	120	244
i0_LQ_BSbp1_c115052/f1p0/207	1	c	(T)18gtaagcagtggtaccaacgcagagtac(T)25gtaagcagtggtatcaacgcagagtacc(T)16actctgcgttgattaaccacgcttactctgcgttgatacactgctac(A)22	183	1	183	CAGTGGTACCAACGCAGAGT	58.804	20	aacgcagagtaagcgtggtt	59.943	20	20	23	147	GCAGTGGTATCAACGCAGAG	59.47	20	gcagtggtatcacgCAGAGT	58.912	20	20	74	206	AGCAGTGGTATCAACGCAGA	59.47	20	gcagtggtatcacgCAGAGT	58.912	20	20	73	206
i0_LQ_BSbp1_c11526/f1p0/937	2	c	(A)21gtactctgcgttgataccacatgctt(A)23	70	822	891	GCAGTGCCTTCTACAGGGTC	59.874	20	CATCGTCGAGGAGAAAAAGC	59.955	20	20	23	244	GTGCCTTCTACAGGGTCGAG	59.867	20	CATCGTCGAGGAGAAAAAGC	59.955	20	20	26	244	TAATGAACCTCCAGGGCATC	59.894	20	TCCAGTCCTGGGTCTTGAAC	60.088	20	20	152	298
i0_LQ_BSbp1_c11526/f1p0/937	1	p3	(AGA)10	30	452	481	GCAGTGCCTTCTACAGGGTC	59.874	20	CATCGTCGAGGAGAAAAAGC	59.955	20	20	23	244	GTGCCTTCTACAGGGTCGAG	59.867	20	CATCGTCGAGGAGAAAAAGC	59.955	20	20	26	244	TAATGAACCTCCAGGGCATC	59.894	20	TCCAGTCCTGGGTCTTGAAC	60.088	20	20	152	298
i0_LQ_BSbp1_c11529/f1p6/237	1	c	(T)23cactctgcgttgataccatgctcgttgataccactgcttac(A)27gtattctgcgttgataccactgcttac(A)25	143	1	143	tgctcgttgatacCACTGCT	59.47	20	TCAACGCAGAGTACATGGGA	60.263	20	20	41	212	TCTGcgttgatacCACTGCT	59.47	20	AACGCAGAGTACATGGGAGC	60.285	20	20	95	210	tgctcgttgatacCACTGCT	59.47	20	AACGCAGAGTACATGGGAGC	60.285	20	20	41	210
i0_LQ_BSbp1_c11536/f1p0/367	1	c	(T)13gccataagcagtggtatcaacgcagagtacatgggagcagtggtatcaacgcagagtac(T)24gtaagcagtggtatcaacgccagagtac(T)29gtaagcagtggtatcaacgcagagtacttttta(T)20gtaagcagtagtatcaacgcagagtac(T)12ctttttttactctgcgttgataccactgctcccatgtactctgcgttgataccactgctcccatgtactctgcgttgataccactgcttac(A)18	354	1	354	TCAACGCAGAGTACATGGGA	60.263	20	TCAACGCAGAGTACATGGGA	60.263	20	20	29	293	AACGCAGAGTACATGGGAGC	60.285	20	TCAACGCAGAGTACATGGGA	60.263	20	20	31	293	TCAACGCAGAGTACATGGGA	60.263	20	AACGCAGAGTACATGGGAGC	60.285	20	20	29	291
i0_LQ_BSbp1_c11543/f1p0/363	1	c	(A)23gtactctgcgttgataccactgctt(A)25gtactctgctttgataccactgcttac(A)19gtactctgcgtttgataccactgcttac(A)23gtactctgcgttgattaaccactgcttttaac(A)17gtatctttgcgttgataccactgcttac(A)25gtactctgctttgataccactgctt(A)21	318	20	337	tggtatcaacGCAGAGTAAAAA	57.542	22	GCAGTGGTATCAAACGCAGA	59.871	20	20	2	161	gtggtatcaacGCAGAGTAAAAA	58.383	23	GCAGTGGTATCAAACGCAGA	59.871	20	20	1	161	agtggtatcaacGCAGAGTAAAAA	59.287	24	GCAGTGGTATCAAACGCAGA	59.871	20	20	0	161
i0_LQ_BSbp1_c11545/f1p0/305	1	c	(T)20g(T)15gtaagcaggtggtagtcagaacgctatgtgatacttctttttttcgtgttttatattttttttgtaagtcgtggtaatcaagcgcagagttaacgtttg(T)21actctggcgttgtataaccacactgcttgtcactctgctcttgataccactgcttgttctcgcgttgataccacttgcttac(A)16	254	1	254	GCAGGTGgtagtcagaacgc	60.865	20	CAAGtggtatcaacgcgaga	59.864	20	20	40	232	GCAGGTGgtagtcagaacgc	60.865	20	tggtatcaacgcgagaacaa	60.257	20	20	40	228	GCAGGTGgtagtcagaacgc	60.865	20	Gtggtatcaacgcgagaaca	59.722	20	20	40	229
i0_LQ_BSbp1_c11551/f1p5/700	1	c	(A)167t(A)31	199	478	676	GAACTGGCCTTTCCTCACTG	59.844	20	TTTATTTCCTTCGATGCGCT	59.816	20	20	103	224	CCAGAAGGGAGATCGAGACA	60.34	20	TAATCGCACCAGTAATGGCA	60.096	20	20	26	146	TGAGTCCAGAAGGGAGATCG	60.34	20	TAATCGCACCAGTAATGGCA	60.096	20	20	21	146
i0_LQ_BSbp1_c11554/f1p1/528	1	c	(T)33gtaggatttggaatcaacgcgggtacatagtttttacaacagtggttcatgagcggtgatggtatcaacgcagagtacc(T)24atttgtcaagcatggtatccaagcgcaaaagggggtac(T)24atttgttttgtta(T)20ggtttttttgtttttc(T)22agtcacttcttatttgataccactgcttacctccgttgatagtaggcttggtcttgaatcactctgcgtggatacactcagcttgtc(A)23	379	119	497	atggtatccaagcgcaaaaG	60.096	20	cgcagagtgattcaagacca	59.984	20	20	265	454	atggtatccaagcgcaaaaG	60.096	20	ccacgcagagtgattcaaga	59.984	20	20	265	457	atggtatccaagcgcaaaaG	60.096	20	Tccacgcagagtgattcaag	59.984	20	20	265	458
i0_LQ_BSbp1_c115548/f1p0/321	1	c	(T)20gtaagcagtggtatcaacgcagagtac(T)24gtaagcagtggtatcaacgcagagtac(T)15actctgcgttgataccactgcccatgtactctgcgttgataccactgctcccatgtactctgcgttgataccactgcttac(A)19	213	93	305	ACGCCAGAGTAAGCAGTGGT	59.937	20	TCAACGCAGAGTACATGGGA	60.263	20	20	57	272	ACGCCAGAGTAAGCAGTGGT	59.937	20	AACGCAGAGTACATGGGAGC	60.285	20	20	57	270	ACGCCAGAGTAAGCAGTGGT	59.937	20	CATGGGAGCAGTGGTATCAA	59.522	20	20	57	259
i0_LQ_BSbp1_c11555/f1p0/451	1	c	(T)21ggtaaggcagtggtatcaacgcagagtac(T)17gtagcagtggtatcaacgcaagtacaagcagtggtatcaaacgcagactagtacaagcagtgtgtatcaatgcagatatacagtattttttttgtc(T)10gtaaaagacagaagtggtattcaaaccgcagagtac(T)17gtaagcagtggtatcaaacgcagagtac(T)22atctct(A)21gttactctgcgttgataccactgctcccatgtactctgcgttgataccactgcttgactactctgcgttgataccaactgcttac(A)19	407	22	428	GCAGTGGTATCAAACGCAGA	59.871	20	GCAGTTGGTATCAACGCAGA	59.871	20	20	251	404	GCAGTGGTATCAAACGCAGA	59.871	20	TCAACGCAGAGTACATGGGA	60.263	20	20	251	367	gcagtggtatcaaacgcaga	59.871	20	TCAACGCAGAGTACATGGGA	60.263	20	20	115	367
i0_LQ_BSbp1_c11556/f1p0/540	1	c	(T)15gtaagcagtggtatcaacgcagcagtactac(T)18gtaagcagtggtatcaacgcagagtactc(T)30gtaagcacaatcgtggtatcaacgcagaagtac(T)21gttgtaagcagtgttacaatcgcaacgcagtcgacaagcagcggtatcaacgcagagtac(T)31gttaagcagtggtatcaacgcagcagtac(T)17cttttatccttgcgttatcgcaccactcttactctgcgttgatacactgcttgtactctgcttgataccactgcttac(A)21gtactctgcgttgataccactgcttac(A)28gtactctgcgttgataaccactgcttac(A)18	514	1	514	CAgtggtatcaacgcaGCAG	60.472	20	GCAGTGGTTATCAACGCAGA	59.871	20	20	274	491	ACAAtcGTGGTATCAACGCA	59.995	20	tgcgataacgcaaGGATAAA	59.309	20	20	129	335	CACAAtcGTGGTATCAACGC	59.995	20	tgcgataacgcaaGGATAAA	59.309	20	20	128	335
i0_LQ_BSbp1_c11558/f1p11/809	1	c	(A)53gtactctgcgttgataccactgcttac(A)25	105	682	786	AGGACGAAGACGGTGAAGAA	59.844	20	CTCGACCTTGATGTCGGATT	60.073	20	20	86	355	GGACGAAGACGGTGAAGAAA	60.232	20	CGACCTTGATGTCGGATTCT	60.073	20	20	87	353	GGACGAAGACGGTGAAGAAA	60.232	20	CTCGACCTTGATGTCGGATT	60.073	20	20	87	355
i0_LQ_BSbp1_c11559/f1p0/364	1	c	(A)57gtactctgcgttgataccactgcttac(A)21	105	236	340	ATTGAGGATCAGGAGCCCTT	60.037	20	GCAGTGGTATCAACGCAGAG	59.47	20	20	40	314	ATTGAGGATCAGGAGCCCTT	60.037	20	AGCAGTGGTATCAACGCAGA	59.47	20	20	40	315	TTGGATGCCAAGTGTTTCAA	60.088	20	GCAGTGGTATCAACGCAGAG	59.47	20	20	76	314
i0_LQ_BSbp1_c11565/f1p0/464	1	c	(T)13actctgcgttgataccactgctttgcttaccacgctt(A)31gtactctgcgttgataccactgcttac(A)24gtactctgcgttgataccactgcttac(A)22gtactctgcgttgataccactgcttac(A)28gtactctgcgttgataccactgcttac(A)25gtactctgcgttgataccactgcttac(A)37gtactctgcgttgataccactgctcccatgtactctgcgttgataccactgcttac(A)19(GT)8	443	1	443	TCTGCGTTGATACCACTGCT	59.47	20	AACGCAGAGTACATGGGAGC	60.285	20	20	292	392	TCTGCGTTGATACCACTGCT	59.47	20	AACGCAGAGTACATGGGAGC	60.285	20	20	240	392	TCTGCGTTGATACCACTGCT	59.47	20	AACGCAGAGTACATGGGAGC	60.285	20	20	185	392
i0_LQ_BSbp1_c11566/f1p0/986	1	p3	(TTC)5	15	110	124	ATAACTGAGGAAGAGCGCCA	59.978	20	TCGTCTTTCAGTCGTCATCG	59.984	20	20	454	631	TCGGTGAGATCTGGGTTAGG	60.065	20	TACATGTCGCCTCTCTCGTG	60.008	20	20	546	656	CCTCGGTGAGATCTGGGTTA	60.065	20	TACATGTCGCCTCTCTCGTG	60.008	20	20	544	656
i0_LQ_BSbp1_c11567/f1p14/251	1	c	(T)21gtaagcagtggtatcaacgcagagtac(T)25gtaagcagtggtatcaacgcagagtac(T)25gtaagcagtggtatcaacgcagagtac(T)23	175	1	175	GCAGTGGTATCAACGCAGAG	59.47	20	GCAGTGGTATCAACGCAGAG	59.47	20	20	77	195	GCAGTGGTATCAACGCAGAG	59.47	20	AGCAGTGGTATCAACGCAGA	59.47	20	20	77	196	AGCAGTGGTATCAACGCAGA	59.47	20	GCAGTGGTATCAACGCAGAG	59.47	20	20	76	195
i0_LQ_BSbp1_c115728/f1p3/198	1	c	(T)25gtaagcagtgcgtatcaacgcagagtac(T)25actctgcgttgataccactgcttac(A)17	120	35	154	CAGTGGTATCAACGCAGAGC	59.47	20	GCAGTGGTATCAACGCAGAG	59.47	20	20	11	132	CAGTGGTATCAACGCAGAGC	59.47	20	AGCAGTGGTATCAACGCAGA	59.47	20	20	11	133	CAGTGGTATCAACGCAGAGC	59.47	20	GCAGTGGTATCAACGCAGAG	59.47	20	20	11	176
i0_LQ_BSbp1_c11577/f1p0/555	1	p1	(T)26	26	1	26	ACAGGACCATCTTGTTTGGC	59.973	20	ATAGATCGGCAGAACATGGG	59.917	20	20	295	458	CTGCACCAAATTCCTCCATT	59.933	20	ATAGATCGGCAGAACATGGG	59.917	20	20	189	458	CTGCACCAAATTCCTCCATT	59.933	20	AGCCAAACAAGATGGTCCTG	60.111	20	20	189	315
i0_LQ_BSbp1_c11584/f1p0/231	1	c	(A)15gtactactgcgttgatcccttcttacc(A)18gtactctgcgtttgataacactgcttacc(A)17	106	50	155	agcagtggtatcacacgcAG	59.929	20	GCAGTGGTATCAACGCAAGA	59.871	20	20	19	227	tcaacgcagagtagcagtgg	60.199	20	GCAGTGGTATCAACGCAAGA	59.871	20	20	7	227	agcagtggtatcacacgcAG	59.929	20	gcACAGTGGTATCAACGCAG	60.333	20	20	19	179
i0_LQ_BSbp1_c11593/f1p0/777	1	c	(A)28gtactctgcgttgataccactgcttac(A)20gtactctgcgttgataccactgcttac(A)29	131	624	754	CCAGCCCTTACCATCAGTGT	59.989	20	GAAATGAGCAGGCAGTCACA	59.992	20	20	458	564	TCTCCCAGTTCTTCGTTGCT	59.989	20	GAAATGAGCAGGCAGTCACA	59.992	20	20	361	564	TCTCCCAGTTCTTCGTTGCT	59.989	20	ACACTGATGGTAAGGGCTGG	59.989	20	20	361	477
i0_LQ_BSbp1_c11602/f1p8/774	1	c*	(AAG)10(AG)6*ggggtaggaaacaaagagagaagaaattaatgcgctaagtatcaaagaacacaaactat(A)10	109	32	140	CCCTCTTGCATCGAGAAAAC	59.813	20	AAGTCCACTTGCATTCCACC	59.973	20	20	231	429	CCCTCTTGCATCGAGAAAAC	59.813	20	GTTGGGAAGTCCACTTGCAT	59.973	20	20	231	435	ACCCTCTTGCATCGAGAAAA	59.813	20	AAGTCCACTTGCATTCCACC	59.973	20	20	230	429
i0_LQ_BSbp1_c116096/f1p0/221	1	c	(T)21gtaagcagtggtatcaacggcacagagtac(T)22	73	1	73	CAGTGgtatcaacggCACAG	60.175	20	tagaacgacgtagcacgcag	60.217	20	20	26	139	CAGTGgtatcaacggCACAG	60.175	20	ctagaacgacgtagcacgca	60.217	20	20	26	140	CAGTGgtatcaacggCACAG	60.175	20	gcagtggttacaacgcagag	59.515	20	20	26	193
i0_LQ_BSbp1_c11611/f1p0/428	1	c	(T)15gtaagcagtggtaaacgcagagtacaagcagtggtatcaacgcagagtacatgggagcagtggtatcaacgcagagtac(T)27gtaagcagtggtatcaacgcagagtac(T)24gtaagcagtggtatcaacgcagagtac(T)24aagagtaggtatcaacgcagagtac(T)18	266	23	288	TCAACGCAGAGTACATGGGA	60.263	20	TCAACGCAGAGTACATGGGA	60.263	20	20	73	348	GCAGTGGTATCAACGCAGAG	59.47	20	GGGTGGTATCAACGCAGAGT	59.997	20	20	198	416	AGCAGTGGTATCAACGCAGA	59.47	20	GGGTGGTATCAACGCAGAGT	59.997	20	20	197	416
i0_LQ_BSbp1_c116110/f1p0/861	2	c	(A)18g(A)11gtactctgcgtttgatataccactgcttacaaat(A)14gaaaatcaaaaaagtacatctagctggagtttgataccactcgcttac(A)11g(A)24	162	637	798	TGGGCGGGTAAAGATTGTAG	59.953	20	CAAAGCGGCGAGTTTAAAAG	60.014	20	20	396	591	GAAGAACGGAGACGAAGCAC	59.997	20	TTAAGGGTGCCATTGGAGAC	59.933	20	20	69	212	GAAGAACGGAGACGAAGCAC	59.997	20	GTTAAGGGTGCCATTGGAGA	59.933	20	20	69	213
i0_LQ_BSbp1_c116110/f1p0/861	1	p2	(TA)7	14	480	493	TGGGCGGGTAAAGATTGTAG	59.953	20	CAAAGCGGCGAGTTTAAAAG	60.014	20	20	396	591	GAAGAACGGAGACGAAGCAC	59.997	20	TTAAGGGTGCCATTGGAGAC	59.933	20	20	69	212	GAAGAACGGAGACGAAGCAC	59.997	20	GTTAAGGGTGCCATTGGAGA	59.933	20	20	69	213
i0_LQ_BSbp1_c116149/f1p0/956	1	c	(A)21g(A)10	32	878	909	GAACAATTGGCGTGAGGAAT	59.939	20	CACCATGCTTTTGCCTTTTT	60.11	20	20	368	508	GAACAATTGGCGTGAGGAAT	59.939	20	AATGTTGCCCTTTGAAGCAC	60.118	20	20	368	527	GAACAATTGGCGTGAGGAAT	59.939	20	AGCAGCCTCCACATTGAATC	60.226	20	20	368	575
i0_LQ_BSbp1_c116154/f1p17/428	1	c	(T)39gtaagcagtggtatcaacgcagcgtac(T)22gtaagcagtggtatcaacgcagagtac(T)40gtaagcagtggtatcaacgcagagtac(T)26gtaagcagtggtatcaacgcatgagtac(T)27gtaagcagtggtatcaacgcagagtacatgggagcagtggtatcaacgcagagtacgcactgcttac(A)29gtactctgcgttgataccactgcttac(A)20	406	1	406	TCAACGCAGAGTACATGGGA	60.263	20	GCAGTGGTATCAACGCAGAG	59.47	20	20	276	381	TCAACGCAGAGTACATGGGA	60.263	20	AGCAGTGGTATCAACGCAGA	59.47	20	20	276	382	TCAACGCAGAGTACATGGGA	60.263	20	GCAGTGGTATCAACGCAGAG	59.47	20	20	276	428
i0_LQ_BSbp1_c116167/f1p0/147	1	c	(T)23gtaagcagtggtatcaacgcagagtac(T)23	73	1	73	GCAGTGGTATCAACGCAGAG	59.47	20	caacgcatgTAAGCAGTGGT	59.788	20	20	27	134	AGCAGTGGTATCAACGCAGA	59.47	20	caacgcatgTAAGCAGTGGT	59.788	20	20	26	134	GCAGTGGTATCAACGCAGAG	59.47	20	gcagtggtatcaacgcatgT	59.602	20	20	27	144
i0_LQ_BSbp1_c116208/f1p0/587	1	p2	(GA)19	38	44	81	ACCCCCTGCTCTTGTAGGTT	59.994	20	CCGCATATGGTGGATCTTCT	59.917	20	20	206	308	TGGGCTAGGAGAACGAGAGA	60.088	20	AACCTACAAGAGCAGGGGGT	59.994	20	20	29	225	TGGGCTAGGAGAACGAGAGA	60.088	20	CCGCATATGGTGGATCTTCT	59.917	20	20	29	308
i0_LQ_BSbp1_c11621/f1p0/856	1	c	(GA)12gcagcaagg(GGC)5	48	37	84	GACAAGATGCTCGAGAAGGC	60.104	20	CAGAGCAAACAAAACCAGCA	60.027	20	20	269	375	TGCTGGTTTTGTTTGCTCTG	60.027	20	TGGAGAAATCTCCTTCGCAT	59.773	20	20	356	623	TGCTGGTTTTGTTTGCTCTG	60.027	20	ATGGAGAAATCTCCTTCGCA	59.773	20	20	356	624
i0_LQ_BSbp1_c11621/f1p0/856	2	c	(T)10cttctttattcc(A)28gtactctgcgttgataccactgcttac(A)38	115	689	803	GACAAGATGCTCGAGAAGGC	60.104	20	CAGAGCAAACAAAACCAGCA	60.027	20	20	269	375	TGCTGGTTTTGTTTGCTCTG	60.027	20	TGGAGAAATCTCCTTCGCAT	59.773	20	20	356	623	TGCTGGTTTTGTTTGCTCTG	60.027	20	ATGGAGAAATCTCCTTCGCA	59.773	20	20	356	624
i0_LQ_BSbp1_c116231/f1p0/413	1	c	(T)24gtaagcagtggtatcaacgcagatacaagcagtggtatcaacgcagagtacatgggagcagtggtatcaacgcagagt(A)19gtactctgcggtgataccacactgcttac(A)32gtactctgctttgataccatgcttac(A)20gtactcgtgcgttgatacactgcttac(A)18gtactctgcgttgataccactgcttac(A)17	317	1	317	TCAACGCAGAGTACATGGGA	60.263	20	AAGCAGTGtatcaacgcACG	59.935	20	20	61	252	AACGCAGAGTACATGGGAGC	60.285	20	AAGCAGTGtatcaacgcACG	59.935	20	20	63	252	CATGGGAGCAGTGGTATCAA	59.522	20	AAGCAGTGtatcaacgcACG	59.935	20	20	74	252
i0_LQ_BSbp1_c11632/f1p0/637	1	c	(A)115gtactctgcgttgataccactgcttac(A)23gtactctgcgttgataccactgcttac(A)25	217	397	613	CAGTTCGCCTGCAAGATACA	60.011	20	GGAGTCCCCAAGAACATTCA	59.903	20	20	128	304	CAGTTCGCCTGCAAGATACA	60.011	20	GGCTCAAGAAACCAAAACGA	60.227	20	20	128	233	AGGAGGCTGACATTGGAGAA	59.803	20	GGAGTCCCCAAGAACATTCA	59.903	20	20	149	304
i0_LQ_BSbp1_c116339/f1p0/640	1	c	(T)17gtaagcagtgtgtatcaagcagagtac(T)28gtaagcagtggttacaacgcagagtacaagcagtggtatcaacgcagagtac(T)20gtaagcagtggtatcacgcagagtac(T)24gtaagcagtggtatcaacgcaagatacagcagtggtatcaacgcgaggtacacagcgtggtatcaccgcagt(A)21gtactctgcgttgataccactgcttac(A)25gtactctgcgttgataccactgcttac(A)25gtactctgcgttgataccactgcttgtactctggctttgtaccactgcttac(A)22gtactctgcgttgataccactgcttac(A)22gtactctgcgttgataccactgcttac(A)26gtactctgcgtt…	616	1	616	GCAGTGgtatcaacgcaaga	59.871	20	GCAGTGGTATCAACGCAGAG	59.47	20	20	198	309	GCAGTGgtatcaacgcaaga	59.871	20	AGCAGTGGTATCAACGCAGA	59.47	20	20	198	310	GCAGTGgtatcaacgcaaga	59.871	20	GCAGTGGTATCAACGCAGAG	59.47	20	20	198	361
i0_LQ_BSbp1_c11634/f1p0/218	1	c	(T)24gtaagcagtggtatcaacgcagagtac(T)27gtaagcagtggtatcaacgcagagtac(T)26actctgcgttgataccactgcttac(A)14	170	1	170	GCAGTGGTATCAACGCAGAG	59.47	20	GCAGTGGTATCAACGCAGAG	59.47	20	20	28	151	GCAGTGGTATCAACGCAGAG	59.47	20	AGCAGTGGTATCAACGCAGA	59.47	20	20	28	152	AGCAGTGGTATCAACGCAGA	59.47	20	GCAGTGGTATCAACGCAGAG	59.47	20	20	27	151
i0_LQ_BSbp1_c11637/f1p0/863	1	p1	(A)25	25	812	836	ACTGGAGCTGACAGGAAGGA	59.986	20	CAGCTCGAAGCTGTGATGAG	59.88	20	20	372	522	TGACGCCATCACACAAATCT	60.12	20	TCCTTCCTGTCAGCTCCAGT	59.986	20	20	145	391	TGTTCAAGCTGCATACAGGG	59.864	20	TCCTTCCTGTCAGCTCCAGT	59.986	20	20	245	391
i0_LQ_BSbp1_c116374/f1p0/361	1	c	(A)23gtactctgcgtgataccactgtttaccac(A)22gtactctgcgttgatacccaatgcttac(A)17gtattctgcgttgataccatgcggttagtactctgcgttgataaccactgtcttac(A)29ggactctgcgttgataccactgcttac(A)31gtactctgcgttgataccactgcttaaac(A)20	311	1	311	CTCTGCGTTGATACCCAATG	59.148	20	CAACGCCAGAGTACaagcag	59.658	20	20	77	349	cgttgataccatgcggttag	59.062	20	CAACGCCAGAGTACaagcag	59.658	20	20	127	349	CTGCGTTGATACCCAATGCT	61.052	20	CAACGCCAGAGTACaagcag	59.658	20	20	79	349
i0_LQ_BSbp1_c116397/f1p0/940	1	c	(T)16aaaatagccttactatatttattatttac(A)165gtaaactctgcgtttgataccactgcttac(A)28	268	578	845	CGTTGCAGTTCTTGGAAACA	59.881	20	ATAGGGTTGCACAGCTGCTT	59.904	20	20	41	174	AAGCAGCTGTGCAACCCTAT	59.904	20	CCGCTCCTTTCTCTTAGCAA	59.724	20	20	155	321	AAGCAGCTGTGCAACCCTAT	59.904	20	CTGCCACAATCTCACCGATA	59.673	20	20	155	434
i0_LQ_BSbp1_c116441/f1p0/382	1	c	(T)26gtaagcagtggtatcaacgcagagtacatgggagcagtggtatcaacgcagagtacatgggaagcagtggtatcaacgcagaggac(T)27gtaaagttgttgtgtcaacgcagatagta(T)23gtaagcagtggtatcaacgcagagtagaagattac(T)21atctgcgttgataccactgcttactctgcgttgatataccactgcttgtactctgcgttgataccactgctt(A)29	348	23	370	GAAGCAGTGGTATCAACGCA	59.871	20	caacgcagagtaagcagtgg	59.658	20	20	108	301	TCAACGCAGAGTACATGGGA	60.263	20	caacgcagagtaagcagtgg	59.658	20	20	90	301	TCAACGCAGAGTACATGGGA	60.263	20	caacgcagagtaagcagtgg	59.658	20	20	61	301
i0_LQ_BSbp1_c116447/f1p0/475	1	c	(T)14a(T)16gtaagcagtggtatcaacgcagagtac(T)42gtaagcagtggtatcaacgcagtagtac(T)30gtaagcagtggtatcaacgcagagtac(T)30gtaagcagtggtatcaacgcagagtac(T)22actctgcgttgattaccactgctttactctgcgttgataccactgcttac(A)22gtactctgcgttgataccactgcttac(A)29gtactctgcgttgataccactgcttac(A)32	451	1	451	GCAGTGGTATCAACGCAGAG	59.47	20	GCAGTGGTAATCAACGCAGA	59.871	20	20	162	285	AGCAGTGGTATCAACGCAGA	59.47	20	GCAGTGGTAATCAACGCAGA	59.871	20	20	161	285	GCAGTGGTATCAACGCAGAG	59.47	20	GCAGTGGTAATCAACGCAGA	59.871	20	20	35	285
i0_LQ_BSbp1_c116449/f1p0/726	1	p1	(T)11	11	237	247	TTGCATGGTCAATAGGTGGA	59.924	20	CCCCCTTATTCAGGGTTCAT	60.011	20	20	385	587	ATGCTCAATTGCATGGTCAA	60.08	20	CCCCCTTATTCAGGGTTCAT	60.011	20	20	377	587	AATGCTCAATTGCATGGTCA	60.08	20	CCCCCTTATTCAGGGTTCAT	60.011	20	20	376	587
i0_LQ_BSbp1_c11649/f1p0/373	1	c	(T)13gggttgtaagagtggtatcaacgcagta(T)14ggtttttgtaagcagtgtatcaacgcagagtacaagcagtggtatcaacgcagagtac(T)24gtttgtgaggatgtgtatcaacgcagtag(T)16gaagcagtggtatcacgcagagtac(T)20actc(A)17ttactctgcgttgataccactgcccatgtactctgcgttgataccaccccatgtactctgcgttgataccactgcttac(A)19	346	1	346	AAGCAGTGGTATCACGCAGA	59.47	20	GGGTGGTATCAACGCAGAGT	59.997	20	20	183	296	GAAGCAGTGGTATCACGCAG	59.47	20	GGGTGGTATCAACGCAGAGT	59.997	20	20	182	296	GCAGTGGTATCAACGCAGAG	59.47	20	GGGTGGTATCAACGCAGAGT	59.997	20	20	90	296
i0_LQ_BSbp1_c116493/f1p0/279	1	c	(T)21gtttgtaagctagtggtatcaacgcaggagtatcaagcagtggtatcaacgcagaggtacgaaagcagtggtatcaacgagagtac(T)20gtaagcagtggtatcaaacgcagagtac(T)22	177	20	196	caacgcaggagtaTCAAGCA	60.011	20	atcaacgcacccaattaagc	59.967	20	20	59	241	caacgcaggagtaTCAAGCA	60.011	20	aacgcacccaattaagcagt	59.637	20	20	59	238	cgcaggagtaTCAAGCAGTG	59.615	20	atcaacgcacccaattaagc	59.967	20	20	62	241
i0_LQ_BSbp1_c116532/f1p0/230	1	c	(T)26gtaagccagtggtatcaaacgcagagtac(T)46gtaaagccagtggtatcaaacgccaggagtac(T)23	156	1	156	AAGCCAgtggtatcaaacgc	60.14	20	GCAGTGGTATCAACGCAGAA	59.871	20	20	104	229	AAGCCAGTGGTATCAAACGC	60.14	20	GCAGTGGTATCAACGCAGAA	59.871	20	20	28	229	CCAGTGGTATCAAACGCAGA	59.716	20	GCAGTGGTATCAACGCAGAA	59.871	20	20	31	229
i0_LQ_BSbp1_c116546/f1p0/321	1	c	(T)22gtaagcagtggtatcaacgcagagtac(T)43gtaagcagtggtatcaacgcagagtac(T)18gtaagcagtggtatcaacgcagagtac(T)20gtaagcagtggtatcaacgcagagtac(T)18gtaagcagtggtatcaacgcagagtac(T)22	278	1	278	GCAGTGGTATCAACGCAGAG	59.47	20	cgcgagtaagcagtggtaca	60.073	20	20	188	306	AGCAGTGGTATCAACGCAGA	59.47	20	cgcgagtaagcagtggtaca	60.073	20	20	187	306	GCAGTGGTATCAACGCAGAG	59.47	20	cgcgagtaagcagtggtaca	60.073	20	20	141	306
i0_LQ_BSbp1_c116576/f1p0/693	1	p1	(A)30	30	641	670	AAAATGGCAATGGGCTACAG	59.96	20	AATAGGTGGCCTCCGGTATC	60.173	20	20	158	394	GAGAAAACGGAAAATGGCAA	60.053	20	AATAGGTGGCCTCCGGTATC	60.173	20	20	148	394	AAAATGGCAATGGGCTACAG	59.96	20	ATAGGTGGCCTCCGGTATCT	59.811	20	20	158	393
i0_LQ_BSbp1_c116587/f1p0/806	3	p1	(A)25	25	774	798	CGGATACATGCCGATCTTCT	60.059	20	GTCTCCTCCTCCCCATCTTC	60.012	20	20	165	429	GAAGATGGGGAGGAGGAGAC	60.012	20	GATCCCTCCGTCAAACAAAA	59.91	20	20	410	580	AAGACACAGATTTTTGGCCG	60.11	20	GGACGCATCCTGCAAGTATT	60.103	20	20	136	332
i0_LQ_BSbp1_c116587/f1p0/806	1	p2	(CT)10	20	51	70	CGGATACATGCCGATCTTCT	60.059	20	GTCTCCTCCTCCCCATCTTC	60.012	20	20	165	429	GAAGATGGGGAGGAGGAGAC	60.012	20	GATCCCTCCGTCAAACAAAA	59.91	20	20	410	580	AAGACACAGATTTTTGGCCG	60.11	20	GGACGCATCCTGCAAGTATT	60.103	20	20	136	332
i0_LQ_BSbp1_c116587/f1p0/806	2	p1	(T)17	17	608	624	CGGATACATGCCGATCTTCT	60.059	20	GTCTCCTCCTCCCCATCTTC	60.012	20	20	165	429	GAAGATGGGGAGGAGGAGAC	60.012	20	GATCCCTCCGTCAAACAAAA	59.91	20	20	410	580	AAGACACAGATTTTTGGCCG	60.11	20	GGACGCATCCTGCAAGTATT	60.103	20	20	136	332
i0_LQ_BSbp1_c116590/f1p0/693	1	c	(A)15taagataacaaaaaaaagtactctgcgtgattagataccacatgcatacttatac(A)21c(A)10	102	480	581	cgagagtccctatcgtcgtg	60.812	20	GCAGTGGTATCAACGCAGAG	59.47	20	20	411	603	cgagagtccctatcgtcgtg	60.812	20	GCAGTGGTATCAACGCAGAG	59.47	20	20	411	630	cgagagtccctatcgtcgtg	60.812	20	AGCAGTGGTATCAACGCAGA	59.47	20	20	411	631
i0_LQ_BSbp1_c11662/f1p0/363	1	c	(T)18gtaagcagcattggtatcaaacgcagagtacaagcagtggtatcaacgcagggtac(T)26gtaaagcagtggtatcaacgcagagtac(T)32gtaagcagtggtatcaacgcagagtac(T)24gtaacgcagtgtgtatcaacgcagagtac(T)27	267	1	267	AACGCAgtGTGTATCAACGC	59.794	20	GAAGCAGTGGTATCAACGCA	59.871	20	20	213	317	AACGCAgtGTGTATCAACGC	59.794	20	TCAACGCAGAGTACATGGGA	60.263	20	20	213	335	AACGCAgtGTGTATCAACGC	59.794	20	TCAACGCAGAGTACATGGGA	60.263	20	20	213	364
i0_LQ_BSbp1_c116627/f1p0/758	1	c	(GA)8tgattagcctacattaatacttagaaacaaatagctaggagcctaggacactagatgatgtcaagatatac(A)12tgtttaaaaataaaaagtaggaatttctaggtgtgattatgcaaatatattgccataagtatgtcaactagatagacattac(A)21	202	155	356	TATATGCATCATTGGCCGTC	59.362	20	GTGGAATCGCGAGCTAGTTT	59.481	20	20	403	673	TCAAGCATTGATGGTGCATAA	60.088	21	TCCACCATTATTCCAGTCCC	59.605	20	20	490	738	TCAAGCATTGATGGTGCATAA	60.088	21	GTGGAATCGCGAGCTAGTTT	59.481	20	20	490	673
i0_LQ_BSbp1_c11663/f1p6/218	1	c	(T)28gtaagcagtggtatcaacgcagagtac(T)25gtaagcagtggtatcaacgcagagtac(T)19	126	1	126	GCAGTGGTATCAACGCAGAG	59.47	20	caacgcagagtaagcagtgg	59.658	20	20	32	176	AGCAGTGGTATCAACGCAGA	59.47	20	caacgcagagtaagcagtgg	59.658	20	20	31	176	GCAGTGGTATCAACGCAGAG	59.47	20	cagtggctatcaacgcagag	59.615	20	20	84	186
i0_LQ_BSbp1_c116663/f1p0/445	1	c	(T)70ggttaaggcagtgggtaatccaacgcagaggtaagcagttgggttccaactgcaagagt(A)29gtaaaacttcctgctttgttttgaaaccactgtttt(A)28ccgggtttaaatcctgctttttac(A)32gtaattcctggcgttttgataaataccactggcctttttac(A)29ggtacttctgcgttttgaaataccactgccttttac(A)26	410	1	410	TTTTTGGTTAAGGCAgtggg	59.968	20	TGgtttcaaaacaaagcaGG	58.794	20	20	65	186	TTTTTGGTTAAGGCAgtggg	59.968	20	GTGgtttcaaaacaaagcaGG	59.64	21	21	65	187	TTTTTGGTTAAGGCAgtggg	59.968	20	TGgtttcaaaacaaagcaGGA	60.634	21	21	65	186
i0_LQ_BSbp1_c11668/f1p0/301	1	c	(A)10taaaaaaattaagtactctgcgttgataccactgcttac(A)27gtacttctgcgttgataccactgcttacgcaaaaggttacaaaaataaaaaaac(A)11gta(T)30acaaaaaaataaaaat(A)18	208	59	266	gcagtcgtgtatcaacgcag	60.481	20	GCAGTGGTATCAACGCAGAA	59.871	20	20	27	157	agcagtcgtgtatcaacgca	60.481	20	GCAGTGGTATCAACGCAGAA	59.871	20	20	26	157	cagcagtcgtgtatcaacgc	60.481	20	GCAGTGGTATCAACGCAGAA	59.871	20	20	25	157
i0_LQ_BSbp1_c11676/f1p6/228	2	c	(A)13gttctctgcgttgataccactgcttac(A)24	64	138	201	cagtggtatcaacggcatga	60.539	20	GCAGTGGTATCAACGCAGAG	59.47	20	20	115	223	cagtggtatcaacggcatga	60.539	20	AGCAGTGGTATCAACGCAGA	59.47	20	20	115	224	agcagtggtatcaacggcat	60.547	20	GCAGTGGTATCAACGCAGAG	59.47	20	20	113	223
i0_LQ_BSbp1_c11676/f1p6/228	1	p1	(T)12	12	2	13	cagtggtatcaacggcatga	60.539	20	GCAGTGGTATCAACGCAGAG	59.47	20	20	115	223	cagtggtatcaacggcatga	60.539	20	AGCAGTGGTATCAACGCAGA	59.47	20	20	115	224	agcagtggtatcaacggcat	60.547	20	GCAGTGGTATCAACGCAGAG	59.47	20	20	113	223
i0_LQ_BSbp1_c116764/f1p0/657	1	c	(A)131t(A)12g(A)16gttacactg(A)17	187	447	633	TGGAGTGCATGCTCTGGTAG	60.008	20	AGGCGGACTGCAAAAGTAGA	60.015	20	20	286	393	AAGAAGAAGCCCAGAGGGAG	59.95	20	CTACCAGAGCATGCACTCCA	60.008	20	20	71	305	AGAAGAAGAAGCCCAGAGGG	59.95	20	CTACCAGAGCATGCACTCCA	60.008	20	20	69	305
i0_LQ_BSbp1_c116767/f1p0/331	1	c	(T)11aagcagtggtatcaacgcagagtacatgggcagtggtatcaacgcagagtac(T)40gtaagcagtggtatcaacgcagagtac(T)26gtaagcagtggtatcaacgcagagtac(T)26actctgcgttgataccactgcttac(A)31	265	1	265	GCAGTGGTATCAACGCAGAG	59.47	20	GCAGTGGTATCAACGCAGAG	59.47	20	20	160	287	GCAGTGGTATCAACGCAGAG	59.47	20	GCAGTGGTATCAACGCAGAG	59.47	20	20	160	314	GCAGTGGTATCAACGCAGAG	59.47	20	AGCAGTGGTATCAACGCAGA	59.47	20	20	160	315
i0_LQ_BSbp1_c116768/f1p0/629	1	c	(A)30gtactctgcgttgataccactgcttac(A)24gtactctgcgttgataccactgcttac(A)24	132	426	557	TCATGCTTAGGGGGCTTAGA	59.801	20	ACTCATCGCAGATCGAACCT	59.834	20	20	109	212	AGGTTCGATCTGCGATGAGT	59.834	20	GATCTTCTTGCCTGAATCCG	59.773	20	20	193	311	TCATGCTTAGGGGGCTTAGA	59.801	20	AACTCATCGCAGATCGAACC	60.226	20	20	109	213
i0_LQ_BSbp1_c11681/f1p9/364	1	c	(T)20agtaagcagtggtatcaacgcagagt(A)22gtactctgcgttgataccactgcttac(A)23gtactctgcgttgataccactgcttac(A)24gtactctgcgttgataccactgcttac(A)24gtactctgcgttgataccactgcttac(A)28	275	48	322	TCAACGCAGAGTACATGGGA	60.263	20	GCAGTGGTATCAACGCAGAG	59.47	20	20	7	137	TCAACGCAGAGTACATGGGA	60.263	20	AGCAGTGGTATCAACGCAGA	59.47	20	20	7	138	TCAACGCAGAGTACATGGGA	60.263	20	GCAGTGGTATCAACGCAGAG	59.47	20	20	7	187
i0_LQ_BSbp1_c11683/f1p0/843	1	c	(A)27gtactctgcgttgataccactgcttacaaaaaaaaac(A)12gtactctgcgttgataccactgcttac(A)27	130	692	821	TTGAGGTCGAATCAGTTCCC	60.05	20	ATTCTGGTTCAGGTGTTGGG	59.82	20	20	122	268	TTGAGGTCGAATCAGTTCCC	60.05	20	GGGGTTTCTACGGGTTCTTC	59.805	20	20	122	251	CCGAAGAAACCACCACAGAT	59.966	20	CGGGTTCCTCTGTTTTTACG	59.604	20	20	179	325
i0_LQ_BSbp1_c116854/f1p0/603	1	p2	(AG)8	16	520	535	TTGATTTGGAGGAGTGGAGG	60.042	20	TCCAACACATACGCCTTCTG	59.716	20	20	92	353	CAGAAGGCGTATGTGTTGGA	59.716	20	CACATCACCATTAAGCACGC	60.142	20	20	334	471	GAGTTGCCGGAGGATGTTAG	59.694	20	CACATCACCATTAAGCACGC	60.142	20	20	244	471
i0_LQ_BSbp1_c116860/f1p0/501	1	c	(T)25gtaagcagtggtatcaacgcagagtac(T)25gtaagcagtggtatcaacgcagagtacatgggcagtggtatcaacgcagagtac(T)21gtaagcagtggtatcaacgcagagtac(T)25gtaagcagtggtatcaacgcagagtacatgggcagtggtatcaacgcagagt(A)15gtactctgcgttgataccactgcttac(A)19gtactctgcgttgataccactgcttac(A)22gtactctgcgttgataccactgcccatgtactctgcgttgataccactgcttac(A)20gtactctgcgttgataccactgcttac(A)22	489	1	489	GCAGTGGTATCAACGCAGAG	59.47	20	GCAGTGGTATCAACGCAGAG	59.47	20	20	235	339	GCAGTGGTATCAACGCAGAG	59.47	20	AGCAGTGGTATCAACGCAGA	59.47	20	20	235	340	GCAGTGGTATCAACGCAGAG	59.47	20	GCAGTGGTATCAACGCAGAG	59.47	20	20	235	388
i0_LQ_BSbp1_c116927/f1p0/701	1	p3	(GAA)9	27	4	30	AGGAGACAGCGATACTCGGA	59.973	20	TACCCCCTTTTCCCAAATTC	59.992	20	20	373	589	GAGGAGACAGCGATACTCGG	59.973	20	TACCCCCTTTTCCCAAATTC	59.992	20	20	372	589	AATCCCCCAACAAAGAAACC	60.032	20	CCGAGTATCGCTGTCTCCTC	59.973	20	20	121	391
i0_LQ_BSbp1_c116927/f1p0/701	2	p1	(T)11	11	634	644	AGGAGACAGCGATACTCGGA	59.973	20	TACCCCCTTTTCCCAAATTC	59.992	20	20	373	589	GAGGAGACAGCGATACTCGG	59.973	20	TACCCCCTTTTCCCAAATTC	59.992	20	20	372	589	AATCCCCCAACAAAGAAACC	60.032	20	CCGAGTATCGCTGTCTCCTC	59.973	20	20	121	391
i0_LQ_BSbp1_c11693/f1p0/977	1	c	(T)19gtaagcagtggtatcaacgcagagtacatgggagcagtggtatcaacgcagagtacatgggagcagtggtatcaacgcagagtac(T)19gtaagcagtggtatcaacgcagagtacatgggagcagtggtatcaacgcagagtac(T)24gtaagcagtggtatcaacgcagagtac(T)18gtaagcagtggtatcaacgcagagtac(T)20gtaagcagtggtatcaacgcagagtacatgggagcagtggtatcaacgcagagtac(T)23gtaagcagtggtatcaacgcagagtac(T)17gtaagcagtggtatcaacgcagagt(A)20gtactctgcgttgataccactgcttac(A)21gtactctgcgttgataccactgct…	938	22	959	GCAGTGGTATCAACGCAGAG	59.47	20	TCAACGCAGAGTACATGGGA	60.263	20	20	443	631	AGCAGTGGTATCAACGCAGA	59.47	20	TCAACGCAGAGTACATGGGA	60.263	20	20	442	631	GCAGTGGTATCAACGCAGAG	59.47	20	TCAACGCAGAGTACATGGGA	60.263	20	20	399	631
i0_LQ_BSbp1_c116945/f1p0/721	1	p1	(A)12	12	9	20	GCAATCAAGAGCCCAAAGAG	59.955	20	TTCTTCTTCGCCTCCAGTGT	59.989	20	20	166	322	AATCCACCACTCTCAATGGC	59.934	20	CTCTTTGGGCTCTTGATTGC	59.955	20	20	27	185	GCAATCAAGAGCCCAAAGAG	59.955	20	GGCATGGTAACACACACTGG	59.88	20	20	166	349
i0_LQ_BSbp1_c116945/f1p0/721	2	c	(A)151gtactctgcgttgataccactgcttac(A)27	205	493	697	GCAATCAAGAGCCCAAAGAG	59.955	20	TTCTTCTTCGCCTCCAGTGT	59.989	20	20	166	322	AATCCACCACTCTCAATGGC	59.934	20	CTCTTTGGGCTCTTGATTGC	59.955	20	20	27	185	GCAATCAAGAGCCCAAAGAG	59.955	20	GGCATGGTAACACACACTGG	59.88	20	20	166	349
i0_LQ_BSbp1_c117016/f1p0/301	1	c	(T)26gtaagcagtggtatcaacgcagagtac(T)28gtaagcagtggtatcaacgcagagtacatgggagcagtggtatcaacgcagagtac(T)109	246	17	262	TCAACGCAGAGTACATGGGA	60.263	20	caaagcagtgtatcaacGCAG	59.545	21	21	110	285	AACGCAGAGTACATGGGAGC	60.285	20	caaagcagtgtatcaacGCAG	59.545	21	21	112	285	TCAACGCAGAGTACATGGGA	60.263	20	caaagcagtgtatcaacGCA	58.501	20	20	110	285
i0_LQ_BSbp1_c117023/f1p0/201	1	c	(T)38gtaaagcagtggtatcaacgcaagagtaaagcagtgggtaatcaactgcagaagt(A)17gtactctggcgttttgattaccactgcttac(A)32	173	1	173	TAAAGCAGTGGTATCAACGCA	59.382	21	AAGCAGTGgtaatcaaaacgC	59.284	21	21	39	138	AAAGCAGTGGTATCAACGCA	59.347	20	TAAGCAGTGgtaatcaaaacgC	59.32	22	22	40	139	AAGCAGTGGTATCAACGCAA	59.347	20	GTAAGCAGTGgtaatcaaaacgC	60.076	23	23	41	140
i0_LQ_BSbp1_c11704/f1p0/412	1	c	(A)23gtactctgcgttgataccactgcccatgtactctgcgttgataccactgcttac(A)32gtactctgcgttgataccactgcttac(A)35gtactctgcgttgataccactgcttac(A)18gtactctgcgttgataccactgctt(A)18gtactctgcgttgataccactgcccatgtactctgcgttgataccactgcttac(A)18gtactctgcgttgataccactgcttac(A)20	378	19	396	TCTGCGTTGATACCACTGCT	59.47	20	ACGCAGAGTACATGGGCAG	59.871	19	19	193	314	TCTGCGTTGATACCACTGCT	59.47	20	ACGCAGAGTACATGGGCAG	59.871	19	19	131	314	TCTGCGTTGATACCACTGCT	59.47	20	ACGCAGAGTACATGGGCAG	59.871	19	19	72	314
i0_LQ_BSbp1_c117057/f1p0/674	1	c	(A)25gtactctgcgttgataccactgcttac(A)20gtactctgcgttgaaccactgctac(A)19gtactctgcgttgataccactgcttactctgcgttgatacactgcttac(A)25	190	461	650	CGCACGTTACTTTCTCTCCC	59.875	20	TCTGGAGTCAGGCAACCTCT	59.986	20	20	4	118	CCGCACGTTACTTTCTCTCC	59.875	20	TCTGGAGTCAGGCAACCTCT	59.986	20	20	3	118	CCCGCACGTTACTTTCTCTC	59.875	20	TCTGGAGTCAGGCAACCTCT	59.986	20	20	2	118
i0_LQ_BSbp1_c11706/f1p0/930	1	c	(A)28gtactctgcgttgataccactgcttac(A)22gtactctgcgttgataccactgcttac(A)22gtactctgcgttgataccactgcttac(A)19	172	688	859	GCAGAAGCCTTTTGATGAGG	59.955	20	CAGCTCTACCGATGCACTGA	60.16	20	20	247	415	CACGGAGTGGAGGATTCTGT	60.112	20	GGACAAGGCACCCTACTTGA	60.111	20	20	320	579	GGTTACATGGAAGGAAGGCA	59.933	20	CAGCTCTACCGATGCACTGA	60.16	20	20	169	415
i0_LQ_BSbp1_c117064/f1p0/291	1	c	(A)18tagtatctctgcgttttgataccactgccttac(A)14taaaaagtactctgccgttgataccactgctattac(A)20gta(T)29aaat(A)15gtactctgcgtgataccatgcttac(A)18gtattctgaatgttgatacaactgcttac(A)19	263	1	263	gcgttttgataccactgcCT	60.14	20	TGGTATCACGCAGAGTACTTTTT	58.028	23	23	28	189	ctgcgttttgataccactgc	59.347	20	TGGTATCACGCAGAGTACTTTTT	58.028	23	23	26	189	gcgttttgataccactgcCT	60.14	20	ATGGTATCACGCAGAGTACTTTTT	58.364	24	24	28	190
i0_LQ_BSbp1_c117088/f1p0/492	1	c	(A)22gtactctgcgttgataccactgcttac(A)20gtactctgcgttgataccactgcttac(A)32gtactctgcgttgataccactgcttac(A)21gtactctgcatgttgataccactgcttac(A)21gtactctgcgttgataccactgcttac(A)18gtactctgcgttgataccactgctt(A)20gtactctgcgttgataccactgctt(A)22gtactctgcgttgataccactgcttac(A)18gtactctgcgttgataccatgcttac(A)19	453	18	470	tggtatcAACGCAGATTAAAAA	57.432	22	GCAGTGGTATCAACGCAGAG	59.47	20	20	0	108	tggtatcAACGCAGATTAAAAA	57.432	22	AGCAGTGGTATCAACGCAGA	59.47	20	20	0	109	tggtatcAACGCAGATTAAAAA	57.432	22	GCAGTGGTATCAACGCAGAG	59.47	20	20	0	167
i0_LQ_BSbp1_c117103/f1p0/782	1	c	(A)32gtactctgcgttgataccactgctcccatgtactctgcgttgataccactgcttac(A)19	107	651	757	ATATCCGTGTAAAGCGCCAC	59.988	20	CCAAGGTTAGCCGTTGGTTA	59.99	20	20	182	310	GTGTAAAGCGCCACAAGACA	59.911	20	CCAAGGTTAGCCGTTGGTTA	59.99	20	20	188	310	ATATCCGTGTAAAGCGCCAC	59.988	20	TGAAGTGAAGTCCTCCACCC	60.088	20	20	182	453
i0_LQ_BSbp1_c117149/f1p0/307	1	c	(T)29gtaagcagtggtgtatcaagcacgagtac(T)27gtaagcagtggtatcaacgcagaatac(T)29aagacagtggtatcaacgcagaaattta(T)24gtaagcagtggtatcaacagac(T)21	236	1	236	GCAGTGgtatcaacgCAGAA	59.871	20	gcagtggttatcaacGCAGA	59.871	20	20	89	257	GCAGTGgtgtatcaagcACG	60.333	20	gcagtggttatcaacGCAGA	59.871	20	20	33	257	GCAGTGgtatcaacgCAGAA	59.871	20	caacgcagagtaagcagtgg	59.658	20	20	89	270
i0_LQ_BSbp1_c11716/f1p0/836	2	p1	(A)126	126	687	812	AGACAAGAAGGGGAAGGGAA	60.045	20	TGCCAGAAAATCTTCAAGGG	60.184	20	20	378	628	GACAAGAAGGGGAAGGGAAC	59.912	20	TGCCAGAAAATCTTCAAGGG	60.184	20	20	379	628	CACGCTATCAAGAGGTGCAA	60.011	20	TCAAGGGTGTGCTTCATACG	59.716	20	20	340	615
i0_LQ_BSbp1_c11716/f1p0/836	1	p2	(GA)13	26	13	38	AGACAAGAAGGGGAAGGGAA	60.045	20	TGCCAGAAAATCTTCAAGGG	60.184	20	20	378	628	GACAAGAAGGGGAAGGGAAC	59.912	20	TGCCAGAAAATCTTCAAGGG	60.184	20	20	379	628	CACGCTATCAAGAGGTGCAA	60.011	20	TCAAGGGTGTGCTTCATACG	59.716	20	20	340	615
i0_LQ_BSbp1_c117180/f1p0/248	1	p1	(T)11	11	88	98	TTGTGATGCCGTAGCTCTTG	60.011	20	AAATTTTGCCAACCTTCCAA	59.429	20	20	135	239	TGTGATGCCGTAGCTCTTGT	59.47	20	AAATTTTGCCAACCTTCCAA	59.429	20	20	136	239	TTGTGATGCCGTAGCTCTTG	60.011	20	AATTTTGCCAACCTTCCAAAT	59.708	21	21	135	238
i0_LQ_BSbp1_c117235/f1p0/262	1	c	(A)19gtactctgcgttgataccactgcttac(A)16gtactctgcgttgataccactgcttac(A)16gtactctgcgttgataccactgctcccatgtactctgcgttgataccactgcttac(A)17gtactctgcgttgataccactgcttgtactc(A)15	224	19	242	TCTGCGTTGATACCACTGCT	59.47	20	AACGCAGAGTACATGGGAGC	60.285	20	20	41	163	TCTGCGTTGATACCACTGCTT	60.842	21	AACGCAGAGTACATGGGAGC	60.285	20	20	41	163	CTGCGTTGATACCACTGCTTA	59.003	21	AACGCAGAGTACATGGGAGC	60.285	20	20	42	163
i0_LQ_BSbp1_c11724/f1p0/976	1	p3	(CAA)7	21	568	588	ATCTCGATCCCCTCTCGATT	59.999	20	CAACAATCGGACGAAAAGGT	59.971	20	20	103	309	AATCTCGATCCCCTCTCGAT	59.999	20	CAACAATCGGACGAAAAGGT	59.971	20	20	102	309	ATCTCGATCCCCTCTCGATT	59.999	20	GAGCTTGCCGTGAGATTTTC	59.962	20	20	103	343
i0_LQ_BSbp1_c11726/f1p0/785	2	p1	(A)24	24	712	735	GTTCAAGCTGGTGGTTCCAT	59.973	20	AACGCAGAGTACATGGGGAC	59.997	20	20	556	695	GGCATTGCCTCTATTTTCCA	60.038	20	CCAGCTTGAACTGGCTAAGG	60.008	20	20	375	566	TGGCATTGCCTCTATTTTCC	60.038	20	CCAGCTTGAACTGGCTAAGG	60.008	20	20	374	566
i0_LQ_BSbp1_c11726/f1p0/785	1	p1	(T)25	25	1	25	GTTCAAGCTGGTGGTTCCAT	59.973	20	AACGCAGAGTACATGGGGAC	59.997	20	20	556	695	GGCATTGCCTCTATTTTCCA	60.038	20	CCAGCTTGAACTGGCTAAGG	60.008	20	20	375	566	TGGCATTGCCTCTATTTTCC	60.038	20	CCAGCTTGAACTGGCTAAGG	60.008	20	20	374	566
i0_LQ_BSbp1_c117265/f1p0/404	1	c	(A)26gtactctgcgttgataccactgcccatgtactctgcgttgataccactgcttac(A)23gtactctgcgttgataccactgcttac(A)32gtactctgcgttgataccactgcttac(A)29gtactctgcgttgataccactgcccatgtactctgcgttgataccactgcttac(A)32gtactctgcgttgataccactgcccatgtactctgcgttgataccactgcttac(A)32	390	3	392	TCTGCGTTGATACCACTGCT	59.47	20	ACGCAGAGTACATGGGCAG	59.871	19	19	168	343	TCTGCGTTGATACCACTGCT	59.47	20	ACGCAGAGTACATGGGCAG	59.871	19	19	109	257	TCTGCGTTGATACCACTGCT	59.47	20	ACGCAGAGTACATGGGCAG	59.871	19	19	109	343
i0_LQ_BSbp1_c117306/f1p0/914	2	c	(T)19gtagaagcagtggtatcaacgcagagtacatgggagcagtggtatcaacgcagagtc(T)24aagagtggtatcaacgcagagtacatgggcagtggtatcaacgcagagtacatgggcagtggtatcaacgcagagtactttg(T)39gtaagcagtggtatcaacgcagtgtac(T)11c(T)31gtaaggcagtggtatcaacgcagagtacatgggaagcagtggtatcaacgcagagtaa(T)18gagtt(A)24gtactctgcgttgataccatgcttacaaag(A)37gtatagtctgcgttgataccactgcttagc(A)12c(A)26gtactctgagttgataccactgcttgtactctgcgttgataccactgctcccatgtac…	718	128	845	GAAGCAGTGGTATCAACGCA	59.871	20	TCAACGCAGAGTACATGGGA	60.263	20	20	450	726	GAAGCAGTGGTATCAACGCA	59.871	20	AACGCAGAGTACATGGGAGC	60.285	20	20	450	724	GAAGCAGTGGTATCAACGCA	59.871	20	CATGGGAGCAGTGGTATCAA	59.522	20	20	450	713
i0_LQ_BSbp1_c117306/f1p0/914	1	p1	(T)22	22	1	22	GAAGCAGTGGTATCAACGCA	59.871	20	TCAACGCAGAGTACATGGGA	60.263	20	20	450	726	GAAGCAGTGGTATCAACGCA	59.871	20	AACGCAGAGTACATGGGAGC	60.285	20	20	450	724	GAAGCAGTGGTATCAACGCA	59.871	20	CATGGGAGCAGTGGTATCAA	59.522	20	20	450	713
i0_LQ_BSbp1_c117349/f1p0/871	1	p1	(A)34	34	795	828	GGGGCAAATCATCCTACTGA	59.894	20	GAGCAACTCGACTCACTCCC	59.993	20	20	252	528	GTCGGAGGGTGGTGTTCTAA	59.966	20	TCAGTAGGATGATTTGCCCC	59.894	20	20	95	271	TCTCAAAGAAAGGCGTGGTT	59.853	20	GAGCAACTCGACTCACTCCC	59.993	20	20	292	528
i0_LQ_BSbp1_c117383/f1p0/366	1	p1	(T)308	308	1	308
i0_LQ_BSbp1_c117393/f1p0/627	1	c	(A)19gtactctgcgttgataccactgcttac(A)24gtactctgcgttgataccactgcttac(A)28gtactctgcgttgataccactgcttac(A)22gtactctgcgttgataccactgcttac(A)25gtactctgcgttgataccactgcttac(A)27gtactctgcgttgataccactgcttac(A)25gtactctgcgttgataccactgcttac(A)14gtattctgcgttgataccactgcttac(A)18gtattctgcgttgataccactgcttac(A)21gtactctgcgttgataccactgctcccatgtactctgcgttgataccactgctcccatgtactctgcgttgataccactgcttac(A)19	570	19	588	TCTGcgttgatacCACTGCT	59.47	20	AACGCAGAGTACATGGGAGC	60.285	20	20	440	553	tctgcgttgatacCACTGCT	59.47	20	AACGCAGAGTACATGGGAGC	60.285	20	20	395	524	tctgcgttgatacCACTGCT	59.47	20	AACGCAGAGTACATGGGAGC	60.285	20	20	395	553
i0_LQ_BSbp1_c117399/f1p0/689	1	p1	(A)32	32	635	666	TAAGGCTCGACAAGGAAGGA	59.948	20	AACCTTGGCACTTGACATCC	59.973	20	20	23	206	TAAGGCTCGACAAGGAAGGA	59.948	20	CCGGTGGGTTTAGAAGATCA	59.926	20	20	23	122	TAAGGCTCGACAAGGAAGGA	59.948	20	CTGTCTGGCAGTTTCCACAA	59.873	20	20	23	272
i0_LQ_BSbp1_c11740/f1p1/952	1	c	(T)14gtaagcagtggtatcaacgcagagtaa(T)22gtaagcagtggtatcaacgcagagtacatgggagcagtggtatcaacgcagagtac(T)21ggaagcagtggtatcaacgcagagtac(T)19gtaagcatgtatcaacgcagagtac(T)19gtaagcagtggtatcaacgaccagagtac(T)22gtaagagcagtggtatcaacgcgagtacaagcagtggtatccaacgcagagtac(T)14ctttttttgtaagccagtggtatcaacgcagagtac(T)18gtaagcagttgggtatcaacgcagagtac(T)24gtaagcagtggtatcaacgcagaga(T)22actctgcgttgataccactgcttac(A)23gtactctgcgt…	936	1	936	CGCGAGTACAAGCAGTGGTA	60.073	20	GCAGTGGTATCAACGCAGAG	59.47	20	20	300	523	CGCGAGTACAAGCAGTGGTA	60.073	20	AGCAGTGGTATCAACGCAGA	59.47	20	20	300	524	CGCGAGTACAAGCAGTGGTA	60.073	20	GCAGTGGTATCAACGCAGAG	59.47	20	20	300	573
i0_LQ_BSbp1_c11742/f1p0/542	1	c	(T)33gtaagcagtggtatcaaagcagagtac(T)26gtaagcagtggtatcaacgcagagtac(T)35gtaagcagtggtatcaaagcagagtac(T)40gtaagcagtggtatcaacgcagagtacatgggcagtggtatcaacgcagagt(A)18gtactctgcgttgataccactgcttac(A)19gtactctgcgttgataccactgcttac(A)30gtactctgctttgataccactgcttac(A)25	440	45	484	GCAGTGGTATCAACGCAGAG	59.47	20	gcagtgttacacgcAGCAGT	60.128	20	20	290	521	GCAGTGGTATCAACGCAGAG	59.47	20	gcagtgttacacgcAGCAGT	60.128	20	20	263	521	AGCAGTGGTATCAACGCAGA	59.47	20	gcagtgttacacgcAGCAGT	60.128	20	20	262	521
i0_LQ_BSbp1_c11743/f1p0/842	1	c	(A)15c(A)13gtactctgcgttgataccatgctt(A)28gtactctgcgtgataccactgcttac(A)21	128	692	819	CTCCAGTGGTGCCTTTTAGC	59.875	20	TTGTCCAAATCTCCACCCTC	59.903	20	20	222	324	TCAAGAAGGCACAGGAAGGT	59.844	20	CGcAAGCATACTCCCATTTT	60.096	20	20	437	682	TCTCTCCAGTGGTGCCTTTT	59.844	20	TTGTCCAAATCTCCACCCTC	59.903	20	20	219	324
i0_LQ_BSbp1_c117460/f1p0/970	1	c	(A)27gtactctgcgttgataccactgctcccatgtactctgcgttgataccactgctcccatgtactctgcgttgataccactgcttac(A)24gtactctgcgttgataccactgcttac(A)23	186	769	954	CGAGCTTGGAGGAAGTGAAG	60.126	20	GCATGAATCCAACCCAATTC	60.141	20	20	393	520	TGCAGAGGCTGAGATGCTTA	59.847	20	GCATGAATCCAACCCAATTC	60.141	20	20	241	520	GGAGGAAGTGAAGGAGGCTT	59.817	20	GCATGAATCCAACCCAATTC	60.141	20	20	400	520
i0_LQ_BSbp1_c11747/f1p1/536	1	c	(A)164t(A)31gtactctgcgttgataccactgcttac(A)39	262	255	516	CTTCTGATTCATGCAAGCCA	59.948	20	TCTCAGATGCGCTCATTAACAT	59.873	22	22	68	224	CTTCTGATTCATGCAAGCCA	59.948	20	CTCAGATGCGCTCATTAACA	57.602	20	20	68	223	CTTCTGATTCATGCAAGCCA	59.948	20	TCAGATGCGCTCATTAACATT	58.401	21	21	68	222
i0_LQ_BSbp1_c117475/f1p5/238	1	c	(T)38gtaagcagtggtatcaacgcagagtacatgggcagtggtatcaacgcagagt(A)22	112	119	230	AACGCAGAGTACATGGGAGC	60.285	20	TCTGCGTTGATACCACTGCT	59.47	20	20	50	178	AACGCAGAGTACATGGGAGC	60.285	20	TCTGCGTTGATACCACTGCT	59.47	20	20	21	178	CATGGGAGCAGTGGTATCAA	59.522	20	ACTGCCCATGTACTCTGCGT	60.743	20	20	61	191
i0_LQ_BSbp1_c117479/f1p0/253	1	p1	(T)85	85	1	85	CAGCATACCCACAAACAGAAAA	60.032	22	AGGAGGTTGATTGAGCTGTGA	59.859	21	21	151	252	GAACAGCATACCCACAAACAGA	60.037	22	AGGAGGTTGATTGAGCTGTGA	59.859	21	21	148	252	CAGCATACCCACAAACAGAAAA	60.032	22	GGAGGTTGATTGAGCTGTGA	58.802	20	20	151	251
i0_LQ_BSbp1_c117488/f1p0/951	2	c	(A)10gtaagctttctggttgtggattgggtttttcctttctttaatggattgttgctgtaggtggagggggtttctcattttgaatcagg(A)47c(A)41g(A)47gtttttta(T)29	270	641	910	TCTCATGGATGCCTGGTGTA	60.072	20	aaaaacccaatccacaacca	60.066	20	20	429	679	TCTCATGGATGCCTGGTGTA	60.072	20	aaaccattttcccccaaaac	59.903	20	20	429	534	GGGACTTACGGCAATCTTCA	60.074	20	aaaccattttcccccaaaac	59.903	20	20	294	534
i0_LQ_BSbp1_c117488/f1p0/951	1	p2	(AT)15	30	375	404	TCTCATGGATGCCTGGTGTA	60.072	20	aaaaacccaatccacaacca	60.066	20	20	429	679	TCTCATGGATGCCTGGTGTA	60.072	20	aaaccattttcccccaaaac	59.903	20	20	429	534	GGGACTTACGGCAATCTTCA	60.074	20	aaaccattttcccccaaaac	59.903	20	20	294	534
i0_LQ_BSbp1_c11750/f1p7/298	1	c	(T)16gtaaagccagtggtatcaacgcagagta(T)26gtaagcagtggtatcaacgcagagtac(T)27gtaagcagtggtatatcaacgcagagtac(T)18aactcttgcgttgataccactgcttcactctgcgttgataccactgcattatactctgcttgattaccactgattac(A)26	274	1	274	AAAGCCAGTGGTATCAACGC	60.14	20	GCAGTGGTATCAACGCAAGA	59.871	20	20	18	193	AAAGCCAGTGGTATCAACGC	60.14	20	gAAGCAGTGGTATCAACGCA	59.871	20	20	18	196	AAAGCCAGTGGTATCAACGC	60.14	20	cgcagagtgAAGCAGTGGTA	60.199	20	20	18	204
i0_LQ_BSbp1_c117510/f1p0/293	1	c	(T)13gttttgtaagcaggtggtagcaacgcagagtactgttgttgttttgttgtttttgttttgtggagcagtggtatcaacgcagagt(A)22ggacgctgcgttgataccactgcttac(A)24gtactctgcgttgataccactgcttac(A)23	221	49	269	aggtggtagcaacgcagagt	59.937	20	gtatcaacGCAGCGTCCTTT	60.278	20	20	72	184	tggtggaacagtgggtatca	59.806	20	gtatcaacGCAGCGTCCTTT	60.278	20	20	13	184	tgggtatcaacgcaGAGTGA	60.263	20	CCACTGCTCCACAAAACAAA	59.734	20	20	24	131
i0_LQ_BSbp1_c117514/f1p2/405	1	c	(T)24gtaagcagtggtatcaacgcagagatac(T)19gtaagcagtggtatcaacgcagagtac(T)27gtaagcagtggtatcaacgcagagtac(T)31gtaagcagtggtatcaacgcagagt(A)19tctctggttgataccactgcttac(A)30gtactcttgcgttgataccactgcttac(A)26gtatactctgcgttgataccactctaac(A)18	381	1	381	GCAGTGGTATCAACGCAGAG	59.47	20	GCAGTGGTATCAACGCAAGA	59.871	20	20	187	304	AGCAGTGGTATCAACGCAGA	59.47	20	GCAGTGGTATCAACGCAAGA	59.871	20	20	186	304	GCAGTGGTATCAACGCAGAG	59.47	20	GCAGTGGTATCAACGCAAGA	59.871	20	20	129	304
i0_LQ_BSbp1_c117546/f1p0/748	1	p1	(A)391	391	334	724	CCGATGAAAGGCAGAATAGG	59.662	20	ATGAAGGTTTGGCCATCTCA	60.461	20	20	55	154	CCGATGAAAGGCAGAATAGG	59.662	20	AATGAAGGTTTGGCCATCTC	58.984	20	20	55	155	AGTGATCCTCCGATGAAAGG	59.09	20	ATGAAGGTTTGGCCATCTCA	60.461	20	20	46	154
i0_LQ_BSbp1_c11755/f1p0/242	1	c	(T)26gtgag(A)34cagagt(A)21gtactctgcgttgatagactgctgt(A)21gtactctgcgttgattacacctatgctt(A)27	193	1	193	CTCTGCGTTGATAGACTGCTG	58.84	21	tcaacgcaagTAAGCAGTGG	60.05	20	20	95	228	TCTGCGTTGATAGACTGCTG	57.734	20	tcaacgcaagTAAGCAGTGG	60.05	20	20	96	228	TGCGTTGATAGACTGCTGTAAAA	59.96	23	tcaacgcaagTAAGCAGTGG	60.05	20	20	98	228
i0_LQ_BSbp1_c117598/f1p12/854	1	c	(A)60t(A)33gtactctgcgttgataccactgcttac(A)21	142	689	830	GTCGACGATCTCATCACCCT	60.08	20	GCGTGGACGGAGAAGTAGAG	60.012	20	20	259	374	ATCCACGACAAGATAAGCGG	60.096	20	GCGTGGACGGAGAAGTAGAG	60.012	20	20	154	374	CTCTACTTCTCCGTCCACGC	60.012	20	GGTGCAAGACATGAACATCG	60.12	20	20	355	577
i0_LQ_BSbp1_c117638/f1p0/254	1	c	(T)14cttttgttttagctcaaggcagtggtatcaaccagagtac(T)25gcttaaagcagtggtaatcaaaccgcagaagctttac(T)15cttttttactctgcgttgatttaaccactgggccttacttgtctgcgtgataaccacttgcttac(A)27	223	4	226	AGCAGTggtaatcaaaccgc	60.14	20	GCAAGtggttatcacgcaga	59.871	20	20	88	194	ggtaatcaaaccgcagAAGC	59.713	20	GCAAGtggttatcacgcaga	59.871	20	20	94	194	AGCAGTggtaatcaaaccgc	60.14	20	cagtgggtatcaacgCAAGA	59.716	20	20	88	248
i0_LQ_BSbp1_c11764/f1p1/367	1	c	(A)17gtactctgcgttgataccactgcttgtaactctgcgttgataccggactggcttac(A)29gtactctgcgttgataccactgcttac(A)25ggactctgcgttgataccaccactgccttacccaat(A)20tgtactctgcgttgataccactgcttac(A)34gtactctgcgttgataccactgcttac(A)19	318	1	318	TCTGCGTTGATACCACTGCT	59.47	20	AACGCAGAGTACATGGGAGC	60.285	20	20	215	358	TCTGCGTTGATACCACTGCT	59.47	20	AACGCAGAGTACATGGGAGC	60.285	20	20	106	358	accggACTGGCTTACAAAAA	59.609	20	GCAGTGGTATCAACGCAGAG	59.47	20	20	58	233
i0_LQ_BSbp1_c117664/f1p0/505	1	c	(A)30gtactctgcgttgataccactgcttac(A)28	85	398	482	GCAGCGGAGGTCAACATACT	60.285	20	TTTCCTCCACTACCACCACC	59.82	20	20	133	337	GGCGGTGGTCAACATACTTC	60.384	20	TTTCCTCCACTACCACCACC	59.82	20	20	171	337	GCAGCGGAGGTCAACATACT	60.285	20	CACTACCACCACCACCATGA	60.285	20	20	133	330
i0_LQ_BSbp1_c11768/f1p5/234	1	c	(T)18gtaaagcagtggtatcacaacgcagagtaac(T)26gttgtaagcagtggtatatcaagccagagatac(T)24actctgcttgatccactgccttactctgcgttgataaccactgcttc(A)33	212	1	212	GCAGTGgtatcaCAACGCAG	60.333	20	GCAGTGGttatcaacgcaga	59.871	20	20	23	175	AGCAGTGgtatcaCAACGCA	60.333	20	GCAGTGGttatcaacgcaga	59.871	20	20	22	175	GCAGTGgtatcaCAACGCAG	60.333	20	caacgcagagtaaggcagtg	59.658	20	20	23	164
i0_LQ_BSbp1_c117706/f1p0/741	1	p1	(A)11	11	650	660	caGTCGTCACAGTCCTGGAA	59.864	20	GACAGCAGATGGAGGAAAGC	59.957	20	20	22	146	GCTTTCCTCCATCTGCTGTC	59.957	20	TAAAGTGGAGACAGGACGCC	60.255	20	20	127	244	cctccaGTCGTCACAGTCCT	60.306	20	GACAGCAGATGGAGGAAAGC	59.957	20	20	18	146
i0_LQ_BSbp1_c117728/f1p0/383	1	p1	(A)12	12	5	16	TAGAGTTCCAGGTGGGGTTG	59.959	20	CTTGGGAACCTTTGTTGCAT	59.971	20	20	38	231	TAGAGTTCCAGGTGGGGTTG	59.959	20	TTCTTGGGAACCTTTGTTGC	60.088	20	20	38	233	GTGGGGTTGTCATGGAATTT	59.508	20	CTTGGGAACCTTTGTTGCAT	59.971	20	20	49	231
i0_LQ_BSbp1_c117728/f1p0/383	2	c	(A)49t(A)30gtactctgcgttgataccactgcttac(A)20	127	233	359	TAGAGTTCCAGGTGGGGTTG	59.959	20	CTTGGGAACCTTTGTTGCAT	59.971	20	20	38	231	TAGAGTTCCAGGTGGGGTTG	59.959	20	TTCTTGGGAACCTTTGTTGC	60.088	20	20	38	233	GTGGGGTTGTCATGGAATTT	59.508	20	CTTGGGAACCTTTGTTGCAT	59.971	20	20	49	231
i0_LQ_BSbp1_c11773/f1p0/226	1	c	(T)19gtaagcagtggtatcaacgcagagtac(T)45gtaagcagtggtatcaacgcagagtac(T)22	140	42	181	GCAGTGGTATCAACGCAGAG	59.47	20	GCAGTGGTATCAACGCAGAG	59.47	20	20	64	201	GCAGTGGTATCAACGCAGAG	59.47	20	GCAGTGGTATCAACGCAGAG	59.47	20	20	64	228	GCAGTGGTATCAACGCAGAG	59.47	20	AGCAGTGGTATCAACGCAGA	59.47	20	20	64	229
i0_LQ_BSbp1_c117738/f1p0/535	3	p1	(A)30	30	467	496	aagcagtggggtaatcaacg	59.993	20	ggtaaacgcaggggaCAGTA	59.993	20	20	184	351	acgcagagtaagcagtgggt	59.937	20	ggtaaacgcaggggaCAGTA	59.993	20	20	201	351	cagtgggttcacGCAGAGTA	59.897	20	ggtaaacgcaggggaCAGTA	59.993	20	20	213	351
i0_LQ_BSbp1_c117738/f1p0/535	2	c	(A)31gtaactctgcgtttttgattaccaactgctttatttaac(A)27	97	233	329	aagcagtggggtaatcaacg	59.993	20	ggtaaacgcaggggaCAGTA	59.993	20	20	184	351	acgcagagtaagcagtgggt	59.937	20	ggtaaacgcaggggaCAGTA	59.993	20	20	201	351	cagtgggttcacGCAGAGTA	59.897	20	ggtaaacgcaggggaCAGTA	59.993	20	20	213	351
i0_LQ_BSbp1_c117738/f1p0/535	1	c	(T)45gtaagcagttggtatcaacgcagaggtaac(T)22g(T)24	122	1	122	aagcagtggggtaatcaacg	59.993	20	ggtaaacgcaggggaCAGTA	59.993	20	20	184	351	acgcagagtaagcagtgggt	59.937	20	ggtaaacgcaggggaCAGTA	59.993	20	20	201	351	cagtgggttcacGCAGAGTA	59.897	20	ggtaaacgcaggggaCAGTA	59.993	20	20	213	351
i0_LQ_BSbp1_c11775/f1p0/695	2	p1	(A)11	11	190	200	ACCACCAAACCCTAAAACCC	59.955	20	AAGTATGCTTGGTTGACGCC	60.14	20	20	166	305	AACCCTAAAATTCCAACGGC	60.184	20	AAGCAATCTATGCCATTGCC	60.067	20	20	198	465	ACCACCAAACCCTAAAACCC	59.955	20	TACGGACTCAGCAGCGTAGA	59.764	20	20	166	419
i0_LQ_BSbp1_c11775/f1p0/695	1	p1	(T)26	26	1	26	ACCACCAAACCCTAAAACCC	59.955	20	AAGTATGCTTGGTTGACGCC	60.14	20	20	166	305	AACCCTAAAATTCCAACGGC	60.184	20	AAGCAATCTATGCCATTGCC	60.067	20	20	198	465	ACCACCAAACCCTAAAACCC	59.955	20	TACGGACTCAGCAGCGTAGA	59.764	20	20	166	419
i0_LQ_BSbp1_c11779/f1p0/641	1	c	(T)24gtaagcagtggtatcaacgcagagtacatgggagcagtggtatcaacgcagagtacatgggagcagtggtatcaacgcagagtac(T)22gtaagcagtggtatcaacgcagagtac(T)25gtaagcagtggtatcaacgcagagtag(T)10gtaagcagtggtatcaacgcagagaagcagtttta(T)18gtaagcagtggtatcaacgcagagtac(T)13gtaagcatgttcaacagaga(T)16gtaagcgtgtatcaacgcagagtac(T)16aagcagtggtatcaacgcagagtac(T)20gtaagcagtggtatcaacgcagagtac(T)23gtaagcagtggtatcaacgcagagtac(T)20ggacagcagtggtatcacg…	572	23	594	GCAGTGGTATCAACGCAGAG	59.47	20	TCAACGCAGAGTACATGGGA	60.263	20	20	511	640	AGCAGTGGTATCAACGCAGA	59.47	20	TCAACGCAGAGTACATGGGA	60.263	20	20	510	640	GCAGTGGTATCAACGCAGAG	59.47	20	TCAACGCAGAGTACATGGGA	60.263	20	20	461	640
i0_LQ_BSbp1_c117803/f1p0/433	1	p2	(TA)17	34	170	203	TCTGTCTCATCGTTGCTGCT	59.733	20	AACAGAATGCTCGCTCAACA	59.596	20	20	81	330	CTTCCGGCGATGTAATTGTT	59.96	20	AATGCTCGCTCAACACACAT	59.323	20	20	115	325	GTGCCCATTGATCTGTCTCA	59.637	20	AACAGAATGCTCGCTCAACA	59.596	20	20	70	330
i0_LQ_BSbp1_c117833/f1p0/591	1	c	(T)19gtaagcaggtggtatcacgcagtaagcagtggtatcaacgcagagt(A)18gtactctgcgttgataccactgcttac(A)28gtactctgcgttgataccactgcttac(A)26gtactctgcgttgataccactgcttac(A)33gtactctgcgttgataccactgcttac(A)24gtactctgcgttgataccactgcttac(A)30gtactctgcgttgataccactgcttac(A)26gtactctgcgttgataccactgcttac(A)24gtactctgcgttgataccactgcttac(A)21gtactctgcgttgataccactgcttcac(A)12c(A)12	564	1	564	GCAGGTGgtatcacgcagTA	59.746	20	GCAGTGGTATCAACGCAGAG	59.47	20	20	23	160	GCAGGTGgtatcacgcagTA	59.746	20	AGCAGTGGTATCAACGCAGA	59.47	20	20	23	161	GCAGGTGgtatcacgcagTA	59.746	20	GCAGTGGTATCAACGCAGAG	59.47	20	20	23	213
i0_LQ_BSbp1_c117844/f1p0/254	1	c	(T)26gctagcaagcagtggtatcaacgcagagtacaacgcagtcgtgttatcaacgcagagtac(T)26cttcgtaagcagtggttcatcaacgctcagggtatcaacgcagagtac(T)23	183	26	208	catcaacgctCAGGGTATCA	59.673	20	GCAGTGGTATCAACGCAGAG	59.47	20	20	154	255	catcaacgctCAGGGTATCA	59.673	20	AGCAGTGGTATCAACGCAGA	59.47	20	20	154	256	CAACGCAGAGTACAAcgcag	60.652	20	TGATACCCTGagcgttgatg	59.673	20	20	69	173
i0_LQ_BSbp1_c117900/f1p0/975	1	p2	(AG)8	16	40	55	ATCTTCCTTGCATCACAGGG	60.073	20	AGTCTGATTGGCCACAAACC	59.973	20	20	560	835	ATCTTCCTTGCATCACAGGG	60.073	20	TTGGCCACAAACCACAGATA	59.964	20	20	560	828	GGAAAGCGCTCAGAGAGAGA	59.973	20	GGTCGGAAGCAAAGGTTGTA	60.11	20	20	28	228
i0_LQ_BSbp1_c11791/f1p0/386	1	c	(T)20gtaagcagtggtatcaaagcagtgtacaagcagagtggtatcaaacgcaggagtacaagcagtggtaatcacatcgcagagtacttgc(T)22gtaagcagtggtatcaacgcagagtac(T)14a(T)12gtaagcagtggtatcaaacgcagagtactttc(T)18c(T)10gtaagcagtggtatcaacgccagagtac(T)17	290	1	290	caaacgcaggagtacaagca	60.05	20	ACGCAGGAGTAAGCAGTGGT	59.937	20	20	61	322	GCAGTGGTATCAAACGCAGA	59.871	20	ACGCAGGAGTAAGCAGTGGT	59.937	20	20	188	322	gcagagtggtatcaaacgca	59.871	20	ACGCAGGAGTAAGCAGTGGT	59.937	20	20	49	322
i0_LQ_BSbp1_c117919/f1p0/823	1	c	(T)21gtaagcagtggtatcacgcagagtac(T)29gtaagcagtggtatcaacgcagagtac(T)19gtagcgtgtatcaacgcagagtacaagcagtggtatcaacgcagagtaagagttattaacgcggtatctcgataca(T)25ggtaagcagtagtatcaacgcagagtacaaagcagtggtattttttacgcagagtacagagtttggtatcaagctgtatagatactttgc(T)17gtaaccccgatggtatcaacgcagagtac(T)23gttaacagtggtatctcgcaatgcagagacttttttttg(T)31gtaagctagtggtatcaacgcagagtacactaacatttgtatcataacgcagcagtaagtagcagtggtatcaacgc…	730	1	730	CGCAGAGTACAaagcagtgg	59.658	20	CTCtgcattgcgagataccA	59.972	20	20	241	409	GCAGTGGTATCAACGCAAGA	59.871	20	TCAACGCAGAGTACATGGGA	60.263	20	20	513	788	GCAGTGGTATCAACGCAAGA	59.871	20	AACGCAGAGTACATGGGAGC	60.285	20	20	513	786
i0_LQ_BSbp1_c11792/f1p1/252	1	c	(T)12gtaagcagtggtatcaacgcagagtacatgggagcagtggtatcaacgcagagt(A)28gtactctgcgttgataccactgcttac(A)24gtactctgcgttgataccactgctcccatgtactctgcgttgataccactgcttac(A)36	237	1	237	TCAACGCAGAGTACATGGGA	60.263	20	gcatgtgtcaacgCAGAGAT	59.87	20	20	25	258	AACGCAGAGTACATGGGAGC	60.285	20	gcatgtgtcaacgCAGAGAT	59.87	20	20	27	258	TCAACGCAGAGTACATGGGA	60.263	20	TCAACGCAGAGTACATGGGA	60.263	20	20	25	187
i0_LQ_BSbp1_c117924/f1p1/258	1	c	(T)26gtaagcagtgtatcaacgcaggtacaagcagtgtatcaacgcagagtacgcagtggtatcaaacgcagagt(A)12caaaagtatctctgcgttatttaccactgcttac(A)11g(A)17	172	28	199	GCAGTGGTATCAAACGCAGA	59.871	20	gaacggcagagtaccAAAGC	59.882	20	20	102	239	GCAGTGGTATCAAACGCAGA	59.871	20	atcacgaacggcagagtacc	60.142	20	20	102	244	GCAGTGGTATCAAACGCAGA	59.871	20	ggtatcacgaacggcagagt	60.142	20	20	102	247
i0_LQ_BSbp1_c11793/f1p10/267	1	c	(T)19gtaagcagtggtatcaacgcagagtac(T)35gtaagcagtggtatcaacgcagagtac(T)17actctgcgttgataccactgcccatgtactctgcgttgataccactgcttac(A)27gtactctccactgcttac(A)26	248	1	248	GCAGTGGTATCAACGCAGAG	59.47	20	GCAGTGGTATCAACGCAGAG	59.47	20	20	23	145	GCAGTGGTATCAACGCAGAG	59.47	20	GCAGTGGTATCAACGCAGAG	59.47	20	20	23	172	GCAGTGGTATCAACGCAGAG	59.47	20	AGCAGTGGTATCAACGCAGA	59.47	20	20	23	173
i0_LQ_BSbp1_c117960/f1p0/802	2	p1	(C)10	10	233	242	ACCTCTTTCCCACTTCCGTT	59.972	20	GGCTAGCTGGAGTGTTGGAG	60.012	20	20	300	571	AAGCAACAACCATTGATCCC	59.797	20	GGCTAGCTGGAGTGTTGGAG	60.012	20	20	395	571	AACTCCCTGCTCGATTTCCT	60.212	20	GGCTAGCTGGAGTGTTGGAG	60.012	20	20	354	571
i0_LQ_BSbp1_c117960/f1p0/802	1	p2	(CT)20	40	16	55	ACCTCTTTCCCACTTCCGTT	59.972	20	GGCTAGCTGGAGTGTTGGAG	60.012	20	20	300	571	AAGCAACAACCATTGATCCC	59.797	20	GGCTAGCTGGAGTGTTGGAG	60.012	20	20	395	571	AACTCCCTGCTCGATTTCCT	60.212	20	GGCTAGCTGGAGTGTTGGAG	60.012	20	20	354	571
i0_LQ_BSbp1_c117970/f1p0/515	1	c	(T)16aactctgcgttgataccactgctcccatgtactctgcgttgataccactgcttac(A)20tactactgtcttgatacaactgctac(A)23gtactctgcgtgataccactggcttac(A)19gtactctgcgttgataccactgcttac(A)19gtactctgcgttgataccatgctttac(A)22gtactctgcgttgataccactgcttac(A)25gtactctgcgttgataccactgcttac(A)23gtactctgcgtgataccactcttac(A)25gtactctgcgttgatacctgctgcttatc(A)23	485	1	485	CCACTGCTCCCATGTACTCTG	60.717	21	TAAGCCAGTGGTATCACGCA	60.28	20	20	31	165	GCTCCCATGTACTCTGCGTT	60.285	20	GTAAGCCAGTGGTATCACGC	58.256	20	20	36	166	CACTGCTCCCATGTACTCTGC	60.87	21	TAAGCCAGTGGTATCACGCA	60.28	20	20	32	165
i0_LQ_BSbp1_c11798/f1p4/294	1	c	(T)30gtaagcagtggtatcaacgcagagtac(T)33gtaagcagtggtatcaacgcagagtac(T)32aagcagtgtatcaacgcagcagtatta(T)24actctgcgttgataccactgcttactctgcgttgaaacagcttac(A)26	271	1	271	GCAGTGGTATCAACGCAGAG	59.47	20	CAacgcagagTAAGCAGTGG	59.658	20	20	94	233	AGCAGTGGTATCAACGCAGA	59.47	20	CAacgcagagTAAGCAGTGG	59.658	20	20	93	233	GCAGTGGTATCAACGCAGAG	59.47	20	CAacgcagagTAAGCAGTGG	59.658	20	20	34	233
i0_LQ_BSbp1_c117991/f1p7/640	1	c	(A)69t(A)10	80	553	632	CTTTCGACATGGCAGAGACA	59.984	20	tgcacactgaattctgctcc	59.992	20	20	42	269	CTTTCGACATGGCAGAGACA	59.984	20	tatgctgatgtgaagagccg	59.972	20	20	42	300	TCCGATCTTGCAGAGACCTT	59.95	20	tgcacactgaattctgctcc	59.992	20	20	25	269
i0_LQ_BSbp1_c11800/f1p18/878	1	c	(A)29gtactctgcgttgataccactgcttac(A)19	75	759	833	ATCCTGGTGGATGATGGTGT	60.056	20	AGCTTTGCTGCAGCTTTCAT	60.3	20	20	405	655	ATCCTGGTGGATGATGGTGT	60.056	20	GCTTTCATCCACTGGAGACC	59.661	20	20	405	643	ATCGGCCTCTTCGAAGTTCT	60.349	20	AGGAACGCCTGTCCTCCTAT	60.096	20	20	193	332
i0_LQ_BSbp1_c118031/f1p0/782	1	p1	(T)25	25	1	25	TTACGCTGCTGAAACGAATG	60.014	20	GAGCTAGTGCCTTGTGAGGG	60.012	20	20	418	600	CATTACGCTGCTGAAACGAA	60.014	20	GAGCTAGTGCCTTGTGAGGG	60.012	20	20	416	600	CCCTCACAAGGCACTAGCTC	60.012	20	CGAGAGATCGATTCGAGAGG	60.05	20	20	581	726
i0_LQ_BSbp1_c118052/f1p0/333	1	c	(T)15aatattttcgtaagcaagctctgcactatcaacgcagcagtaaagagccagtacggtatatcaacggaagagtacac(T)19attttttttattttgtaagcagtagctaagtggtatcaacggagagtac(T)25gtaagcagtggtaatcaacgcagcagagtac(T)24	240	17	256	TGgtaatcaacgcAGCAGAG	60.011	20	gcagtggtgtatcaacgcag	60.333	20	20	209	333	GTGgtaatcaacgcAGCAGA	59.871	20	gcagtggtgtatcaacgcag	60.333	20	20	208	333	cgcagcagtaaagagccagt	60.73	20	CTCTGCTgcgttgattacCA	60.011	20	20	63	228
i0_LQ_BSbp1_c11806/f1p3/841	1	c	(T)10cttcagtatagtttttagtgtgtaatagggtcgtt(A)37	82	639	720	GGCCTCTTCGAGAACTCCTT	59.957	20	AGGTGTTGGCAATTAGGCAG	60.132	20	20	287	437	AGAGCATCCTTTGGCTGAAA	59.955	20	AGGTGTTGGCAATTAGGCAG	60.132	20	20	264	437	GGCCTCTTCGAGAACTCCTT	59.957	20	CAATTAGGCAGAGCCAGGAC	59.836	20	20	287	428
i0_LQ_BSbp1_c118084/f1p0/762	1	p1	(T)11	11	417	427	TGCAATTTGTATCAGGCTGG	59.688	20	TAATAGCCATCGATCAGCCC	60.023	20	20	188	393	CTAAACAATCTTGGGGGCTG	59.564	20	GCTCATGCAATTGAACCTCA	59.805	20	20	360	470	TAAACAATCTTGGGGGCTGA	60.439	20	GCTCATGCAATTGAACCTCA	59.805	20	20	361	470
i0_LQ_BSbp1_c118116/f1p0/314	1	c	(T)18g(T)11gtaagcagtggtggtatcaacgcagaagtac(T)25gtaaagcagtggtatcaacgcagaaagagtac(T)20gtaagcagtcgggtatcaacggagagtac(T)22gactctgcgttgataccactgcttactctgcgtttgataccactgcttac(A)26	265	22	286	GCAGTGgtatcaacgcagaA	59.871	20	GCAGTGGTATCAAACGCAGA	59.871	20	20	112	255	tgGTGGTATCAACGCAGAAG	59.716	20	GCAGTGGTATCAAACGCAGA	59.871	20	20	59	255	gtgGTGGTATCAACGCAGAA	59.572	20	GCAGTGGTATCAAACGCAGA	59.871	20	20	58	255
i0_LQ_BSbp1_c118135/f1p0/332	1	c	(T)21gtaagcagtggtatcaacgcagagctac(T)22gaagcagtggtatcaacgcagagtactttcactttttttttctttttttccttgtaccagcagtcggtataaacgccagagtac(T)13ctccttctttcttcactcgcttgaacaccacccatgcttac(A)24gttactctgcgttgataccactgcttac(A)10c(A)12	284	26	309	GAAGCAGTGGTATCAACGCA	59.871	20	TAAGCATgggtggtgttcaa	59.964	20	20	96	232	ttgaacaccacccATGCTTA	59.964	20	AAGCAGTGGTATCACGCAGA	59.47	20	20	213	332	GCAGTGGTATCAACGCAGAG	59.47	20	TAAGCATgggtggtgttcaa	59.964	20	20	99	232
i0_LQ_BSbp1_c11815/f1p0/627	1	c	(T)24aagcatggtatccagagtacaacgtagagtacaagcagtggtatcaacgcagagtac(T)14gtaagcagtggtatcaacgcagagtacatgggcagtggtatcaacgcagagt(A)23gtactctgcgttgataccactgcttac(A)22gtattctgcgttgataccactgcttac(A)19gtattctgcgttgataccactgcttac(A)27gtactctgcgttgataccactgcttac(A)21gtactctgcgttgataccactgctcccatgtactctgcgttgataccactgcttac(A)30gtactctgcgttgataccactgcttac(A)37gtactctgcgttgataccactgcccatgtactctgcgttgataccactgcttac…	588	1	588	GCAGTGGTATCAACGCAGAG	59.47	20	GCAGTGgtatcaacgCAGAA	59.871	20	20	126	241	GCAGTGGTATCAACGCAGAG	59.47	20	GCAGTGgtatcaacgCAGAA	59.871	20	20	126	287	GCAGTGGTATCAACGCAGAG	59.47	20	GCAGTGgtatcaacgCAGAA	59.871	20	20	99	241
i0_LQ_BSbp1_c118165/f1p0/705	1	c	(A)42tg(A)30gtactctgcgttgataccactgcttac(A)20gtactctgcgttgataccactgcttac(A)24gtactctgcgttgataccactgcttac(A)17	216	468	683	GGGCAAGACTGTCTCTCAGC	60.143	20	TGAGAATAAAATGGCCCAGG	59.894	20	20	148	427	TTGAGCAAAGCAGGGAAGTT	59.993	20	TACCGGTGTGTAGATGCTGC	59.746	20	20	125	336	GGGCAAGACTGTCTCTCAGC	60.143	20	AAAATGGCCCAGGAATAAGG	60.143	20	20	148	420
i0_LQ_BSbp1_c11818/f1p0/410	1	c	(T)25gtaagcagtggtatcaacgcagagtac(T)18gtaagcagtggtatcaacgcagagtac(T)20actctgcgttgataccactgctcccatgtactctgcgttgataccactgcttac(A)78gtactctgcgttgataccactgcttac(A)23gtactctgcgttgataccactgcttac(A)32	358	22	379	CTGCGTTGATACCACTGCTC	59.47	20	CAACGCAGAGTAACGCAGAG	59.805	20	20	141	402	GCAGTGGTATCAACGCAGAG	59.47	20	TCAACGCAGAGTACATGGGA	60.263	20	20	50	178	AGCAGTGGTATCAACGCAGA	59.47	20	TCAACGCAGAGTACATGGGA	60.263	20	20	49	178
i0_LQ_BSbp1_c11820/f1p53/598	1	c	(A)53g(A)29gtactctgcgttgataccactgcttac(A)22	132	446	577	AATTCTTCCCCGAGTGTGTG	59.966	20	ATGTGATGCAAGAGCCACAG	59.862	20	20	165	397	CATAGCGTGCATTTGCTGAT	59.862	20	CCTTAACGGATCCATCCAAA	59.756	20	20	47	153	GGATGGATCCGTTAAGGACA	59.75	20	ATGTGATGCAAGAGCCACAG	59.862	20	20	137	397
i0_LQ_BSbp1_c11823/f1p0/307	1	c	(A)18gtactctgcgttgataccactgcttatc(A)19gtactctgcgttgatataccactgcttac(A)29gatactcttgcgttgataccactgcttac(A)20gtactctgcgttgataccactgcttac(A)18gtactctgcgctgataccactgcttac(A)18	262	21	282	tggtatcaacGCAGAGTAGAAAA	58.955	23	GCAGTGGTATCAACGCAAGA	59.871	20	20	1	167	tggtatcaacGCAGAGTAGAAAAA	60.179	24	GCAGTGGTATCAACGCAAGA	59.871	20	20	1	167	gtggtatcaacGCAGAGTAGAAAA	59.729	24	GCAGTGGTATCAACGCAAGA	59.871	20	20	0	167
i0_LQ_BSbp1_c118255/f1p1/437	1	c	(T)26gtaagcacagtggtatcaacgcagagtac(T)25gtaagcagtggtatcaacgcagagtac(T)12c(T)19gtaagcagtggtatcaacgcagagtac(T)26gtaagcagtggtatcaacgcagagt(A)26gtactcggcgttgataccactgttac(A)21gtactctgcgtgttgtacgctccactgct(A)18	337	22	358	GCAGTGGTATCAACGCAGAG	59.47	20	acggaagcagtgtaggcagt	59.937	20	20	217	395	AGCAGTGGTATCAACGCAGA	59.47	20	acggaagcagtgtaggcagt	59.937	20	20	216	395	GCAGTGGTATCAACGCAGAG	59.47	20	acggaagcagtgtaggcagt	59.937	20	20	164	395
i0_LQ_BSbp1_c118267/f1p0/479	1	p1	(A)10	10	189	198	TGCAAGACCAAGAAAACACA	57.867	20	GCGCAACCCTCTAAACTTCA	60.386	20	20	84	342	TGCAAGACCAAGAAAACACA	57.867	20	TGCGCAACCCTCTAAACTTC	60.386	20	20	84	343	TGCAAGACCAAGAAAACACA	57.867	20	TAGTTGTGCGCAACCCTCTA	59.488	20	20	84	349
i0_LQ_BSbp1_c118303/f1p0/363	1	p1	(T)26	26	1	26	AACGCAGAGTACATGGGAGC	60.285	20	tcacgcagagTAAGCAGTGG	60.199	20	20	97	376	TCAACGCAGAGTACATGGGA	60.263	20	TCAACGCAGAGTACATGGGA	60.263	20	20	95	327	AACGCAGAGTACATGGGAGC	60.285	20	TCAACGCAGAGTACATGGGA	60.263	20	20	97	327
i0_LQ_BSbp1_c118303/f1p0/363	2	c	(T)26gtcttgggggtttgggggtgttgttggggggtgttggtgtttgcggtttggtaagcagtggtatcaacgcagagtac(T)19	122	139	260	AACGCAGAGTACATGGGAGC	60.285	20	tcacgcagagTAAGCAGTGG	60.199	20	20	97	376	TCAACGCAGAGTACATGGGA	60.263	20	TCAACGCAGAGTACATGGGA	60.263	20	20	95	327	AACGCAGAGTACATGGGAGC	60.285	20	TCAACGCAGAGTACATGGGA	60.263	20	20	97	327
i0_LQ_BSbp1_c118305/f1p0/296	1	c	(T)29gtaagcagtggtatcaacgcagagtac(T)22gtaagcagtggtatcaacgcagagtaa(T)19agagt(A)23gtactctgcgttgataccaacttgctt(A)22gtactctgcgttgataccaactgctttac(A)24	254	19	272	GCAGTGGTATCAACGCAGAG	59.47	20	GCAGTTGGTATCAACGCAGA	59.871	20	20	100	242	AGCAGTGGTATCAACGCAGA	59.47	20	GCAGTTGGTATCAACGCAGA	59.871	20	20	99	242	GCAGTGGTATCAACGCAGAG	59.47	20	GCAGTTGGTATCAACGCAGA	59.871	20	20	51	242
i0_LQ_BSbp1_c118311/f1p0/248	2	p1	(A)17	17	206	222	GCAGTGcgataTCAACCAGA	59.83	20	ACGCAGAGTAAggcagtggt	59.937	20	20	30	133	GCAGTGcgataTCAACCAGA	59.83	20	tcacgcagagtacAAGCAGG	60.199	20	20	30	190	GCAGTGcgataTCAACCAGA	59.83	20	TCAACGCAGAGTACATGGGA	60.263	20	20	30	165
i0_LQ_BSbp1_c118311/f1p0/248	1	c	(T)26gtaagcagtgcgatatcaaccagagtac(T)22	76	1	76	GCAGTGcgataTCAACCAGA	59.83	20	ACGCAGAGTAAggcagtggt	59.937	20	20	30	133	GCAGTGcgataTCAACCAGA	59.83	20	tcacgcagagtacAAGCAGG	60.199	20	20	30	190	GCAGTGcgataTCAACCAGA	59.83	20	TCAACGCAGAGTACATGGGA	60.263	20	20	30	165
i0_LQ_BSbp1_c118331/f1p0/981	3	c	(A)28gtactctggcgttgataccactgcttac(A)19	75	884	958	AGGCGGAGGGTAAGAAACTC	59.713	20	ACCAAAGTTCACCCACTTGC	60.012	20	20	605	866	GAGGCGGAGGGTAAGAAACT	59.713	20	ACCAAAGTTCACCCACTTGC	60.012	20	20	604	866	AACAGGAAGAGGAAGGGGAA	60.045	20	CGAGTATAGTCGCCGGAATC	59.691	20	20	138	410
i0_LQ_BSbp1_c118331/f1p0/981	1	p2	(AG)12	24	16	39	AGGCGGAGGGTAAGAAACTC	59.713	20	ACCAAAGTTCACCCACTTGC	60.012	20	20	605	866	GAGGCGGAGGGTAAGAAACT	59.713	20	ACCAAAGTTCACCCACTTGC	60.012	20	20	604	866	AACAGGAAGAGGAAGGGGAA	60.045	20	CGAGTATAGTCGCCGGAATC	59.691	20	20	138	410
i0_LQ_BSbp1_c118331/f1p0/981	2	p1	(T)11	11	767	777	AGGCGGAGGGTAAGAAACTC	59.713	20	ACCAAAGTTCACCCACTTGC	60.012	20	20	605	866	GAGGCGGAGGGTAAGAAACT	59.713	20	ACCAAAGTTCACCCACTTGC	60.012	20	20	604	866	AACAGGAAGAGGAAGGGGAA	60.045	20	CGAGTATAGTCGCCGGAATC	59.691	20	20	138	410
i0_LQ_BSbp1_c118342/f1p0/710	2	c	(A)220g(A)31gtactctgcgttgataccactgcttac(A)26	305	382	686	GACGGCTGTGATTTCATCCT	60.081	20	TTCCATAGCCAACCCTTTTG	59.931	20	20	67	283	GACGGCTGTGATTTCATCCT	60.081	20	TTGATTCACCATAGCAAGCG	59.833	20	20	67	266	GACGGCTGTGATTTCATCCT	60.081	20	TCCTCTCCTTCCATAGCCAA	59.767	20	20	67	291
i0_LQ_BSbp1_c118342/f1p0/710	1	p3	(GAA)5	15	190	204	GACGGCTGTGATTTCATCCT	60.081	20	TTCCATAGCCAACCCTTTTG	59.931	20	20	67	283	GACGGCTGTGATTTCATCCT	60.081	20	TTGATTCACCATAGCAAGCG	59.833	20	20	67	266	GACGGCTGTGATTTCATCCT	60.081	20	TCCTCTCCTTCCATAGCCAA	59.767	20	20	67	291
i0_LQ_BSbp1_c118358/f1p0/170	1	c	(T)27gtaagcagtggtatcaacgcagagtac(T)25	79	1	79	GCAGTGGTATCAACGCAGAG	59.47	20	TCAACGCAGAGTACATGGGA	60.263	20	20	31	162	AGCAGTGGTATCAACGCAGA	59.47	20	TCAACGCAGAGTACATGGGA	60.263	20	20	30	162	GCAGTGGTATCAACGCAGAG	59.47	20	AACGCAGAGTACATGGGAGC	60.285	20	20	31	160
i0_LQ_BSbp1_c118415/f1p0/269	1	c	(T)17gtaagcagtggtataacgcagagtac(T)25gtaagcagtgttatcaacgcagagg(A)25gtctctgcgttgataccaatgcttacaagact(A)20	170	73	242	gcagtggtactcaacgcaga	60.056	20	gcatTGGTATCAACGCAGAG	59.301	20	20	21	211	gcagtggtactcaacgcaga	60.056	20	agcatTGGTATCAACGCAGA	59.301	20	20	21	212	caacgcagagtaagcagtgg	59.658	20	gcatTGGTATCAACGCAGAG	59.301	20	20	8	211
i0_LQ_BSbp1_c118416/f1p0/340	1	c	(T)22gtaagcagttggatatcaacgcgagtagaagcacgcagtggtatcaacgcagagtaacagttggtatcacgccagagt(A)22gtactctgcgttgataccactgcccatgtactctgcgttgataccactgctcccatgtactctgcgttgataccactgcttac(A)22	227	49	275	gaagcACGCAGTGGTATCAA	59.871	20	TCAACGCAGAGTACATGGGA	60.263	20	20	97	239	GCAGTGGTATCAAACGCAGA	59.871	20	TCAACGCAGAGTACATGGGA	60.263	20	20	24	239	gaagcACGCAGTGGTATCAA	59.871	20	AACGCAGAGTACATGGGAGC	60.285	20	20	97	237
i0_LQ_BSbp1_c11844/f1p0/594	1	c	(T)18ggtagcagtggtatcaacgcagagtac(T)21gtaagcagtggtatcaacgcagagtac(T)19gtaagcagtggtatcaacgcagagtac(T)27gtaagcagtggtatcaacgcagagtac(T)28aagcagtggtatcacgcagagtaagcagtgtatcaacgcagagt(A)20gtactctgcgttgataccactgcttac(A)23gtactctgcgttgataccactgcttac(A)34tactctgcgtttgataccactgcttac(A)28gtactctgcgttgataccactgcttac(A)19gtactctgcgttgataccactgcttac(A)25	549	23	571	AAGCAGTGgtatcacgcaga	59.47	20	GCAGTGGTATCAAACGCAGA	59.871	20	20	243	440	GCAGTGGTATCAACGCAGAG	59.47	20	GCAGTGGTATCAAACGCAGA	59.871	20	20	192	440	AGCAGTGGTATCAACGCAGA	59.47	20	GCAGTGGTATCAAACGCAGA	59.871	20	20	191	440
i0_LQ_BSbp1_c118458/f1p0/836	1	c	(A)35g(A)30gtactctgcgttgataccactgcttac(A)29gtactctgcgttgataccactgcttac(A)21gtactctgcgttgataccactgcttac(A)23gtactctgcgttgataccactgcttac(A)12	259	529	787	GGAATCTCTATACCGCGTGC	59.696	20	CCAGATCTTGTGGACTCCGT	60.112	20	20	109	220	AGGAAGAAGGGATCCTACGC	59.674	20	CCAGATCTTGTGGACTCCGT	60.112	20	20	42	220	GGAATCTCTATACCGCGTGC	59.696	20	ATTCTTCAGATTGCCGTTGC	60.221	20	20	109	287
i0_LQ_BSbp1_c118472/f1p0/287	1	c	(T)19gtaagcagtggtatcaacgcagtagtacggagcagtggtatcaagcgctgagagt(A)28gtacttctgcgttgataccactgcttacaagaaaaaat(A)14ggtactctgcgttgatacgatggttttac(A)24cactctggcgttgatataactactgcttaacaat(A)18	259	1	259	caacgcagtagtacggagca	60.073	20	AACCATCGTATCAACGCAGA	59.152	20	20	33	178	caacgcagtagtacggagca	60.073	20	AAAACCATCGTATCAACGCA	59.041	20	20	33	180	caacgcagtagtacggagca	60.073	20	AAAACCATCGTATCAACGCAG	60.011	21	21	33	180
i0_LQ_BSbp1_c118501/f1p18/916	1	p3	(GCC)6	18	429	446	TATTCTTCAAGACGACCCCG	60.066	20	CAGCAAAACACCAAGCAAGA	60.027	20	20	386	611	TATTCTTCAAGACGACCCCG	60.066	20	TATGCAGCAAAACACCAAGC	59.879	20	20	386	615	ACTCTTACCGCATGGTCGTC	60.142	20	CAATTGCCGACAAACTGAGA	59.84	20	20	86	346
i0_LQ_BSbp1_c118503/f1p0/561	2	c	(A)14ttagcactctttgtaccagtgcttacattgcaagaaaaacgtaaaaatcctagcgttgatgtgtacaatttac(A)10ttataaaaaaaaagtaggctctgcgttgataccactgcttag(A)16t(A)13	169	362	530	cgcaccgagtaTGTCATTTTT	60.011	21	TGGTATCAACGCAGAGCcTA	59.444	20	20	212	491	cgcaccgagtaTGTCATTTT	58.651	20	TGGTATCAACGCAGAGCcTA	59.444	20	20	212	491	acaacgcaccgagtaTGTCA	60.183	20	TCAACGCAGAGCcTACTTTTT	59.167	21	21	208	486
i0_LQ_BSbp1_c118503/f1p0/561	1	c	(T)25gtaagtatgtggttaaaaaatcaacgcagagtac(T)19atttttttgtaagcagtggtatcaacgcagcgtac(T)24ggtaagcagtgtgatcaacgcagagtactttttttg(T)22gtaaggcagtggtacaacgcaccgagtatgtca(T)10	238	1	238	cgcaccgagtaTGTCATTTTT	60.011	21	TGGTATCAACGCAGAGCcTA	59.444	20	20	212	491	cgcaccgagtaTGTCATTTT	58.651	20	TGGTATCAACGCAGAGCcTA	59.444	20	20	212	491	acaacgcaccgagtaTGTCA	60.183	20	TCAACGCAGAGCcTACTTTTT	59.167	21	21	208	486
i0_LQ_BSbp1_c11854/f1p1/991	2	p1	(A)11	11	367	377	gatacgaggcggagactgag	59.973	20	tactcgcatactccctcgct	60	20	20	418	542	agatacgaggcggagactga	59.973	20	tactcgcatactccctcgct	60	20	20	417	542	gagatacgaggcggagactg	59.973	20	tactcgcatactccctcgct	60	20	20	416	542
i0_LQ_BSbp1_c11854/f1p1/991	1	c	(T)14atttttatttggta(T)10atttttattaaaattttatttttatttttttttgttttttttgtaagacaagttacaggtatcaacgcagccatac(T)18	132	1	132	gatacgaggcggagactgag	59.973	20	tactcgcatactccctcgct	60	20	20	418	542	agatacgaggcggagactga	59.973	20	tactcgcatactccctcgct	60	20	20	417	542	gagatacgaggcggagactg	59.973	20	tactcgcatactccctcgct	60	20	20	416	542
i0_LQ_BSbp1_c118557/f1p0/313	1	c	(A)15gtctctgcgttgataccactgcgacaagttaccaaaaacaaaat(A)14gtactctgcgttgataccatgcttac(A)18gtatc(A)41ggtactctgcgttgataccactgctttatctctgcggtgataccatgcctagcac(A)11	229	25	253	CCACTGCgacaagtTACCAA	59.758	20	GCAGTGGTATCAACGCAGAG	59.47	20	20	54	210	CCACTGCgacaagtTACCAA	59.758	20	AGCAGTGGTATCAACGCAGA	59.47	20	20	54	211	CCACTGCgacaagtTACCAA	59.758	20	AAAGCAGTGGTATCAACGCA	59.347	20	20	54	213
i0_LQ_BSbp1_c118561/f1p0/244	1	c	(A)17gtactctgcgttataccactgcttccac(A)29gtactctgcgttgataccactgcccatgtactctgcgttgataccactgcttacac(A)18	148	75	222	TCAACGCAGAGTACATGGGA	60.263	20	GCAGTGGTATCAACGCAGAG	59.47	20	20	33	170	TCAACGCAGAGTACATGGGA	60.263	20	GCAGTGGTATCAACGCAGAG	59.47	20	20	33	197	TCAACGCAGAGTACATGGGA	60.263	20	AGCAGTGGTATCAACGCAGA	59.47	20	20	33	198
i0_LQ_BSbp1_c118655/f1p0/222	1	c	(T)62gtgtaagcagtggtatcaacgcagagtac(T)23gtaagcagtggtatcaacgcagagtac(T)31	172	1	172	GCAGTGGTATCAACGCAGAG	59.47	20	GCAGTGGTATCAACGCAGAG	59.47	20	20	68	192	GCAGTGGTATCAACGCAGAG	59.47	20	AGCAGTGGTATCAACGCAGA	59.47	20	20	68	193	AGCAGTGGTATCAACGCAGA	59.47	20	GCAGTGGTATCAACGCAGAG	59.47	20	20	67	192
i0_LQ_BSbp1_c118672/f1p0/261	1	c	(T)12gtaagcagtggtatcaacgcagagtacatgggcagtggtatcaacgcagagtac(T)24gtaagcagtggtatcaacgcagagtac(T)23actctgcgttgataccactgctcccatgtactctgcgttgataccactgcttgtactctgcgttgatacacctgtac(A)23	240	8	247	GCAGTGGTATCAACGCAGAG	59.47	20	gtggttcaacGCGAGGTATT	60	20	20	101	264	AGCAGTGGTATCAACGCAGA	59.47	20	gtggttcaacGCGAGGTATT	60	20	20	100	264	GCAGTGGTATCAACGCAGAG	59.47	20	gtggttcaacGCGAGGTATT	60	20	20	50	264
i0_LQ_BSbp1_c118683/f1p0/278	2	c	(A)18gtactctgcgttgataccactgcttac(A)23gtactctgcgttgataccactgcttac(A)27	122	121	242	tggagtggtatcaacgcaga	60.263	20	GCAGTGGTATCAACGCAGAG	59.47	20	20	43	160	tggagtggtatcaacgcaga	60.263	20	AGCAGTGGTATCAACGCAGA	59.47	20	20	43	161	tggagtggtatcaacgcaga	60.263	20	GCAGTGGTATCAACGCAGAG	59.47	20	20	43	210
i0_LQ_BSbp1_c118683/f1p0/278	1	p1	(T)19	19	1	19	tggagtggtatcaacgcaga	60.263	20	GCAGTGGTATCAACGCAGAG	59.47	20	20	43	160	tggagtggtatcaacgcaga	60.263	20	AGCAGTGGTATCAACGCAGA	59.47	20	20	43	161	tggagtggtatcaacgcaga	60.263	20	GCAGTGGTATCAACGCAGAG	59.47	20	20	43	210
i0_LQ_BSbp1_c118687/f1p3/467	1	p1	(T)10	10	292	301	GAGCAAGAGATGGCTCAACC	59.957	20	TAAGACGGCCAACAAGATCC	60.074	20	20	174	391	GGAGCAAGAGATGGCTCAAC	59.957	20	TAAGACGGCCAACAAGATCC	60.074	20	20	173	391	GAGCAAGAGATGGCTCAACC	59.957	20	CCACTTTCTAAGACGGCCAA	60.241	20	20	174	399
i0_LQ_BSbp1_c11869/f1p0/504	1	c	(A)20gtactctgcgttgataccactgcttac(A)22gtactctgcgttgataccactgcttac(A)19gtactctgcgttgataccactgctcccatgtactctgcgttgataccactgctcccatgtactctgcgttgataccactgcttac(A)23gtactctgcgttgataccactgcttac(A)19gtactctgcgttgataccactgcttac(A)27gtactctgcgttgataccactgctcccatgtactctgcgttgataccactgctcccatgtactctgcgttgataccactgcttac(A)23gtactctgcgttgataccactgcttac(A)24	482	15	496	TCTGCGTTGATACCACTGCT	59.47	20	AACGCAGAGTACATGGGAGC	60.285	20	20	287	406	TCTGCGTTGATACCACTGCT	59.47	20	AACGCAGAGTACATGGGAGC	60.285	20	20	241	377	TCTGCGTTGATACCACTGCT	59.47	20	AACGCAGAGTACATGGGAGC	60.285	20	20	241	406
i0_LQ_BSbp1_c11876/f1p0/246	1	c	(T)11cttttttgtaagcaggggtatcaacgcagagtac(T)20gtaagcagtaggtatcaacgcagcagtagtac(T)20acttttt(A)16gttactctgcgttgataccactgcttgtactctgcgttgataccatcactgcttaac(A)21	218	6	223	CAGGGGTATCAACGCAGAGT	60.134	20	GCAGTGGTATCAACGCAGAG	59.47	20	20	28	168	CAGGGGTATCAACGCAGAGT	60.134	20	AGCAGTGGTATCAACGCAGA	59.47	20	20	28	169	CAGGGGTATCAACGCAGAGT	60.134	20	GCAgtgatggtatcaacgca	60.697	20	20	28	196
i0_LQ_BSbp1_c118797/f1p6/496	1	c	(T)19gtaagcagtggtatcaacgcagagtac(T)19gtaagcagtggtatcaacgcagagtac(T)21gtaagcagtggtatcaacgcagagta(T)23gtaagcagtggtatcaacgcagagta(T)25gtaagcagtggtataacgcagagtac(T)22ctggtggataccactgtttactctggttgataccactgcttac(A)24gtactctgcgttgataccactgctt(A)23gtactctgcgttgataccactgctt(A)22gtactctgcgttgataccactgcttac(A)22	472	1	472	GCAGTGGTATCAACGCAGAG	59.47	20	GCAGTGGTATCAACGCAGAG	59.47	20	20	166	350	GCAGTGGTATCAACGCAGAG	59.47	20	AGCAGTGGTATCAACGCAGA	59.47	20	20	166	351	GCAGTGGTATCAACGCAGAG	59.47	20	GCAGTGGTATCAACGCAGAG	59.47	20	20	166	398
i0_LQ_BSbp1_c118816/f1p0/268	1	c	(T)15gtaagcagtggtatacaacgcagagtac(T)21gtaagcagtggtatcacgcagagtgcta(T)21gtaagcagtgtatcaagcagcagagtac(T)21actctg(T)31ataaaaataaaacaaaaaaaaaccc(A)17	241	1	241	AAGCAGTGgtatcacgcAGA	59.47	20	GCAGTGGTATCAACGCAGAG	59.47	20	20	66	260	AAGCAGTGgtatcacgcAGA	59.47	20	AGCAGTGGTATCAACGCAGA	59.47	20	20	66	261	AGCAGTGgtatcacgcAGAG	59.064	20	GCAGTGGTATCAACGCAGAG	59.47	20	20	67	260
i0_LQ_BSbp1_c11885/f1p4/635	1	p1	(T)12	12	104	115	GGGCAACAAAAGTGGGATAA	59.801	20	TTTGCCTTTTGTGGAGCTTT	59.861	20	20	374	511	GGGCAACAAAAGTGGGATAA	59.801	20	TTTGGATTGACATCATGGGA	59.707	20	20	374	584	GGGCAACAAAAGTGGGATAA	59.801	20	TGATATGCGTTTGCCTTTTG	59.702	20	20	374	520
i0_LQ_BSbp1_c11886/f1p9/1028	2	c	(A)22gtactctgcgttgataccactgcttac(A)25gtactctgcgttgataccactgcttac(A)22gtactctgcgttgataccactgcttac(A)26gtactctgcgttgataccactgcttac(A)29gtactctgcgttgataccactgcttac(A)27gtactctgcgttgataccactgcttac(A)26gtactctgcgttgataccactgcttac(A)22	388	634	1021	TCAACGCAGAGTACATGGGA	60.263	20	GCAGTGGTATCAACGCAGAG	59.47	20	20	565	677	TCAACGCAGAGTACATGGGA	60.263	20	AGCAGTGGTATCAACGCAGA	59.47	20	20	565	678	TCAACGCAGAGTACATGGGA	60.263	20	GCAGTGGTATCAACGCAGAG	59.47	20	20	565	729
i0_LQ_BSbp1_c11886/f1p9/1028	1	c	(T)21gtaagcagtggtatcaacgcagagtac(T)25gtaagcagtggtatcaacgcagagtacatgggcagtggtatcaacgcagagtac(T)29gtaagcagtggtatcacgcagagtac(T)25gtaagcagtggtatcaacgcagagtac(T)24gtaagcagtggtatcaacgcagagtac(T)25gtaagcagtggtatcaacgcagagtac(T)26gtaagcagtggtatcaacgcagagtac(T)25gtaagcagtggtatcaacgcagagtac(T)26gtaagcagtggtatcaacgcagagtac(T)28	523	1	523	TCAACGCAGAGTACATGGGA	60.263	20	GCAGTGGTATCAACGCAGAG	59.47	20	20	565	677	TCAACGCAGAGTACATGGGA	60.263	20	AGCAGTGGTATCAACGCAGA	59.47	20	20	565	678	TCAACGCAGAGTACATGGGA	60.263	20	GCAGTGGTATCAACGCAGAG	59.47	20	20	565	729
i0_LQ_BSbp1_c11887/f1p9/642	1	p1	(A)29	29	592	620	CAAGCTCATCGCTCTTTTCC	60.096	20	CCGAACCCAAGACAACAGAT	59.966	20	20	14	210	TTGAGAAAGCAGAGATGCGA	59.823	20	CCGAACCCAAGACAACAGAT	59.966	20	20	65	210	GACTTACGCTTGAGTTCGGC	60.022	20	CCCTTTCATGAACATTTCCG	60.301	20	20	83	252
i0_LQ_BSbp1_c118874/f1p0/257	1	p1	(T)19	19	45	63	TTGTAGGGATCCAAACCAGTG	59.838	21	TACCCCTACCACCAAACCAA	60.081	20	20	65	222	TTGTAGGGATCCAAACCAGTG	59.838	21	TTACCCCTACCACCAAACCA	60.081	20	20	65	223	TTGTAGGGATCCAAACCAGTG	59.838	21	TGCTTGCTCTACCCCAAACT	59.875	20	20	65	246
i0_LQ_BSbp1_c11888/f1p19/764	1	p2	(GA)8	16	1	16	GCCACCGGAGATGAGAATAA	60.036	20	TCAATTCACAAATTGCAGCC	59.67	20	20	127	297	AGAAGGAGAGATGGGAAGGG	59.63	20	TTATTCTCATCTCCGGTGGC	60.036	20	20	13	146	GCTGAACGGATCTAGCGTGT	60.428	20	GAATCAATTCCAGCCCTTCA	60.014	20	20	496	610
i0_LQ_BSbp1_c11888/f1p19/764	2	p1	(T)14	14	353	366	GCCACCGGAGATGAGAATAA	60.036	20	TCAATTCACAAATTGCAGCC	59.67	20	20	127	297	AGAAGGAGAGATGGGAAGGG	59.63	20	TTATTCTCATCTCCGGTGGC	60.036	20	20	13	146	GCTGAACGGATCTAGCGTGT	60.428	20	GAATCAATTCCAGCCCTTCA	60.014	20	20	496	610
i0_LQ_BSbp1_c118881/f1p0/960	2	c	(A)33gttactctgcgttgataccactgcttacac(A)18gtactctgcgttgataccactgcttac(A)22	130	801	930	TGTCTCCTCCATCATCACCA	60.046	20	GGGTTTGGAGGAACAGATGA	59.903	20	20	239	342	TCTCTGCAGGATTCTCCGTT	59.95	20	TGCTGCTTATCCATCCTCCT	59.797	20	20	351	570	TCTCTGCAGGATTCTCCGTT	59.95	20	CTGCTGCTTATCCATCCTCC	59.797	20	20	351	571
i0_LQ_BSbp1_c118881/f1p0/960	1	p1	(T)13	13	651	663	TGTCTCCTCCATCATCACCA	60.046	20	GGGTTTGGAGGAACAGATGA	59.903	20	20	239	342	TCTCTGCAGGATTCTCCGTT	59.95	20	TGCTGCTTATCCATCCTCCT	59.797	20	20	351	570	TCTCTGCAGGATTCTCCGTT	59.95	20	CTGCTGCTTATCCATCCTCC	59.797	20	20	351	571
i0_LQ_BSbp1_c118901/f1p0/790	1	c	(T)19gtaagcagtggtatcaacgcagagta(T)32gtaac(A)40gtaaataaaaaat(A)16gaatcgctactgctatatactactgcgttgttttatacctagcttaaac(A)20taaaaacttacttgcgttgataccaactacacatt(A)33gtactctgcgttgataccactgcttac(A)23gtactctgcgttgataccatgcttaaaaacttaatctgcgtttgaaaataaaccaaacttgtaactttctgcgttgataccactgcttacacc(A)13caaaaaaaaagtactctgcgttgataccactagctttac(A)13t(A)10taactctagcgttatacactctgcgaatttgataagaaaaccgcttgatcaacatgatcac…	767	1	767	aaaccgcttgatcaacatga	59.127	20	GCAGTTGGTATCAACGCAGA	59.871	20	20	544	694	aaaccgcttgatcaacatga	59.127	20	GCAGTGGTATCAACGCAGAG	59.47	20	20	544	745	aaaccgcttgatcaacatga	59.127	20	AGCAGTGGTATCAACGCAGA	59.47	20	20	544	746
i0_LQ_BSbp1_c11891/f1p0/596	1	p1	(A)29	29	544	572	AAACATGCTCCAGTTCCCAG	60.111	20	ATCTTCGAGCTCGGATTCCT	60.314	20	20	63	200	GTTCATGCGACAGTTCCCTT	60.119	20	ATCTTCGAGCTCGGATTCCT	60.314	20	20	84	200	AAACATGCTCCAGTTCCCAG	60.111	20	CATCACTGTGAGAGGATGCG	60.426	20	20	63	162
i0_LQ_BSbp1_c11892/f1p8/290	1	c	(T)18gtaagcaacgtggtatcaacgcagagtac(T)24gtaagcagtggtatcaagcgcagagatac(T)19gtaag(T)19actg(T)13ctttttactctgcgttgataccactgcttac(A)27	218	49	266	caacgcagagTAAGCAGTGG	59.658	20	GCAGTGGTATCAACGCAGAG	59.47	20	20	8	234	caacgcagagTAAGCAGTGG	59.658	20	AGCAGTGGTATCAACGCAGA	59.47	20	20	8	235	CAGTGgtatcaagcgCAGAG	59.615	20	GCAGTGGTATCAACGCAGAG	59.47	20	20	124	234
i0_LQ_BSbp1_c118933/f1p3/850	1	c	(T)18gtaagcagtggtatcaacgcagagtac(T)14gtaagcagtggtatcaacgcagagtac(T)32gtaagcagtggtatcaacgcagagtac(T)33gtaaggcagtggtatacaacgcagagtac(T)20gtaagcagtgggtatcaacgcagagtac(T)32gtaagcagtgggtatcaacgcagagtaacg(T)20gtaagcagtggtatcaacgcagagt(A)25gtactcatgcgttgataccactgcttac(A)21gagtactctgcgttgataccaactgcttac(A)17g(A)24gtactctgcgttgataccactgctt(A)21gtactctgcgttgatacccactgcttc(A)40gtactctgcgttgataccactgcttac(A)…	777	24	800	CGTTGATACCCACTGCTTCA	59.716	20	TCAACGCAGAGTACATGGGA	60.263	20	20	585	842	CGTTGATACCCACTGCTTCA	59.716	20	AACGCAGAGTACATGGGAGC	60.285	20	20	585	840	GCAGTGGTATCAACGCAGAG	59.47	20	GCAGTTGGTATCAACGCAGA	59.871	20	20	364	484
i0_LQ_BSbp1_c118935/f1p0/398	1	c	(T)28gaagcgtggtaataacgcagttcgtcagagtcacatagttggtatcaaacgagtaacgcaggtagatcatcaatcgtgtatcaacgcagagtat(A)23gtacttcctgcgtatgataccactgcttac(A)29gtattctgcgttgacacttctctgcgtgataagctccctactcgcgcttgataccacgtaat(A)30gtattttt(A)16	320	31	350	ggtatcaaccaccgCAGAAT	59.82	20	gcagagaagtgtcaacgCAG	59.776	20	20	8	258	ggtatcaaccaccgCAGAAT	59.82	20	gtatcaagcgcgagtaggga	60.374	20	20	8	287	ggtatcaaccaccgCAGAAT	59.82	20	agggagcttatcacgcagag	59.598	20	20	8	272
i0_LQ_BSbp1_c118937/f1p0/368	1	c	(T)19cccagtaacagttcggtatcaacgcagagtac(T)14c(T)15gtaagcagttggtggtatcaacgcagagttac(T)28gtaagcagtgtggtatcaaccagagtac(T)20gttttttgtaagcaagtggtatcaacgcagttagtac(T)20gtaagcagtggtatcaacgcagagtac(T)21	294	1	294	TtgGTGGTATCAACGCAGAG	59.716	20	GAAGCAGTGGTATCAACGCA	59.871	20	20	89	344	TtgGTGGTATCAACGCAGAG	59.716	20	TCAACGCAGAGTACATGGGA	60.263	20	20	89	362	GTtgGTGGTATCAACGCAGA	59.572	20	GAAGCAGTGGTATCAACGCA	59.871	20	20	88	344
i0_LQ_BSbp1_c11896/f1p0/804	2	p1	(A)30	30	751	780	AGACGCTTAAAAGCATCCGA	59.982	20	AAACCCAGCATTCACTGGAG	60.111	20	20	129	284	AGACGCTTAAAAGCATCCGA	59.982	20	AGAAACCCAGCATTCACTGG	60.111	20	20	129	286	CCAGTGAATGCTGGGTTTCT	60.111	20	CTACACCCCACTCAGCACCT	60.174	20	20	267	513
i0_LQ_BSbp1_c11896/f1p0/804	1	p3	(TCT)6	18	46	63	AGACGCTTAAAAGCATCCGA	59.982	20	AAACCCAGCATTCACTGGAG	60.111	20	20	129	284	AGACGCTTAAAAGCATCCGA	59.982	20	AGAAACCCAGCATTCACTGG	60.111	20	20	129	286	CCAGTGAATGCTGGGTTTCT	60.111	20	CTACACCCCACTCAGCACCT	60.174	20	20	267	513
i0_LQ_BSbp1_c118996/f1p0/317	1	c	(T)28gtaagcagtggtatcaacgcagagtaac(T)21gtaagcagtggtatcaacgcagagtac(T)23gtggaagcagtggtataacgcagagtac(T)11gttttttttactctgcgtttgataccactgcttgtactctgcgttgataccactgctctac(A)22gtactctgcgttgataccactttac(A)20	294	1	294	GCAGTGGTATCAACGCAGAG	59.47	20	GCAGTGGTATCAAACGCAGA	59.871	20	20	81	196	AGCAGTGGTATCAACGCAGA	59.47	20	GCAGTGGTATCAAACGCAGA	59.871	20	20	80	196	GCAGTGGTATCAACGCAGAG	59.47	20	GCAGTGGTATCAAACGCAGA	59.871	20	20	32	196
i0_LQ_BSbp1_c119053/f1p10/310	1	c	(T)35gtaagcagtggtatcaacgcagagtac(T)29gtaagcagtggtatcaacgcagagtac(T)24gtaagcagtgtatcacgcagcagtagtac(T)11atttttat(A)22gttactctgcgttgataccactgcttac(A)25	265	22	286	GCAGTGtatcacGCAGCAGT	60.088	20	GCAGTGGTATCAACGCAGAG	59.47	20	20	167	308	GCAGTGtatcacGCAGCAGT	60.088	20	AGCAGTGGTATCAACGCAGA	59.47	20	20	167	309	AGCAGTGtatcacGCAGCAG	60.23	20	GCAGTGGTATCAACGCAGAG	59.47	20	20	166	308
i0_LQ_BSbp1_c119058/f1p0/352	1	c	(T)10gtaagaagatggtatcaaacgcagagtacaac(T)17gtaagcagaggttaatcacgcagcaagtacta(T)23gtaaaacagtggtatcaacgcagagatacaaagcagtggtatcaacgcagaaagt(A)23gtactctgcgttgatacgaactagcttac(A)23ctctgcgttgataaccactgcttac(A)24	293	33	325	CAGaggttaatcacgcagcA	60.011	20	GCAGTGgtTATCAACGCAGA	59.871	20	20	96	296	gcagtggtatcaacgCAGAA	59.871	20	GCAGTGgtTATCAACGCAGA	59.871	20	20	178	296	agcagtggtatcaacgCAGA	59.47	20	GCAGTGgtTATCAACGCAGA	59.871	20	20	177	296
i0_LQ_BSbp1_c11906/f1p0/994	1	c	(A)19gtactctgcgttgatacactgctacaaaac(A)28	77	885	961	ATGGAACTCCTGACAATGGC	59.934	20	GAGGGATCCCCCTTCAGTAG	59.89	20	20	345	528	TGAAATGGCCAAGTTGATGA	60.049	20	gcactgcttgtatccgttga	59.871	20	20	697	849	AATGGCTATTTCATGCAGGG	59.923	20	GAGGGATCCCCCTTCAGTAG	59.89	20	20	359	528
i0_LQ_BSbp1_c119062/f1p0/846	1	p1	(C)19	19	801	819	TGCTGAGGCTCCTAACCACT	60.012	20	ccgctgtaaatgacggagat	60.096	20	20	114	366	atagggtgCAAAGCAACACC	60	20	gctatgcggatgactgAACA	59.83	20	20	386	544	atagggtgCAAAGCAACACC	60	20	tgctatgcggatgactgAAC	59.83	20	20	386	545
i0_LQ_BSbp1_c119075/f1p0/203	1	c	(T)29gtaagcagtggtatcaacgcagagtac(T)34gtaagcagtggtatcaacgcagagtac(T)23	140	1	140	GCAGTGGTATCAACGCAGAG	59.47	20	caagcagtggtatcaagcga	60.011	20	20	33	181	AGCAGTGGTATCAACGCAGA	59.47	20	caagcagtggtatcaagcga	60.011	20	20	32	181	GCAGTGGTATCAACGCAGAG	59.47	20	tcaagcgagagagcatggTA	59.697	20	20	33	169
i0_LQ_BSbp1_c119087/f1p0/685	2	p1	(A)31	31	607	637	TATCATTCGGGGGAACTGAG	59.887	20	AGGACCAAATCACCAGCAAC	59.973	20	20	226	464	ACGTGGATCTTAATGGCGTC	59.962	20	CTCAGTTCCCCCGAATGATA	59.887	20	20	106	245	TTGCCAAGCTCATCAACAAG	59.988	20	GATCCATTCCAACCAAATGC	60.141	20	20	163	418
i0_LQ_BSbp1_c119087/f1p0/685	1	p3	(GAA)5	15	60	74	TATCATTCGGGGGAACTGAG	59.887	20	AGGACCAAATCACCAGCAAC	59.973	20	20	226	464	ACGTGGATCTTAATGGCGTC	59.962	20	CTCAGTTCCCCCGAATGATA	59.887	20	20	106	245	TTGCCAAGCTCATCAACAAG	59.988	20	GATCCATTCCAACCAAATGC	60.141	20	20	163	418
i0_LQ_BSbp1_c119099/f1p0/187	1	c	(A)16gtactcctgcgttgataccactgcttac(A)26	70	92	161	tcgctgttattcaacgtcCA	60.257	20	gAGCATGGTATCAACGCAGA	59.83	20	20	66	185	cgcctcatgagtaagcctgt	60.419	20	gAGCATGGTATCAACGCAGA	59.83	20	20	42	185	acgcctcatgagtaagcctg	60.419	20	gAGCATGGTATCAACGCAGA	59.83	20	20	41	185
i0_LQ_BSbp1_c11910/f1p2/211	1	c	(T)19gtaagcagtggtatcaacgcagaagtac(T)14g(T)23gtaagcagtggtatcaacgcagagta(T)18agagt(A)18c(A)10	163	1	163	GCAGTGGTATCAACGCAGAA	59.871	20	GCAGTGGTATCAACGCAGAG	59.47	20	20	23	205	GCAGTGGTATCAACGCAGAA	59.871	20	AGCAGTGGTATCAACGCAGA	59.47	20	20	23	206	GCAGTGGTATCAACGCAGAG	59.47	20	GCAGTGGTATCAACGCAGAG	59.47	20	20	89	205
i0_LQ_BSbp1_c119101/f1p10/215	1	c	(T)22gtaagcagtggtatcaacgcagagtac(T)24atttactctgcgttgataccactgcttac(A)19	121	45	165	gcagtggtatcaacgCAGAA	59.871	20	GcagtggtatcaacgCAGAA	59.871	20	20	21	187	caacgcagagtacaaggcag	59.658	20	GcagtggtatcaacgCAGAA	59.871	20	20	5	187	GCAGTGGTATCAACGCAGAG	59.47	20	GcagtggtatcaacgCAGAA	59.871	20	20	70	187
i0_LQ_BSbp1_c119108/f1p0/805	1	p1	(T)17	17	763	779	GGCCAATCTGCTCTCTCAAC	59.957	20	AGACGAAGAGGAGGAGGAGG	59.945	20	20	141	297	GGCCAATCTGCTCTCTCAAC	59.957	20	AGAAGACGAGGAGGGAGAGG	59.945	20	20	141	339	CCGTTGTGTTGTTGTTGGTC	59.897	20	CTACTGCTGCTCTCCCCAAC	60.012	20	20	451	625
i0_LQ_BSbp1_c119112/f1p0/430	1	p1	(A)13	13	316	328	CCTCACTTTCTATCCGGCTG	59.83	20	TTTGCTTTCCAAATACGCAA	59.328	20	20	195	351	TAGGTGGAAAGGGTGGTCCT	60.736	20	CAGCCGGATAGAAAGTGAGG	59.83	20	20	114	214	CTAGGTGGAAAGGGTGGTCC	60.736	20	CAGCCGGATAGAAAGTGAGG	59.83	20	20	113	214
i0_LQ_BSbp1_c119123/f1p0/253	1	c	(A)23gtactctgcgttgataccactgcccatgtactctgcgttgataccactgcttac(A)27gtactctgcgttgataccactgcttac(A)27	158	42	199	GCAGTGGTATCAACGCAGAG	59.47	20	TCAACGCAGAGTACATGGGA	60.263	20	20	20	241	AGCAGTGGTATCAACGCAGA	59.47	20	TCAACGCAGAGTACATGGGA	60.263	20	20	19	241	TCTGCGTTGATACCACTGCT	59.47	20	AACGCAGAGTACATGGGAGC	60.285	20	20	95	239
i0_LQ_BSbp1_c11913/f1p16/427	1	c	(T)26gtaagcagtggtatcaacgcgagagtac(T)19gtaagcagtggtatcaaagcagagtac(T)17gtaagcagtggtatatcacgcagagtac(T)19gtaagcagtggtatcaaagcagagtatc(T)17actctgcgttgataccactgcttac(A)21gtatctcgctgataccactgcttac(A)18gtatctctgcgttgtataaatgcttac(A)21gtactctgcgttgataccactgcttac(A)28	401	1	401	CAGTGgtatcaacgCGAGAG	59.465	20	GCAGTGGTATCAACGCAGAG	59.47	20	20	31	229	CAGTGgtatcaacgCGAGAG	59.465	20	AGCAGTGGTATCAACGCAGA	59.47	20	20	31	230	CAGTGgtatcaacgCGAGAG	59.465	20	AAGCAGTGGTATCAACGCAG	58.952	20	20	31	231
i0_LQ_BSbp1_c11915/f1p16/632	1	c	(T)16actctgcgttgataccatgcttac(A)14caaaagtactctgcgttgataccactgctttac(A)25gtactctgcgttgataccactgtatac(A)16gtaactctgcgttgataccactgcttac(A)23gtactctgcgttgatacactgcttgtactctggttgataccactgcttac(A)20gtactctgcgttgataccactgcttacaaac(A)17gtttactctgccgttgataccactgctac(A)14cccccc(A)19gtacctctgcgtgatacatgacttt(A)21gtactctgctttgataccatctgcttac(A)23gtactctgcgttgataccactgctcccatgtactctgcgttgataccactgcttac(A)37	582	1	582	CTGCGTTGATACCACTGCTC	59.47	20	CAACGCAGAGTACATGGGAA	59.716	20	20	494	624	TCTGCGTTGATACCACTGCT	59.47	20	ACGCAGAGTACATGGGAAGC	60.285	20	20	522	622	CTGCGTTGATACCACTGCTC	59.47	20	ACGCAGAGTACATGGGAAGC	60.285	20	20	494	622
i0_LQ_BSbp1_c119151/f1p0/211	1	c	(T)16aagcagtggatcaacgcagagtaagcagtggtatcaacgcagagt(A)17gtactctgcgttgataccactgcttac(A)20gtattctgcgttgataccactgcttac(A)19	171	17	187	TAAGCAGTGgatcaacgcag	60.011	20	GCAGTGgtatcaacgCAGAA	59.871	20	20	31	163	caacgcagagTAAGCAGTGG	59.658	20	GCAGTGgtatcaacgCAGAA	59.871	20	20	43	163	TAAGCAGTGgatcaacgcag	60.011	20	AGCAGTGgtatcaacgCAGA	59.47	20	20	31	164
i0_LQ_BSbp1_c119204/f1p0/741	1	p1	(A)14	14	700	713	CCGGAAGCTTTCCATATTCA	60.031	20	CAACTTAGCAGAGAACCCGC	60.015	20	20	320	431	GCGGGTTCTCTGCTAAGTTG	60.015	20	TTCAAAATGCCAGACCATGA	60.049	20	20	412	609	TTCCATATTCGCACCCTAGC	60.06	20	CAACTTAGCAGAGAACCCGC	60.015	20	20	283	431
i0_LQ_BSbp1_c11922/f1p5/809	2	c	(A)18gtactctggttgataccacctgcttac(A)11	56	692	747	AAGACCTGCGTGattccaac	60.119	20	aagcaagatgcaaatgaccc	60.081	20	20	113	357	tgtggtatcggttccactca	59.96	20	ccagaacagacagcgtcaga	60.178	20	20	310	448	gggtcatttgcatcttgctt	60.081	20	ccagaacagacagcgtcaga	60.178	20	20	338	448
i0_LQ_BSbp1_c11922/f1p5/809	1	c	(T)19gtaagcagtggtatcacgcaatggcgcattatatgctaattcgaccgcgctagagttaaat(A)15gacctgcgtgattccaactgcttacaataaaaaacaaaaaataaaaaaagtaaaataaaaat(A)17	174	21	194	AAGACCTGCGTGattccaac	60.119	20	aagcaagatgcaaatgaccc	60.081	20	20	113	357	tgtggtatcggttccactca	59.96	20	ccagaacagacagcgtcaga	60.178	20	20	310	448	gggtcatttgcatcttgctt	60.081	20	ccagaacagacagcgtcaga	60.178	20	20	338	448
i0_LQ_BSbp1_c119245/f1p0/377	1	c	(T)18gtaagcagtggtatcaacgcagaagtac(T)23gtaagcagtggtatcaacgcagagtac(T)25aagcagtggtatcaacgcagagtac(T)15actctgcgttgataccactgctactgcgttgataccactgctgttacactgcgtg(A)22tactctgcgttgataccactttac(A)20gtactctgcgttgataccactgcttctactctgctgataccactgcttac(A)21	353	1	353	GCAGTGGTATCAACGCAGAA	59.871	20	CGCAgtgtaacagcagtggt	59.97	20	20	22	213	GCAGTGGTATCAACGCAGAA	59.871	20	ACGCAgtgtaacagcagtgg	59.97	20	20	22	214	GCAGTGGTATCAACGCAGAA	59.871	20	acagcagtggtatcaacgca	60.333	20	20	22	204
i0_LQ_BSbp1_c119249/f1p0/205	1	c	(T)12ggtaagcaggtggtatcaacgcaagagtagcaagcagtgtatcacgcagagtaagcagtggtatcaacgcagagt(A)16gaaaaaaaagtactctgcgttgataccgactgcttac(A)21g(A)16	178	1	178	cgcaagagtagcaagcagtg	59.951	20	CAGTCGGTATCAACGCAGAG	59.465	20	20	31	134	caggtggtatcaacgcaaga	59.716	20	CAGTCGGTATCAACGCAGAG	59.465	20	20	18	134	caacgcaagagtagcaagca	60.338	20	CAGTCGGTATCAACGCAGAG	59.465	20	20	28	134
i0_LQ_BSbp1_c119258/f1p0/999	1	c	(A)29gtactctgcgttgataccactgccgttgc(A)31	89	866	954	CCATGTTCATGCCTTTTGTG	59.964	20	ACATTTCCAAGACCACCAGC	59.973	20	20	268	394	GGAAGATGTGAAGGGCAAAA	60.051	20	ACATTTCCAAGACCACCAGC	59.973	20	20	169	394	CCATGTTCATGCCTTTTGTG	59.964	20	TCACATTTCCAAGACCACCA	59.935	20	20	268	396
i0_LQ_BSbp1_c119296/f1p0/810	1	c	(T)10acttgtttagcatttggttttttcctgttgccttctttgagatagaaataaa(T)14	76	682	757	TCTCCTTCCTTCGGTGCTTA	59.948	20	ACAGCTTTGTGGAAGGGTTG	60.149	20	20	134	391	TCTCCTTCCTTCGGTGCTTA	59.948	20	CACAGCTTTGTGGAAGGGTT	60.149	20	20	134	392	AGCGTGCAAAGGTTTTCAGT	59.92	20	ACAGCTTTGTGGAAGGGTTG	60.149	20	20	112	391
i0_LQ_BSbp1_c119304/f1p0/859	1	c	(TC)7tt(TA)6	28	693	720	TTGGAACGTCCCCACTACTC	59.966	20	CCTCGTGTTGGAAAGTGGTT	60.005	20	20	299	412	ATCGACGGCTATGATTCGAC	60.066	20	CCTCGTGTTGGAAAGTGGTT	60.005	20	20	179	412	AACCACTTTCCAACACGAGG	60.005	20	TTGGCTTCCTGTATCCTTGG	60.066	20	20	393	537
i0_LQ_BSbp1_c119310/f1p0/479	2	p1	(A)17	17	438	454	GCCTTTTAAAAACAACGCCA	60.109	20	GCAGTGGTATCAACGCAGAG	59.47	20	20	366	476	GCCTTTTAAAAACAACGCCA	60.109	20	AGCAGTGGTATCAACGCAGA	59.47	20	20	366	477	GCCTTTTAAAAACAACGCCA	60.109	20	GCAGTGGTATCAACGCAGAGT	60.336	21	21	366	476
i0_LQ_BSbp1_c119310/f1p0/479	1	c	(T)26gtaagcagttggtatcaacgcagagtac(T)29attttc(T)208	297	20	316	GCCTTTTAAAAACAACGCCA	60.109	20	GCAGTGGTATCAACGCAGAG	59.47	20	20	366	476	GCCTTTTAAAAACAACGCCA	60.109	20	AGCAGTGGTATCAACGCAGA	59.47	20	20	366	477	GCCTTTTAAAAACAACGCCA	60.109	20	GCAGTGGTATCAACGCAGAGT	60.336	21	21	366	476
i0_LQ_BSbp1_c119311/f1p0/530	1	c	(T)29gtaagcagtggtaatcaacgcagagtacatggggcagtggtatcaacgcagagtacatgggcagtggtatcaacgcagagtac(T)23gtaagcaggtgtggtatcaacgcagagtacagtagcagtggtagtcacacgcagagtaagcagtggtatcaaacgcacgagt(A)23gtactagctgcgttgataccactgtgcttac(A)24gtactctgcgttgataccactgcttac(A)29gaaaagtactctgcgttgataccactacctactgcttacag(A)31	423	45	467	GCAGTGGTAATCAACGCAGA	59.871	20	CACAgtggtatcaacgcAGC	60.333	20	20	77	309	GCAGTGGTAATCAACGCAGA	59.871	20	GCACAgtggtatcaacgcAG	60.333	20	20	77	310	GCAGTGGTAATCAACGCAGA	59.871	20	AGCACAgtggtatcaacgcA	60.333	20	20	77	311
i0_LQ_BSbp1_c11932/f1p0/315	1	c	(A)21gtactctgcgttgataccactgcagctt(A)24gtactctgcgttgataccactgcttacaaaaac(A)17gtactctggcgttgataccactgcttac(A)30gtactctgcgttgataccactgcttac(A)23	231	38	268	tatcaacgcaggaagcagtg	60.011	20	GCAGTGGTATCAACGCAGAG	59.47	20	20	4	132	tatcaacgcaggaagcagtg	60.011	20	AGCAGTGGTATCAACGCAGA	59.47	20	20	4	133	tatcaacgcaggaagcagtg	60.011	20	GCAGTGGTATCAACGCAGAG	59.47	20	20	4	240
i0_LQ_BSbp1_c119340/f1p0/498	1	c	(T)20gtaagcagtggtatcaacgcagagtac(T)27gtaagcagtggtatcaacgcagagtac(T)21	122	1	122	AACGCAGAGTACATGGGAGC	60.285	20	TCTGCGTTGATACCACTGCT	59.47	20	20	326	443	AACGCAGAGTACATGGGAGC	60.285	20	TCTGCGTTGATACCACTGCT	59.47	20	20	166	284	AACGCAGAGTACATGGGAGC	60.285	20	TCTGCGTTGATACCACTGCT	59.47	20	20	166	333
i0_LQ_BSbp1_c119340/f1p0/498	2	c	(T)28gtaagcagtggtatcaacgcagagtac(T)22gtaagcagtggtatcaacgcagagtacatgggagcagtggtatcaacgcagagtacatgggcagtggtatcaacgcagagtac(T)27gtaagcagtggtatcaacgcagagtac(T)14agagtac(T)16	251	235	485	AACGCAGAGTACATGGGAGC	60.285	20	TCTGCGTTGATACCACTGCT	59.47	20	20	326	443	AACGCAGAGTACATGGGAGC	60.285	20	TCTGCGTTGATACCACTGCT	59.47	20	20	166	284	AACGCAGAGTACATGGGAGC	60.285	20	TCTGCGTTGATACCACTGCT	59.47	20	20	166	333
i0_LQ_BSbp1_c11935/f1p0/957	1	c	(T)16gtaggcagtggtatcaacgcagagtacatgggagcagtggtatcaacgcagagtac(T)19gtaagcagtggtatcaacgcagagtac(T)17gttgtaagcagtggtatcaacgcagagtac(T)19gtaagcagtggtatcaacgcagagtac(T)16gtaagcagtggtatcaacgcagagtac(T)21agtagcagtggtatcaacgcagagtac(T)21gtagcagtggtatcaacgcagagtac(T)32aagcagtgtatcacgcagagtat(A)26tatct(A)16cttac(A)15tact(A)16tcttac(A)19gtactctgcgttgataccactgcttac(A)23tctctgcgttgataccactgcttac(A)21gtactctgg…	891	22	912	TCTGGcgttgataCACTGCT	59.47	20	TCAACGCAGAGTACATGGGA	60.263	20	20	637	882	TCTGCGTTGATACCACTGCT	59.47	20	AACGCAGAGTACATGGGAGC	60.285	20	20	734	880	TCTGCGTTGATACCACTGCT	59.47	20	AACGCAGAGTACATGGGAGC	60.285	20	20	685	880
i0_LQ_BSbp1_c119365/f1p0/715	1	p3	(CTT)5	15	1	15	TTTAGGGAGGATGATGCAGG	60.029	20	CAGGGATTGAGCAGGAGGTA	60.21	20	20	379	499	TGTCAGGGGTATGGGAGAAG	59.92	20	TGGTATTTGCTCCAGGCTCT	59.836	20	20	305	440	CTGTCAGGGGTATGGGAGAA	59.92	20	TGGTATTTGCTCCAGGCTCT	59.836	20	20	304	440
i0_LQ_BSbp1_c119365/f1p0/715	2	p3	(GAA)10	30	163	192	TTTAGGGAGGATGATGCAGG	60.029	20	CAGGGATTGAGCAGGAGGTA	60.21	20	20	379	499	TGTCAGGGGTATGGGAGAAG	59.92	20	TGGTATTTGCTCCAGGCTCT	59.836	20	20	305	440	CTGTCAGGGGTATGGGAGAA	59.92	20	TGGTATTTGCTCCAGGCTCT	59.836	20	20	304	440
i0_LQ_BSbp1_c119365/f1p0/715	3	p1	(T)10	10	545	554	TTTAGGGAGGATGATGCAGG	60.029	20	CAGGGATTGAGCAGGAGGTA	60.21	20	20	379	499	TGTCAGGGGTATGGGAGAAG	59.92	20	TGGTATTTGCTCCAGGCTCT	59.836	20	20	305	440	CTGTCAGGGGTATGGGAGAA	59.92	20	TGGTATTTGCTCCAGGCTCT	59.836	20	20	304	440
i0_LQ_BSbp1_c11940/f1p5/232	1	c	(T)20gtaagcagtggtatcaacgcagagtac(T)29gtttttaaagcagtggtatcaacaggcaagacttttctttacttgagctccaagttcataaactacaaagtcctacttcgtgagtaaccacagctggt(A)31	205	3	207	GCAGTGGTATCAACGCAGAG	59.47	20	CCAGCTgtggttactcacga	59.897	20	20	26	174	AGCAGTGGTATCAACGCAGA	59.47	20	CCAGCTgtggttactcacga	59.897	20	20	25	174	GCAGtggtatcaacaggcaa	59.722	20	GCAGTGGTATCAACGCAGAG	59.47	20	20	87	229
i0_LQ_BSbp1_c11944/f1p0/957	1	c	(A)134g(A)33gtactctgcgttgataccactgctt(A)57g(A)30gtactctggcgttgataccactgcttac(A)19	328	581	908	GATCGAAACGGGATCTGAAA	60.014	20	GCAGCACGATGACCAATATG	60.104	20	20	61	197	GATCGAAACGGGATCTGAAA	60.014	20	ACCGAGTCCCATTGTAGCAG	60.134	20	20	61	227	AGGATGAATTTTGTGAGCCG	60.074	20	GCAGCACGATGACCAATATG	60.104	20	20	89	197
i0_LQ_BSbp1_c119454/f1p0/485	1	c	(T)19gtaagcagtactggtatcaacgcagagctacaagcagtggtatcaacgccagagtacaagcagtgtatcacgcagaatac(T)22gtaaagcagtgtatcaacgcagatagtac(T)23gtaag(T)20aat(A)14gtactctgcgttgatacactgcttaccc(A)19tactctgcgttgataccactgcttacttac(A)20gtattctgcgttgataccactgcttgtactctgcgttgataccatcttac(A)13c(A)10gtactctgcgttgataccactgcttatc(A)20	434	1	434	CAACGCCAGAGTACaagcag	59.658	20	gcagtggtatcaacgCAGAA	59.871	20	20	62	334	caacgcagagctacAAGCAG	59.951	20	GCAGTGGTATCAACGCAGAG	59.47	20	20	36	283	caacgcagagctacAAGCAG	59.951	20	AGCAGTGGTATCAACGCAGA	59.47	20	20	36	284
i0_LQ_BSbp1_c11946/f1p1/1005	2	c	(A)33ggtactctgcgttgatgaataacctgaatcgcttactctgcgtttgatacacactgcttacaacaaag(A)13	114	844	957	ACCAGAGCTGCCACTTGTCT	60.057	20	AAGTTGGAAAGGCTGAAGCA	59.993	20	20	386	502	ACCAGAGCTGCCACTTGTCT	60.057	20	TAAGATGCTGATGACTGCCG	59.972	20	20	386	563	CGGCAGTCATCAGCATCTTA	59.972	20	tctcccccatgtaagcagtc	60.073	20	20	544	771
i0_LQ_BSbp1_c11946/f1p1/1005	1	p1	(T)26	26	1	26	ACCAGAGCTGCCACTTGTCT	60.057	20	AAGTTGGAAAGGCTGAAGCA	59.993	20	20	386	502	ACCAGAGCTGCCACTTGTCT	60.057	20	TAAGATGCTGATGACTGCCG	59.972	20	20	386	563	CGGCAGTCATCAGCATCTTA	59.972	20	tctcccccatgtaagcagtc	60.073	20	20	544	771
i0_LQ_BSbp1_c119475/f1p0/370	1	c	(T)29gtaagcagtgggtaacgcagagtaagcaggtatcaacgcagagtacaagcagtggtatcaacgcagagtaacagtgttatcaacgcagagtac(T)29gttaagcagtggtatcaacgcaggagtac(T)15gtaagcagtggttatcaacgcagagtac(T)18gtaagcagtggtatcaacgagtac(T)16actc(A)16	301	1	301	GCAGTGGTTATCAACGCAGA	59.871	20	GCAGTGGTATCAACGCAGAG	59.47	20	20	199	324	GCAGTGGTTATCAACGCAGA	59.871	20	AGCAGTGGTATCAACGCAGA	59.47	20	20	199	325	CAGTGGTATCAACGCAGGAG	59.314	20	tcaacgcagataagcagtgg	60.011	20	20	157	362
i0_LQ_BSbp1_c11950/f1p4/230	1	p1	(A)18	18	172	189	gtttgatacccggtcactgc	60.384	20	GCAAGTGGTATCAACGCAGA	59.871	20	20	93	214	ttgatacccggtcactgctt	60.517	20	GCAAGTGGTATCAACGCAGA	59.871	20	20	95	214	tttgatacccggtcactgct	60.517	20	GCAAGTGGTATCAACGCAGA	59.871	20	20	94	214
i0_LQ_BSbp1_c11951/f1p0/236	1	c	(T)28gtaagcagtggtatctcacgcagagat(A)17gtactctgcgttaatacacatgcttac(A)17ctc(T)20aaaat(A)12gtactctgcgttgataaccactgccttac(A)23	208	1	208	GCAGTGgtatctcacgCAGA	60.016	20	agcagtggtatcaacagggG	59.989	20	20	32	239	GCAGTGgtatctcacgCAGA	60.016	20	GCAgtgGTTATCAACGCAGA	59.871	20	20	32	179	GCAGTGgtatctcacgCAGA	60.016	20	ggtatcaacagggGCATGAG	60.34	20	20	32	233
i0_LQ_BSbp1_c119532/f1p4/550	2	c	(T)11c(T)17gtcaagaccagtgagtatcaacgcagagtccctacttttg(T)11actctgcgcttctgataccactgtattactctgccgcctctgattaccactgcttggtactctgcgttgataccactgccttagc(A)19tatactctgcgttgatcaccactgcttaac(A)34gtactctgcgttgatatccactgcttac(A)26	302	221	522	ttactctgccgcctctgatt	59.978	20	GCAGTGGATATCAACGCAGA	59.83	20	20	325	491	gggtatcaaccgcagagcTA	60.235	20	aatcagaggcggcagagtaa	59.978	20	20	136	344	CAACGCCAGAGTACAAGCAA	60.05	20	TAgctctgcggttgataccc	60.235	20	20	45	155
i0_LQ_BSbp1_c119532/f1p4/550	1	c	(T)30gtaagcagtggtatcaacgccagagtacaagcaagtggtatcaacgcagagtac(T)30	114	2	115	ttactctgccgcctctgatt	59.978	20	GCAGTGGATATCAACGCAGA	59.83	20	20	325	491	gggtatcaaccgcagagcTA	60.235	20	aatcagaggcggcagagtaa	59.978	20	20	136	344	CAACGCCAGAGTACAAGCAA	60.05	20	TAgctctgcggttgataccc	60.235	20	20	45	155
i0_LQ_BSbp1_c119544/f1p0/948	1	p1	(A)107	107	812	918	CAATATTGCGGTGATTGTCG	59.953	20	AGGGTTTTGTATGGCTGTGC	60	20	20	292	557	CAATATTGCGGTGATTGTCG	59.953	20	CTTGGCACGAACATAGGGTT	59.993	20	20	292	571	CATGAAGGGGAAGGAGAACA	60.042	20	AGGCCCAAAATGTTTCACAG	59.971	20	20	274	523
i0_LQ_BSbp1_c11958/f1p26/990	1	p3	(AAG)6	18	211	228	TACAGACTTCGGTTCGCCTT	59.875	20	TCAGAACCAAACACCCACAA	59.976	20	20	421	554	GCGCGATATAACAAGAAGCC	59.844	20	TCAGAACCAAACACCCACAA	59.976	20	20	381	554	TCCTTTGCCCTCGATCTCTA	59.91	20	CTTCTCGGCCTTAGGCTTCT	60.11	20	20	31	176
i0_LQ_BSbp1_c11958/f1p26/990	2	c	(T)14at(A)28gtactctgcgttgataccactgcttac(A)26gtactctgcgttgataccactgcttac(A)23gtactctgcgttgataccactgcttac(A)20gtactctgcgttgataccactgcttac(A)17gtactctgcgttgataccactgcttac(A)16	281	686	966	TACAGACTTCGGTTCGCCTT	59.875	20	TCAGAACCAAACACCCACAA	59.976	20	20	421	554	GCGCGATATAACAAGAAGCC	59.844	20	TCAGAACCAAACACCCACAA	59.976	20	20	381	554	TCCTTTGCCCTCGATCTCTA	59.91	20	CTTCTCGGCCTTAGGCTTCT	60.11	20	20	31	176
i0_LQ_BSbp1_c119587/f1p0/256	1	c	(T)21gtaagcagtggtatcaacgcagagtac(T)27gtaagcagtggtatcaacgcagagtac(T)21actctgcgtgatacatgcttgtacttgcgttgataacacgct(A)19	184	23	206	GCAGTGGTATCAACGCAGAG	59.47	20	GCAGTGGTATCAACGCAGAG	59.47	20	20	101	231	GCAGTGGTATCAACGCAGAG	59.47	20	AGCAGTGGTATCAACGCAGA	59.47	20	20	101	232	AGCAGTGGTATCAACGCAGA	59.47	20	GCAGTGGTATCAACGCAGAG	59.47	20	20	100	231
i0_LQ_BSbp1_c11963/f1p0/478	2	p1	(T)15	15	424	438	acgctaggcgtaagtcagga	60.037	20	gttgggagtaacgtgaggga	59.966	20	20	99	363	acgctaggcgtaagtcagga	60.037	20	aggaggagggttgggagtaa	59.928	20	20	99	372	tcacgttactcccaaccctc	59.966	20	atcaacgcaggtatcaaggc	60.103	20	20	348	468
i0_LQ_BSbp1_c11963/f1p0/478	1	c	(T)15aagctatagaaggcgtatcgcaacgcagagtacaagcagtggtataaacgctaggcgtaagtcaggatatcaacgcaggagt(A)12cccccccccaaaaaaaagctctacatatcattgccgcgttgatacaactgaacctac(A)25	191	38	228	acgctaggcgtaagtcagga	60.037	20	gttgggagtaacgtgaggga	59.966	20	20	99	363	acgctaggcgtaagtcagga	60.037	20	aggaggagggttgggagtaa	59.928	20	20	99	372	tcacgttactcccaaccctc	59.966	20	atcaacgcaggtatcaaggc	60.103	20	20	348	468
i0_LQ_BSbp1_c119677/f1p0/433	1	c	(A)19gtatggttgaacacgcttac(A)11c(A)12gtactctgcgttgataccactgcttacaaac(A)25gtactctgcgttgataccactgcttac(A)28cagttacctctgcgttgatatcacactgcttaacc(A)10ccc(A)18gtactctgcgttgataccactgcttgac(A)29gtactctgcgttgataccactgcttacaaaaacc(A)23gtactctgcgttgataccacttgcttac(A)28	410	1	410	TGGTTGaacacgCTTACAAAA	59.26	21	GCAGTGGTATCAACGCAGAG	59.47	20	20	22	141	TGGTTGaacacgCTTACAAAA	59.26	21	AGCAGTGGTATCAACGCAGA	59.47	20	20	22	142	TGGTTGaacacgCTTACAAAA	59.26	21	GCAGTGGTATCAACGCAGAG	59.47	20	20	22	262
i0_LQ_BSbp1_c119679/f1p0/238	1	c	(T)17gtttttttttgtaagcagtggtatcaacgcagagtacatgggagcagtggtatcaacgcagagtacatgggcagtggtatcaacgcagagt(A)23	131	1	131	TCAACGCAGAGTACATGGGA	60.263	20	GCAGTGGTAATCAACGCAGA	59.871	20	20	40	216	AACGCAGAGTACATGGGAGC	60.285	20	GCAGTGGTAATCAACGCAGA	59.871	20	20	42	216	TCAACGCAGAGTACATGGGA	60.263	20	cagtggtaatcaacgccaga	59.716	20	20	40	242
i0_LQ_BSbp1_c119688/f1p0/255	1	c	(A)19gtactctgcgttgtgataccactgcttac(A)21gttacttctgcgttgataccactgcttac(A)19gtactctgcgttgataccactgcttac(A)16	160	46	205	CAGTGGTATCAACGCCAGAG	59.314	20	GCAGTGGTATCAACGCAGAA	59.871	20	20	24	138	CAGTGGTATCAACGCCAGAG	59.314	20	GCAGTGGTAATCAACGCAGA	59.871	20	20	24	253	CAGTGGTATCAACGCCAGAG	59.314	20	AGCAGTGGTATCAACGCAGA	59.47	20	20	24	139
i0_LQ_BSbp1_c11969/f1p0/240	1	c	(T)33gtaagcatttatcaagcgcagt(A)19gtactctgcgtgatatcactgcttac(A)26gtactctgcgttgataccactgcttac(A)22	175	44	218	caacgcagagtAAGCAGTGG	59.658	20	GCAGTGGTATCAACGCAGAG	59.47	20	20	8	191	caacgcagagtAAGCAGTGG	59.658	20	AGCAGTGGTATCAACGCAGA	59.47	20	20	8	192	caacgcagagtAAGCAGTGG	59.658	20	GCAGTGGTATCAACGCAGAG	59.47	20	20	8	240
i0_LQ_BSbp1_c119707/f1p0/464	1	c	(T)30gctaagccagtagtggtatcaacgcagatac(T)31gtaagcagtggtatacaacgcagagtac(T)27aattaagtggtatcaacgcaatta(T)33gtttttgtagctggtatcaacgcagagtac(T)27gttgtaagcagtggtatcaacccagtac(T)16atactctgcgttgataccactgcccatgtactctgcgttgataccacggctac(A)35gtactctgcgttgataccactgccttac(A)21	442	1	442	TGTAGCTGGTATCAACGCAGA	59.502	21	GCAGTGGTATCAACGCAGAG	59.47	20	20	209	327	TGTAGCTGGTATCAACGCAGA	59.502	21	GCAGTGGTATCAACGCAGAG	59.47	20	20	209	415	TTTGTAGCTGGTATCAACGCA	59.382	21	GCAGTGGTATCAACGCAGAG	59.47	20	20	207	327
i0_LQ_BSbp1_c119749/f1p12/685	1	p2	(TC)7	14	62	75	AAGGAGAGCCCCTCTCAAAG	59.95	20	TCATTCACCTGCCATTCGTA	60.073	20	20	298	409	AGCCCCTCTCAAAGTTGGAT	60.074	20	TCATTCACCTGCCATTCGTA	60.073	20	20	304	409	AATGGACAGACGACGGAGAC	60.12	20	TCATTCACCTGCCATTCGTA	60.073	20	20	201	409
i0_LQ_BSbp1_c119755/f1p0/861	1	c	(A)98g(A)33gtactctgcgttgataccactagcttac(A)16	176	657	832	CTTTCTGCTCTTGGAATGGC	59.955	20	ATCCCCTTCAGCAGTACCCT	59.957	20	20	229	464	GCTTTCTGCTCTTGGAATGG	59.955	20	ATCCCCTTCAGCAGTACCCT	59.957	20	20	228	464	CTTTCTGCTCTTGGAATGGC	59.955	20	TCATCCCCTTCAGCAGTACC	60.073	20	20	229	466
i0_LQ_BSbp1_c119766/f1p0/229	1	c	(T)14gtaagcagtggtatcacgcagagtac(T)18gtaagcagtggtatcaacgcagagtac(T)33gtaagcagtggtatcaacgcagagtacatgggagcagtggtatcaacgcagagtaca(T)19at(A)15	211	1	211	AAGCAGTGGTATCACGCAGA	59.47	20	CCACTGCTCCCATGTACTCT	57.74	20	20	16	157	GTAAGCAGTGGTATCAACGCA	58.861	21	CCACTGCTCCCATGTACTCTG	60.717	21	21	58	157	GTAAGCAGTGGTATCAACGCAG	59.835	22	CCACTGCTCCCATGTACTCTG	60.717	21	21	58	157
i0_LQ_BSbp1_c119768/f1p0/398	1	c	(T)23actctgcgttgataccactgcttac(A)19tgtactctgcgttgataccactgcttac(A)20gtctctgcgttgatacactgcttac(A)20tacgttataccgtactctgcgttaaccactgctatgatacacac(A)23gtacctcgttgatacactgctt(A)28gtactctgcgttgataccactgcttac(A)23tagtactctgcgttgataccactgcttac(A)17	373	1	373	CTGCGTTGATACCACTGCTT	58.952	20	tggttaacgcagagtacggT	58.31	20	20	73	187	CTGCGTTGATACCACTGCTT	58.952	20	tggttaacgcagagtacggT	58.31	20	20	26	187	CTGCGTTGATACCACTGCTTA	59.003	21	tggttaacgcagagtacggT	58.31	20	20	73	187
i0_LQ_BSbp1_c11979/f1p3/586	1	p1	(A)134	134	407	540	ATTGTGAGCAGAAAATGGGG	59.933	20	AGCAAGCCTTCCATGACATC	60.226	20	20	53	178	GGCTTTGAGGAGGGCTAAAT	59.688	20	AGCAAGCCTTCCATGACATC	60.226	20	20	7	178	AGGCTTTGAGGAGGGCTAAA	60.332	20	AGCAAGCCTTCCATGACATC	60.226	20	20	6	178
i0_LQ_BSbp1_c119792/f1p0/448	1	c	(A)19gtactctgcgttgataccactgcttac(A)21gtactctgcgttgataccactgcttac(A)23gtactctgcgttgataccactgcttac(A)20gtactctgcgttgataccactgcttac(A)22gtactctgcgttgataccactgcccatgtactctgcgttgataccactgcttac(A)29	296	86	381	TCTGCGTTGATACCACTGCT	59.47	20	AACGCAGAGTACATGGGAGC	60.285	20	20	329	448	TCTGCGTTGATACCACTGCT	59.47	20	AACGCAGAGTACATGGGAGC	60.285	20	20	253	448	TCTGCGTTGATACCACTGCT	59.47	20	AACGCAGAGTACATGGGAGC	60.285	20	20	206	448
i0_LQ_BSbp1_c119798/f1p0/235	1	c	(T)24gagcagggtgtatcacgcagagtac(T)30agcagtggtatcaacgcagagtac(T)24gtaagcagtggtatcaacgcagag(T)17	168	1	168	TTTGAGCAGGGtGTATCACG	59.716	20	GCAGTGGTATCAACGCAGAG	59.47	20	20	21	233	TTTGAGCAGGGtGTATCACG	59.716	20	AGCAGTGGTATCAACGCAGA	59.47	20	20	21	234	GCAGTGGTATCAACGCAGAG	59.47	20	GCAGTGGTATCAACGCAGAG	59.47	20	20	131	233
i0_LQ_BSbp1_c119812/f1p1/215	1	c	(T)22gtaagcagtggtatcaacgcagagtac(T)23gtaagcagtggtatcaacgcagagtacatgggagcagtggtatcaacgcagagtaa(T)19aat(A)14	164	33	196	TCAACGCAGAGTACATGGGA	60.263	20	GCAGTGGTATCAACGCAGAG	59.47	20	20	117	218	AACGCAGAGTACATGGGAGC	60.285	20	GCAGTGGTATCAACGCAGAG	59.47	20	20	119	218	GCAGTGGTATCAACGCAGAG	59.47	20	GCAGTGGTATCAACGCAGAG	59.47	20	20	108	218
i0_LQ_BSbp1_c119824/f1p0/694	1	p1	(T)33	33	1	33	GAGGATTGCTGGCTCATCAT	60.189	20	ATCCATCATAGCCCTTGCAG	60.059	20	20	155	316	GAGGATTGCTGGCTCATCAT	60.189	20	AGCCCTTGCAGTTGTGCTAT	59.904	20	20	155	307	GAGGATTGCTGGCTCATCAT	60.189	20	ATAGCCCTTGCAGTTGTGCT	59.904	20	20	155	309
i0_LQ_BSbp1_c11984/f1p8/255	1	c	(T)21gtaagcagtggtatcacgcagagtac(T)16gtagacagggtatcaacgcagagataagcagtggtatacatcgcagt(A)25gtactctgctggttgataccactgcttac(A)23gtatctctgcgttgataccactgcttac(A)16	231	1	231	AAGCAGTGGTATCACGCAGA	59.47	20	GCAGTGGTATCAACGCAGAG	59.47	20	20	23	210	AAGCAGTGGTATCACGCAGA	59.47	20	AGCAGTGGTATCAACGCAGA	59.47	20	20	23	211	AAGCAGTGGTATCACGCAGA	59.47	20	GCAGTGGTATCAACGCAGAG	59.47	20	20	23	253
i0_LQ_BSbp1_c11986/f1p0/861	1	p1	(T)13	13	735	747	CATGGGTTAGCCGTTCCTTA	59.953	20	TGATGGTGGTGGTAGGGATT	60.05	20	20	31	292	CATGGGTTAGCCGTTCCTTA	59.953	20	AGTAatagGTGGGAGGCGGT	59.848	20	20	31	266	CATGGGTTAGCCGTTCCTTA	59.953	20	ATAGTGGTATGGAGGTGGCG	59.836	20	20	31	171
i0_LQ_BSbp1_c119880/f1p0/924	1	p1	(A)10	10	74	83	ATCCATGCTCCAACTTGAGG	60.073	20	GTGGCTGATTTGCTTGAACA	59.847	20	20	203	329	TCAATTATGCAAGTTGGGCA	60.073	20	GTGGCTGATTTGCTTGAACA	59.847	20	20	175	329	TTGACTCGCTTCACACCATC	59.837	20	CCTCAAGTTGGAGCATGGAT	60.073	20	20	99	222
i0_LQ_BSbp1_c11990/f1p0/908	1	p1	(A)55	55	782	836	TGCCAAGCTCTTCAATTGTG	59.988	20	GATTCTCAGGAACACCGGAA	60.05	20	20	258	442	TGCCAAGCTCTTCAATTGTG	59.988	20	ACTTGAGCCGATTCTCAGGA	59.95	20	20	258	451	AAGGATGCCAAGCTCTTCAA	59.955	20	GATTCTCAGGAACACCGGAA	60.05	20	20	253	442
i0_LQ_BSbp1_c119902/f1p0/230	1	c	(T)23gtaagcagtggtatcaacgcagagtacatgggagcagtggtatcaacgcagagt(A)24gtactctgcgttgataccactgctcccatgtactctgcgttgataccactgcttac(A)17	174	42	215	TCAACGCAGAGTACATGGGA	60.263	20	TCAACGCAGAGTACATGGGA	60.263	20	20	77	184	AACGCAGAGTACATGGGAGC	60.285	20	TCAACGCAGAGTACATGGGA	60.263	20	20	79	184	TCAACGCAGAGTACATGGGA	60.263	20	AACGCAGAGTACATGGGAGC	60.285	20	20	77	182
i0_LQ_BSbp1_c119907/f2p0/826	1	p1	(T)18	18	690	707	AATTTCTGGAAATGGGGGTC	59.996	20	ttgttggtcccaaaATCTCC	59.767	20	20	187	354	ATTGGAGACCAAAGCACCAC	59.973	20	ttgttggtcccaaaATCTCC	59.767	20	20	82	354	GGCAGATCATATTCTCCCCA	59.854	20	atgggccttatattgtcccc	59.873	20	20	219	450
i0_LQ_BSbp1_c119936/f1p12/533	1	c	(T)16g(T)27gtaagcagtggtatcaacgcagagtac(T)31gtaaggcagtgggtatcaacgcagaggtac(T)36gtaagcaagtggtatcaaagcagagt(A)25gtactctgcgttgatacactgctttac(A)42gtactctgagttttgataatcaactgctttac(A)34gtactctgccgttgataccactgcttac(A)43	425	55	479	tcaaccggcAGAGTAGCTTT	60.015	20	CCTCTGcgttgatacccacT	60.134	20	20	37	182	caaccggcAGAGTAGCTTTT	59.517	20	CCTCTGcgttgatacccacT	60.134	20	20	38	182	gtgggtatcaacgCAGAGGT	59.997	20	CAGTGGTATCAACGGCAGAG	59.314	20	20	164	430
i0_LQ_BSbp1_c119951/f1p0/911	1	c	(A)32gtactctgcgttgataccactgcttac(A)18gtactctgctttgataccactgcttac(A)19gtactctgcgttgataccactgcttac(A)18gtactctgcgttgatacactgctgtactctgcgttgattaccactgcttgtactctgcgttgataccactgcttac(A)14caaaaaaccac(A)21taaaagttactctggggcgttgataccatcctgctctac(A)45tgtactctgcgttgatataaccactgcttacc(A)20	426	460	885	ctctgttggccaaatccaat	59.933	20	TTTGGGCTGAAtgatgtcaa	60.049	20	20	333	461	tgacatcaTTCAGCCCAAAA	60.049	20	GCAGTGGTAATCAACGCAGA	59.871	20	20	443	673	ttgacatcaTTCAGCCCAAA	60.049	20	GCAGTGGTAATCAACGCAGA	59.871	20	20	442	673
i0_LQ_BSbp1_c119983/f1p0/332	1	c	(T)35gtaagcagtggtatcaacgcagagtacatgggcagtggtatcaacgcagagtac(T)27gtaagcagtggtatcaacgcagagtac(T)30gtaagcagtggtatcaacgccagagt(A)22gtactctgcgttgataccactgcttac(A)21	269	1	269	GCAGTGGTATCAACGCAGAG	59.47	20	TCAACGCAGAGTAACATGGG	59.716	20	20	120	324	AGCAGTGGTATCAACGCAGA	59.47	20	TCAACGCAGAGTAACATGGG	59.716	20	20	119	324	GCAGTGGTATCAACGCAGAG	59.47	20	TCAACGCAGAGTAACATGGG	59.716	20	20	66	324
i0_LQ_BSbp1_c120023/f1p8/696	1	c	(T)25aagcagttggtatcaacgcagagtac(T)15a(T)14gtaagcagtggtatcaacgcagagtac(T)32gtaagcagtggtattcaacgcagagtac(T)30gtaagccagtggtatcaacgcagtagtactttttatttctttg(T)16ccccaaatttttgtataatatattattctttgtcctaggtacttgtgttttgtacac(T)26cgtatgatggtacactcgcagatct(A)14gaaaacaccaaaacagaacaaagaacctggggttgacccacggtttaac(A)27gttactctgcgttgattaccactgcttacaaaaaaaat(A)16gtactctgcgttgataccactgcttac(A)29gtactctgcgttgataccactgc…	673	1	673	GCAGTGGTATTCAACGCAGA	59.871	20	caaccccaggTTCTTTGTTC	59.425	20	20	144	413	GCAGTGGTATTCAACGCAGA	59.871	20	ccccaggTTCTTTGTTCTGT	59.037	20	20	144	410	GAACAAAGAAcctggggttg	59.425	20	GCAGTGGTATCAACGCAGAG	59.47	20	20	394	531
i0_LQ_BSbp1_c12003/f1p10/320	1	c	(T)27gtaagcagtggtatcaacgcagagtac(T)27gtaagcagtggtatcaacgcagagtac(T)30a(T)38	177	49	225	CGCAGAGTAACAAGCAGTGG	59.658	20	AACGCAGAGTACATGGGAGC	60.285	20	20	11	290	GCAGTGGTATCAACGCAGAG	59.47	20	TCAACGCAGAGTACATGGGA	60.263	20	20	133	292	GCAGTGGTATCAACGCAGAG	59.47	20	TCAACGCAGAGTACATGGGA	60.263	20	20	133	321
i0_LQ_BSbp1_c120041/f1p2/1050	1	p1	(A)373	373	655	1027	ACTGAAAATTCCCAGCAACG	60.11	20	TCTTCCTTCTGTCCTTCGGA	59.92	20	20	136	329	CAGGGATAAGCCCAGAAGTG	59.688	20	TCTTCCTTCTGTCCTTCGGA	59.92	20	20	79	329	AAAATTCCCAGCAACGATGA	60.448	20	TCTTCCTTCTGTCCTTCGGA	59.92	20	20	140	329
i0_LQ_BSbp1_c12009/f1p0/395	1	c	(T)18gtaagcgtggtatcaaacgcagtagtacatagcagtgtatcaacgcagagtaaaagcagtgggtatcaacggcagagaactaaaaaccataaataaat(A)14gtactctgtgcgttgataaccactgcttac(A)28gtactctgcgttgataacacttgcttacataaaacaaaaaaaaacat(A)11gtactctcgcgttgataccactgcttgtactctgcgttgatatacccactgcttac(A)20	322	22	343	agtgggtatcaacggcagaG	60.134	20	GCAGTGGTATCAACGCAGAG	59.47	20	20	96	365	agtgggtatcaacggcagaG	60.134	20	AGCAGTGGTATCAACGCAGA	59.47	20	20	96	366	agtgggtatcaacggcagaG	60.134	20	cagtggtatcaacgcgagag	59.465	20	20	96	289
i0_LQ_BSbp1_c120128/f1p0/769	1	c	(T)10gggtctaaattactgcactatgaattgttagct(A)26gtactctgcgttgataccactgcttac(A)25gtactctgcgttgataccactgcttac(A)22gtactctgcgttgataccactgcttac(A)22gtactctgcgttgataccactgcttac(A)22	268	452	719	TAACCCAGGTCAGGGTCAAG	59.959	20	GAGGAAAAGCATCAGCGAAG	60.096	20	20	118	259	CGAGCAGCCGAGATTTTTAG	60.11	20	CCCTGACCTGGGTTACTTGA	59.959	20	20	28	132	CGAGCAGCCGAGATTTTTAG	60.11	20	GAGGAAAAGCATCAGCGAAG	60.096	20	20	28	259
i0_LQ_BSbp1_c120147/f1p0/861	1	c	(T)11attatacccctatttcaatatgttttaggtgat(TA)15aattcctattatcttttgtataacccctactgtagccaacc(A)28	143	698	840	ACGTTGCTACGCTTGGTCTC	60.462	20	CCATCAATTTCCCTCGAAGA	60.006	20	20	146	419	GACGTTGCTACGCTTGGTCT	60.462	20	CCATCAATTTCCCTCGAAGA	60.006	20	20	145	419	TCTTCGAGGGAAATTGATGG	60.006	20	TGAGGACTCTCTTTCTGGGC	59.53	20	20	400	527
i0_LQ_BSbp1_c12015/f1p0/522	3	p1	(A)22	22	395	416	ctttgactggcgttaggcat	60.27	20	caacgcaaggagtacAAGCA	60.05	20	20	326	484	caacgcaagagtacaagcca	60.05	20	atgcctaacgccagtcaaag	60.27	20	20	107	345	cgcgactgcatgtgttactt	59.935	20	GCAGTGGTATCAACGCAGAG	59.47	20	20	347	520
i0_LQ_BSbp1_c12015/f1p0/522	2	c	(T)18attttttttgtaa(T)26	57	150	206	ctttgactggcgttaggcat	60.27	20	caacgcaaggagtacAAGCA	60.05	20	20	326	484	caacgcaagagtacaagcca	60.05	20	atgcctaacgccagtcaaag	60.27	20	20	107	345	cgcgactgcatgtgttactt	59.935	20	GCAGTGGTATCAACGCAGAG	59.47	20	20	347	520
i0_LQ_BSbp1_c12015/f1p0/522	1	p1	(T)19	19	6	24	ctttgactggcgttaggcat	60.27	20	caacgcaaggagtacAAGCA	60.05	20	20	326	484	caacgcaagagtacaagcca	60.05	20	atgcctaacgccagtcaaag	60.27	20	20	107	345	cgcgactgcatgtgttactt	59.935	20	GCAGTGGTATCAACGCAGAG	59.47	20	20	347	520
i0_LQ_BSbp1_c120163/f1p6/349	1	c	(T)22atcttaaccacccgatcagcaaagcaagcagtggtatcaacgcagagtac(T)29gtaagccagtggtgatcaaccgccagagtac(T)27gtaagcagtggtatcaacgcagagtac(T)25gtaagcagtggtatcaacgcagagtac(T)15actcttttttttt(A)16gttactctgcgttgataccactgcttac(A)21	331	1	331	cagcaaagCAAGCAGTGGTA	60.195	20	GCAGTGGTATCAACGCAGAG	59.47	20	20	38	305	cagcaaagCAAGCAGTGGTA	60.195	20	AGCAGTGGTATCAACGCAGA	59.47	20	20	38	306	gatcagcaaagCAAGCAGTG	59.746	20	GCAGTGGTATCAACGCAGAG	59.47	20	20	35	305
i0_LQ_BSbp1_c12017/f1p0/603	1	p2	(CT)7	14	31	44	AGCCGAGTAGCCAACAGAAA	60.015	20	GGCAGCTCCAAAGACAAAAA	60.365	20	20	204	360	AGCCGAGTAGCCAACAGAAA	60.015	20	AATCTGGGGAAAAACTTCGC	60.431	20	20	204	342	GCCGAGTAGCCAACAGAAAC	59.882	20	GGCAGCTCCAAAGACAAAAA	60.365	20	20	205	360
i0_LQ_BSbp1_c120172/f1p0/690	1	c	(A)29gtactctgcgttgataccactgcttac(A)22gtactctgcgttgataccactgcttac(A)18	123	546	668	CCACAAACAGCATACCCTCC	60.375	20	CAGGTCTCCAGAACACAGCA	60.022	20	20	102	292	CCACAAACAGCATACCCTCC	60.375	20	CAGCAGGTCTCCAGAACACA	60.022	20	20	102	295	TCTCGCTCTCTTTTGGAGGA	60.21	20	TTTCCAGAAGCCATCACCTC	60.195	20	20	13	248
i0_LQ_BSbp1_c120182/f1p0/654	1	c	(C)10agttgaaacac(A)28taaaaaaat(A)28t(A)28gtactctgcgttgataccactgcttac(A)26gtactctgcgttgataccactgcttac(A)25	220	412	631	AGAGTTGGTGTGGGAATTGG	59.82	20	AACAGCTTGGTGTTGCAGTG	59.946	20	20	56	194	AGAGTTGGTGTGGGAATTGG	59.82	20	CTTGCCTAGGATGACAAGCC	59.836	20	20	56	239	ATCAGGCAACAACCAGAAGC	60.263	20	CTTGCCTAGGATGACAAGCC	59.836	20	20	129	239
i0_LQ_BSbp1_c120210/f1p0/242	1	c	(T)28aagcagtggtatcaacgcagagtac(T)19gtaagccatgtggtaatcaacgcagagtac(T)28gctaagcagtggtatcaacgcagaagtatc(T)10cttttc(T)10	186	1	186	CCATGTGGTAATCAACGCAG	59.988	20	caatcggcgagaggtaagag	59.971	20	20	77	229	CCATGTGGTAATCAACGCAG	59.988	20	agtggtaatcaatcggcgag	60.096	20	20	77	238	CCATGTGGTAATCAACGCAG	59.988	20	agcagtggtaatcaatcggc	60.103	20	20	77	241
i0_LQ_BSbp1_c120232/f1p0/260	1	c	(T)31gttaaaaaaggcaagtggttaatcaaaaaaaccgcagggaagttttac(T)36gtaagcagttgggttaatcaaaccgcaggagtaac(T)34	184	1	184	ggttaatcaaaccgcaGGAG	59.569	20	cgttgatacccactgccttt	59.993	20	20	126	241	aaaaaccgcAGGGAAGTTTTA	59.991	21	cgttgatacccactgccttt	59.993	20	20	57	241	AGTtgggttaatcaaaccgc	58.952	20	cgttgatacccactgccttt	59.993	20	20	121	241
i0_LQ_BSbp1_c120243/f1p3/556	1	p1	(A)116	116	416	531	GCAGCGAGAAGAAGAAGGAA	59.836	20	GGGGCAGCAATTTACAAAAA	59.943	20	20	131	361	GAGAAGGAGAAGAAGCCGGT	59.957	20	TGAGAGCGGGAGCCATATAC	60.199	20	20	76	297	AAGCCGGTTGAGAATCAGAA	59.813	20	GGGGCAGCAATTTACAAAAA	59.943	20	20	88	361
i0_LQ_BSbp1_c120245/f1p3/200	1	c	(T)25gtaagcagtggtatcaacgcagagaccgagtggagcagtggtatcaacgcagaagtac(T)27gtaagcagtggtagcaacgcagagtaac(T)12	150	1	150	GCAGTGGTATCAACGCAGAA	59.871	20	gtcggtatcaacgccagagt	60.142	20	20	59	170	GCAGTGGTATCAACGCAGAA	59.871	20	agtcggtatcaacgccagag	60.277	20	20	59	171	ACcgagtggAGCAGTGGTAT	59.604	20	gtcggtatcaacgccagagt	60.142	20	20	49	170
i0_LQ_BSbp1_c120298/f1p0/279	1	c	(T)23gtaagcagtggtatcaacgcagagtaacatggtatcaacgcagaatac(T)22gtaagcagtggtatcaacgcagagtac(T)24actctgcgttgataccactgcccatgtactctgcgttgataccactgcttac(A)19	215	22	236	GCAGTGGTATCAACGCAGAG	59.47	20	tcaaccgcagagtagcagtg	60.199	20	20	118	271	AGCAGTGGTATCAACGCAGA	59.47	20	tcaaccgcagagtagcagtg	60.199	20	20	117	271	GCAGTGGTATCAACGCAGAG	59.47	20	tcaaccgcagagtagcagtg	60.199	20	20	48	271
i0_LQ_BSbp1_c120306/f1p0/885	1	c	(A)28gtactctgcgttgataccactgcttac(A)21gtactctgcgttgataccactgcttac(A)22	125	683	807	AGTCGAGCTCGCTCTCTTTG	60.035	20	TTCGCCTCTCCTGTTGTCTT	59.989	20	20	114	313	AGTCGAGCTCGCTCTCTTTG	60.035	20	TTTCGCCTCTCCTGTTGTCT	59.989	20	20	114	314	AGACAACAGGAGAGGCGAAA	59.989	20	TGAGAAACATCAATCGCTGC	59.955	20	20	295	423
i0_LQ_BSbp1_c120365/f1p0/201	1	c	(T)17gtaagcagtggtatcaacgcagagtac(T)22gcagagtac(T)23gtaagcagtggtatcaacgcagagtac(T)28	153	1	153	GCAGTGGTATCAACGCAGAG	59.47	20	caaccgcagagtaCAAGCAG	59.658	20	20	21	189	AGCAGTGGTATCAACGCAGA	59.47	20	caaccgcagagtaCAAGCAG	59.658	20	20	20	189	GCAGTGGTATCAACGCAGAG	59.47	20	GCAGTGGTATCAACGCAGAG	59.47	20	20	21	173
i0_LQ_BSbp1_c12038/f1p12/818	1	p1	(T)13	13	608	620	acgccgttgactcttcagat	59.874	20	aagaaagagaagcgcatgga	60.096	20	20	372	509	acgccgttgactcttcagat	59.874	20	gaagaaagagaagcgcatgg	60.096	20	20	372	510	ACATGGGGACTGAACCAAAG	59.82	20	ggctaggccaccatatacga	59.945	20	20	111	350
i0_LQ_BSbp1_c120400/f1p0/769	1	p1	(A)101	101	660	760	AGCTAACATTGTGGTTGGGC	60	20	AGCCAGAAGTAGGGTGCTCA	60.012	20	20	353	533	CCATGGGAAGGGGAGATAAT	59.974	20	AGCCAGAAGTAGGGTGCTCA	60.012	20	20	304	533	AATTCGAGAACAGGTGGGTG	59.966	20	AGCCAGAAGTAGGGTGCTCA	60.012	20	20	281	533
i0_LQ_BSbp1_c120419/f1p0/489	1	c	(T)18gtaagcagtggtatcaacgcagagtac(T)17gtaagcagtggtatcaacgcagagtac(T)17gtaagcagtggtatcaacgcagagtac(T)21gtaagcagtggtatcaacgcagagtacatgggcagtggtatcaacgcagagtacatgggagcagtggtatcaacgcagagtac(T)45gtaagcagtggtatcaacgcagagtaacatggtatcaacgcagaatac(T)25gtaagcagtggtatcaacgcagagtac(T)19gtaagcagtggtatcaacgcagagtac(T)18	446	8	453	AACGCAGAGTACATGGGAGC	60.285	20	TCTGCGTTGATACCACTGCT	59.47	20	20	203	311	AACGCAGAGTACATGGGAGC	60.285	20	TCTGCGTTGATACCACTGCT	59.47	20	20	203	384	AACGCAGAGTACATGGGAGC	60.285	20	TCTGCGTTGATACCACTGCT	59.47	20	20	203	430
i0_LQ_BSbp1_c120420/f1p0/250	1	c	(A)19gtactctggcgttgataccactgcttac(A)19gtactctgcgttgataccactgcttgacaaaaaaaac(A)19gtactctgcgttgatacccactgcttaac(A)32	183	42	224	caacgcagagTAAGCAGTGG	59.658	20	GCAGTGGTATCAACGCAGAG	59.47	20	20	7	129	caacgcagagTAAGCAGTGG	59.658	20	AGCAGTGGTATCAACGCAGA	59.47	20	20	7	130	caacgcagagTAAGCAGTGG	59.658	20	CAGTGGGTATCAACGCAGAG	59.314	20	20	7	185
i0_LQ_BSbp1_c120433/f1p0/1011	2	c	(A)29gtactctgcgttgataccactgcttac(A)15	71	920	990	TACTGAAGCCGGGCTAAAAA	59.847	20	CTTCAGCTGGAAGGAAGGTG	59.982	20	20	339	520	TACTGAAGCCGGGCTAAAAA	59.847	20	CACTTCAGCTGGAAGGAAGG	59.982	20	20	339	522	CTCGCAAAGATTGACTTCCC	59.813	20	CTTCAGCTGGAAGGAAGGTG	59.982	20	20	394	520
i0_LQ_BSbp1_c120433/f1p0/1011	1	p1	(T)11	11	795	805	TACTGAAGCCGGGCTAAAAA	59.847	20	CTTCAGCTGGAAGGAAGGTG	59.982	20	20	339	520	TACTGAAGCCGGGCTAAAAA	59.847	20	CACTTCAGCTGGAAGGAAGG	59.982	20	20	339	522	CTCGCAAAGATTGACTTCCC	59.813	20	CTTCAGCTGGAAGGAAGGTG	59.982	20	20	394	520
i0_LQ_BSbp1_c120486/f1p0/854	1	c	(T)24gtaagcagtggtatcaacgcagagtacatgggaagcagtggtatcaacgcagagtac(T)28gtaagcagtggtatcaacgcagagtac(T)28gtaagcagtggtatcaacgcagagtac(T)33gtaagcagtggtatcaacgcagagtac(T)27gtaagcagtggtatcaacgcagagtacatgggaagcagtggtatcaacgcagagtacatgggcagtggtatcaacgcagagt(A)23gtactctgcgtttgataccactgcttac(A)22gtactctgcgtttgataccactgcttac(A)26gtactctggcgtttgataccactgcttac(A)28gtaactcctgcgtttgataccactgcttac(A)24gtactcttgcgttg…	821	22	842	GAAGCAGTGGTATCAACGCA	59.871	20	GCAGTGGTATCAAACGCAGA	59.871	20	20	330	477	GAAGCAGTGGTATCAACGCA	59.871	20	AAGCAGTGgtatcaaacgCC	60.14	20	20	330	534	TCAACGCAGAGTACATGGGA	60.263	20	GCAGTGGTATCAAACGCAGA	59.871	20	20	312	427
i0_LQ_BSbp1_c120490/f1p0/320	1	c	(T)24gtaagcagtggtatcaacgcagagtac(T)38gtaagcagtggtatcaacgcagagtaa(T)22c(T)15gtaagcagtggtatcaacgcagagtac(T)37gtaagcagtggtatcaacgcagagtac(T)24	269	26	294	GCAGTGGTATCAACGCAGAG	59.47	20	GCAGTGGTATCAACGCAGAG	59.47	20	20	183	319	AGCAGTGGTATCAACGCAGA	59.47	20	GCAGTGGTATCAACGCAGAG	59.47	20	20	182	319	GCAGTGGTATCAACGCAGAG	59.47	20	GCAGTGGTATCAACGCAGAG	59.47	20	20	118	319
i0_LQ_BSbp1_c120493/f1p0/708	1	p3	(TCT)5	15	650	664	TTCTTTGGGAATTGTACCGC	59.938	20	TTGGTGAAAAGCCAATCTCC	60.051	20	20	385	502	TTCTTTGGGAATTGTACCGC	59.938	20	GCCAATCTCCATAAGACCCA	59.894	20	20	385	492	GGAGATTGGCTTTTCACCAA	60.051	20	tgcagtCGAATGGGGTAAAT	60.331	20	20	483	696
i0_LQ_BSbp1_c120503/f1p6/765	2	p1	(A)33	33	711	743	GATATTCCCCTGCTGCAAAA	60.038	20	GGGTGGTATCAACGCAGAGT	59.997	20	20	421	679	GATATTCCCCTGCTGCAAAA	60.038	20	AAGCAAAGGTGAGCGTAGGA	60.015	20	20	421	648	GATATTCCCCTGCTGCAAAA	60.038	20	AGTCGAGCTCGCTCTCTTTG	60.035	20	20	421	535
i0_LQ_BSbp1_c120503/f1p6/765	1	c	(T)26gtaagcagtggtatcaacgcagagtac(T)32	85	1	85	GATATTCCCCTGCTGCAAAA	60.038	20	GGGTGGTATCAACGCAGAGT	59.997	20	20	421	679	GATATTCCCCTGCTGCAAAA	60.038	20	AAGCAAAGGTGAGCGTAGGA	60.015	20	20	421	648	GATATTCCCCTGCTGCAAAA	60.038	20	AGTCGAGCTCGCTCTCTTTG	60.035	20	20	421	535
i0_LQ_BSbp1_c120542/f1p0/976	1	c	(C)33t(A)15	49	931	979	TTCATGTCTGATCTCGACGC	59.95	20	CAGCCCTTACACAGTCGTCA	59.897	20	20	210	362	TTCATGTCTGATCTCGACGC	59.95	20	TCCATTACGCTGCTGAACAC	59.871	20	20	210	332	GATCTCGACGCTCAGATTCC	59.917	20	CAGCCCTTACACAGTCGTCA	59.897	20	20	219	362
i0_LQ_BSbp1_c12056/f1p8/264	1	c	(T)16gtaagcagtggtatcaacgcagagtac(T)18gtaagcagtggtatcaacgcagagtac(T)35gtaagcagtggtatcaacgcagagtac(T)16	166	26	191	GCAGTGGTATCAACGCAGAG	59.47	20	GGGTGGTATCAACGCAGAGT	59.997	20	20	90	240	AGCAGTGGTATCAACGCAGA	59.47	20	GGGTGGTATCAACGCAGAGT	59.997	20	20	89	240	GCAGTGGTATCAACGCAGAG	59.47	20	GGGTGGTATCAACGCAGAGT	59.997	20	20	45	240
i0_LQ_BSbp1_c120570/f1p1/694	1	c	(T)27gtaagcagtggtatcaacgcagagtac(T)27gtaagcagtggtatcaacgcagagtacatgggagcagtggtatcaacgcagagtac(T)29gtaagcagtggtatcaacgcagagtac(T)27gtaagcagtggtatcaacgcagagtacatgggagcagtggtatcaacgcagagtac(T)29gtaagcagtggtatcaacgcagagtac(T)28gtaagcagtggtatcaacgccagagtac(T)21gtaagcagtggtatcaacgcagagtac(T)24gtaagcagtggtatcaacgcagagtac(T)23actctgcgttgatacatgttactctgcgttgataccactgttacttacaac(A)20gtactctgcgttgataccactgc…	631	22	652	GCAGTGGTATCAACGCAGAG	59.47	20	TCAACGCAGAGTACATGGGA	60.263	20	20	485	694	AGCAGTGGTATCAACGCAGA	59.47	20	TCAACGCAGAGTACATGGGA	60.263	20	20	484	694	GCAGTGGTATCAACGCAGAG	59.47	20	TCAACGCAGAGTACATGGGA	60.263	20	20	434	694
i0_LQ_BSbp1_c12058/f1p8/222	1	c	(T)25gtaagcagtggtatcaacgcagagtacatgggagcagtggtatcaacgcagagtac(T)31agcagtgtgtatcaacgcagagtac(T)20	157	1	157	TCAACGCAGAGTACATGGGA	60.263	20	ACGCCAGAGTAAGCAGTGGT	59.937	20	20	38	216	AACGCAGAGTACATGGGAGC	60.285	20	ACGCCAGAGTAAGCAGTGGT	59.937	20	20	40	216	CATGGGAGCAGTGGTATCAA	59.522	20	ACGCCAGAGTAAGCAGTGGT	59.937	20	20	51	216
i0_LQ_BSbp1_c12064/f1p0/866	1	c	(A)28gtactctgcgttgataccactgcttac(A)32gtactctgcgttgataccactgctgacctgcgttgataccactgcttac(A)16	152	692	843	AAGCAAAGGTGAGCGTAGGA	60.015	20	GATATTCCCCTGCTGCAAAA	60.038	20	20	6	232	GAAGCAAAGGTGAGCGTAGG	60.015	20	GATATTCCCCTGCTGCAAAA	60.038	20	20	5	232	AGTCGAGCTCGCTCTCTTTG	60.035	20	GATATTCCCCTGCTGCAAAA	60.038	20	20	118	232
i0_LQ_BSbp1_c120640/f1p0/782	1	c	(A)119gtactctgcgttgataccactgcttac(A)17gtactctgcgttgataccactgcttac(A)23gtactctgcgttgataccactgcccatgtactctgcgttgataccactgcttac(A)22	289	451	739	TATTGTTCCTTGGGCTCCTG	60.066	20	GAGGCCCTATCCCTTCAGTC	60.037	20	20	14	130	GACTGAAGGGATAGGGCCTC	60.037	20	TTTTTGGGTTTAAAAGGGGC	60.155	20	20	111	318	AAATTCACACGGAATCCAGC	59.939	20	TTTTTGGGTTTAAAAGGGGC	60.155	20	20	42	318
i0_LQ_BSbp1_c120643/f1p0/626	1	p1	(A)29	29	571	599	CCGCTGTTGGTGTAGGTTTT	60.03	20	CGATCACCATATCAAACCCC	60.014	20	20	359	473	TTTTGGGGAGTTCAGGTACG	59.964	20	CGATCACCATATCAAACCCC	60.014	20	20	234	473	TTTTGGGGAGTTCAGGTACG	59.964	20	CCGATCACCATATCAAACCC	60.014	20	20	234	474
i0_LQ_BSbp1_c120648/f1p0/233	1	c	(T)10ctttttttttagataagcagtggtatcaacgccagagtacttttattttttttta(T)13gtaagcagtggtatcaacgcagagtacttttttttag(T)11ctactctgcgttgataccaatgcttactactctgcgttgatacccactgcttac(A)23	203	1	203	GCAGTGGTATCAACGCAGAG	59.47	20	GCAGTGGTATCAACGCAGAA	59.871	20	20	82	226	AGCAGTGGTATCAACGCAGA	59.47	20	GCAGTGGTATCAACGCAGAA	59.871	20	20	81	226	CAGTGGTATCAACGCCAGAG	59.314	20	GCAGTGGTATCAACGCAGAA	59.871	20	20	27	226
i0_LQ_BSbp1_c120660/f1p0/533	2	p1	(A)17	17	436	452	AGCAGTGGTATCAACGCAGA	59.47	20	tggtcatcaacgcagtcagt	60.319	20	20	413	524	AGCAGTGGTATCAACGCAGA	59.47	20	gtggtcatcaacgcagtcag	60.319	20	20	413	525	AGCAGTGGTATCAACGCAGA	59.47	20	agtggtcatcaacgcagtca	60.319	20	20	413	526
i0_LQ_BSbp1_c120660/f1p0/533	1	c	(A)18tatagtactcactcttcgttttgcgtatagacagcagtgatcgcactgcttagcaaatacaacaaaaaaac(A)18ccgcag(A)12caaaaaaaag(A)10taaagt(A)10gtacaaagac(A)12caaaaagaacaaaataacaaacagat(A)19cataataaataaaataaaaattaaaaataaaataataataat(A)10taaaataaataac(A)12tt(A)12	319	1	319	AGCAGTGGTATCAACGCAGA	59.47	20	tggtcatcaacgcagtcagt	60.319	20	20	413	524	AGCAGTGGTATCAACGCAGA	59.47	20	gtggtcatcaacgcagtcag	60.319	20	20	413	525	AGCAGTGGTATCAACGCAGA	59.47	20	agtggtcatcaacgcagtca	60.319	20	20	413	526
i0_LQ_BSbp1_c120683/f1p0/573	1	c	(T)22gtaagcgtggtatcaacgcagcgtac(T)23gtgtaagcagtgtatcaccgcagagtac(T)22gttgaagacgtgttatccaacgcgagtacaagcagtggatcaaacgcagactt(A)26gtactctgcgttgataccactgcttac(A)19gtactctgcgttgataccactgcttac(A)24ggtacctctgcgttgataccactgcttac(A)21gtactctgcgttgataccactgcttac(A)22gtactctgcgttgataccactgcttac(A)26gtactctgcgttgataccactgcttac(A)25	501	1	501	TAAGCGTGGTATCAACGCAG	59.895	20	GCAGTGGTATCAACGCAGAG	59.47	20	20	23	222	TAAGCGTGGTATCAACGCAG	59.895	20	AGCAGTGGTATCAACGCAGA	59.47	20	20	23	223	TAAGCGTGGTATCAACGCAG	59.895	20	GCAGTGGTATCAACGCAGAG	59.47	20	20	23	268
i0_LQ_BSbp1_c120687/f1p0/518	2	c	(A)13gtac(A)19c(A)33gtactctgcgttgataaccactgcttac(A)41gagtactctgcgttgatacccctgcttac(A)20gc(A)11tactctaacgttgaagtcacctgtccgcatctttgaactgcttacaaacaaacaaaaaagat(A)43	306	144	449	gcagtggtaatcaacgcaga	59.871	20	GCAGTGGTTATCAACGCAGA	59.871	20	20	91	236	gcagtggtaatcaacgcaga	59.871	20	CAGGGGTATCAACGCAGAGT	60.134	20	20	91	305	cgtagttcatcaacgcagga	59.864	20	GCAGTGGTTATCAACGCAGA	59.871	20	20	59	236
i0_LQ_BSbp1_c120687/f1p0/518	1	p1	(T)23	23	1	23	gcagtggtaatcaacgcaga	59.871	20	GCAGTGGTTATCAACGCAGA	59.871	20	20	91	236	gcagtggtaatcaacgcaga	59.871	20	CAGGGGTATCAACGCAGAGT	60.134	20	20	91	305	cgtagttcatcaacgcagga	59.864	20	GCAGTGGTTATCAACGCAGA	59.871	20	20	59	236
i0_LQ_BSbp1_c12069/f1p0/819	1	c	(T)11aaagagctttattgttga(T)11	40	634	673	AGAGGAAGTAGCGGGAGGAG	59.972	20	CTTCGCTTTGATCTCCTTGG	59.948	20	20	354	536	AGCGGGAGGAGGATCTGTAT	60.059	20	CTTCGCTTTGATCTCCTTGG	59.948	20	20	363	536	AGAGGAAGTAGCGGGAGGAG	59.972	20	GCTTCGCTTTGATCTCCTTG	60.096	20	20	354	537
i0_LQ_BSbp1_c12073/f1p6/432	1	c	(A)23gtactctgcgttgataccactgcttac(A)24gtactctgcgttgataccactgcttac(A)28gtactctgcgttgataccactgcttac(A)24gtattttt(A)16gttactctgcgttgataccactgcttac(A)32gtactctgcgttgataccactgcttac(A)27gtactctgcgttgataccactgcttac(A)28	373	38	410	gcagtggtacAACGCAGAGA	60.056	20	GCAGTGGTATCAACGCAGAG	59.47	20	20	18	133	gcagtggtacAACGCAGAGA	60.056	20	AGCAGTGGTATCAACGCAGA	59.47	20	20	18	134	gcagtggtacAACGCAGAGA	60.056	20	GCAGTGGTATCAACGCAGAG	59.47	20	20	18	188
i0_LQ_BSbp1_c120751/f1p0/809	1	c	(AGA)11g(GAA)5	49	286	334	TAGGAGCAAAAATGGCGAAC	60.209	20	TTCTCCCTGTGAATTCGGAC	60.05	20	20	56	201	GTCCGAATTCACAGGGAGAA	60.05	20	TGGCTCGTGTTTTCATTCAA	60.234	20	20	182	281	GTCCGAATTCACAGGGAGAA	60.05	20	TTGGCTCGTGTTTTCATTCA	60.234	20	20	182	282
i0_LQ_BSbp1_c120751/f1p0/809	2	p2	(AT)33	66	674	739	TAGGAGCAAAAATGGCGAAC	60.209	20	TTCTCCCTGTGAATTCGGAC	60.05	20	20	56	201	GTCCGAATTCACAGGGAGAA	60.05	20	TGGCTCGTGTTTTCATTCAA	60.234	20	20	182	281	GTCCGAATTCACAGGGAGAA	60.05	20	TTGGCTCGTGTTTTCATTCA	60.234	20	20	182	282
i0_LQ_BSbp1_c12078/f1p0/819	1	p1	(T)28	28	1	28	ACTCCTTCTTTGACTCGGCA	59.989	20	GGTCTTGATAACGCTGGGAA	60.074	20	20	377	626	ATCACCATAGCCCATCTTGC	59.923	20	TGCCGAGTCAAAGAAGGAGT	59.989	20	20	156	396	TAAAGCCATCACCATAGCCC	59.923	20	TGCCGAGTCAAAGAAGGAGT	59.989	20	20	149	396
i0_LQ_BSbp1_c120787/f1p0/231	1	c	(T)22ctttttttttgtaagcagtggtatcaacaataatccgcccaggatgtac(T)24atgtaaaagcagtggtatcaacaacgcaggagtaac(T)20	151	4	154	atcaacaataatccgcccAG	59.784	20	gggggtatcaacgcaaagta	59.823	20	20	47	224	tggtatcaacaacgcaGGAG	59.716	20	gggggtatcaacgcaaagta	59.823	20	20	110	224	gtggtatcaacaacgcaGGA	59.572	20	gggggtatcaacgcaaagta	59.823	20	20	109	224
i0_LQ_BSbp1_c120805/f1p0/369	1	c	(T)21gtaagcagtggtatcaacgcagagt(A)19gtactctgcgttgataccaactgcttac(A)30gtactctgcgttgataccactgcttac(A)19gtattctgcgttgatacctactgcttac(A)18gtattctggcgttgataccactggcttactctggcgttgataccactgcttgtacctctgcgttgataccactgcttacaaac(A)24	322	1	322	GCAGTGGTATCAACGCAGAG	59.47	20	cagtggtatcaacgcCAGAA	59.716	20	20	25	237	AGCAGTGGTATCAACGCAGA	59.47	20	cagtggtatcaacgcCAGAA	59.716	20	20	24	237	GCAGTGGTATCAACGCAGAG	59.47	20	CAACGCAGAGGTACAAGCAG	59.658	20	20	25	279
i0_LQ_BSbp1_c120808/f1p0/420	1	c	(T)21gtaagcagtggtatcaacgcagagtac(T)18gtaagcagtggtatcaacgcagagtacatgggagcagtggtatcaacgcagagtacatgggcagtggtatcaacgcagagt(A)25gtactctgcgttgataccactgcttac(A)24gtactctgcgttgataccactgcttac(A)31gtactctgcgttgataccactgctcccatgtactctgcgttgataccactgcttac(A)22gtactctgcgttgataccactgcttac(A)22	408	1	408	TCAACGCAGAGTACATGGGA	60.263	20	TCAACGCAGAGTACATGGGA	60.263	20	20	79	323	AACGCAGAGTACATGGGAGC	60.285	20	TCAACGCAGAGTACATGGGA	60.263	20	20	81	323	TCAACGCAGAGTACATGGGA	60.263	20	AACGCAGAGTACATGGGAGC	60.285	20	20	79	321
i0_LQ_BSbp1_c120809/f1p0/272	1	c	(T)22gtaagcagtggtatcaacgcagagatac(T)20gtaagcagtggtatcaacgcaagtaaagcagtggatcacacgcagagtaagcagtgtatacacgcagagt(A)21gtactctgcgttgatacctgcttac(A)16gtactctgcgttgataccactgcttac(A)19	248	1	248	cagtggatcacacgcagagt	59.897	20	GCAGTGGTATCAACGCAGAG	59.47	20	20	98	224	cagtggatcacacgcagagt	59.897	20	AGCAGTGGTATCAACGCAGA	59.47	20	20	98	225	cagtggatcacacgcagagt	59.897	20	GCAGTGGTATCAACGCAGAG	59.47	20	20	98	270
i0_LQ_BSbp1_c120832/f1p0/769	1	c	(A)16gtattctgcgttgataccactgcttac(A)15g(A)19gttactctgcgttgataccactgcccatgtactctgcgttgataccactgcttac(A)18gtactctgcgttgataccactgcttac(A)20gtactctgcgttgataccactgcttac(A)19gtactctgcgttgataccactgcttac(A)22gtactctgcgttgataccactgcttac(A)18gtactctgcgttgataccactgcttac(A)19gtactctgcgttgataccactgcttac(A)21gtactctgcgttgataccactgcttac(A)17gtactctgcgttgataccactgcttac(A)15g(A)19gttactctgcgttgataccactgcccatgtactc…	688	20	707	TCTGCGTTGATACCACTGCT	59.47	20	AACGCAGAGTACATGGGAGC	60.285	20	20	499	625	TCTGCGTTGATACCACTGCT	59.47	20	AACGCAGAGTACATGGGAGC	60.285	20	20	455	625	TCTGCGTTGATACCACTGCT	59.47	20	AACGCAGAGTACATGGGAGC	60.285	20	20	407	625
i0_LQ_BSbp1_c12085/f1p0/261	1	c	(T)31gtaagcagtggtatcaacgcagagtac(T)14g(T)18gtaagcagtggtatcaacgcagagtac(T)22atactatgcgttgataccactgcttac(A)25	192	47	238	acgccagagtaagcagtggt	59.937	20	TAAGCAGTGGTATCAACGCA	57.948	20	20	10	211	acgccagagtaagcagtggt	59.937	20	GTAAGCAGTGGTATCAACGCA	58.861	21	21	10	212	caacgccagagtaagcagtg	59.658	20	TAAGCAGTGGTATCAACGCA	57.948	20	20	8	211
i0_LQ_BSbp1_c12087/f1p24/290	1	c	(T)28gtaagcagtggtatcaacgcagagtacatgggcagtggtatcaacgcagagtac(T)30gtaagcagtggtatcaacgcagagtaca(T)19agtaaaac(A)21gtactctgcgttgataccactgcttac(A)34	249	21	269	GCAGTGGTATCAACGCAGAG	59.47	20	GCAGTGGTATCAACGCAGAG	59.47	20	20	79	230	GCAGTGGTATCAACGCAGAG	59.47	20	AGCAGTGGTATCAACGCAGA	59.47	20	20	79	231	GCAGTGGTATCAACGCAGAG	59.47	20	GCAGTGGTATCAACGCAGAG	59.47	20	20	52	230
i0_LQ_BSbp1_c120881/f1p0/238	1	c	(T)16gtttgtaagcagtggtatcaacgcagagtac(T)39gtaagcagtggtatcaacgcagagtac(T)28actctgcgttgataccactgcttac(A)20ccccccc(A)25	218	1	218	GCAGTGGTATCAACGCAGAG	59.47	20	GCAGTGGTATCAACGCAGAG	59.47	20	20	90	240	GCAGTGGTATCAACGCAGAG	59.47	20	AGCAGTGGTATCAACGCAGA	59.47	20	20	90	241	AGCAGTGGTATCAACGCAGA	59.47	20	GCAGTGGTATCAACGCAGAG	59.47	20	20	89	240
i0_LQ_BSbp1_c12090/f1p0/796	1	p1	(T)17	17	218	234	TGCTCTGAGAGAAATTCGCA	59.823	20	CACGAATCCTCCTAGCAAGC	59.978	20	20	366	622	TGCTCTGAGAGAAATTCGCA	59.823	20	GATGGTCACCCTCTTTGCAT	59.934	20	20	366	585	TGCTCTGAGAGAAATTCGCA	59.823	20	ATGATGGTCACCCTCTTTGC	59.934	20	20	366	587
i0_LQ_BSbp1_c120914/f1p0/836	1	c	(A)11c(A)14g(T)25(A)16	68	749	816	agaggtgttgggggaagaCT	59.968	20	CCAAGTTTTCATGACTGCCA	59.691	20	20	222	388	CCTTTGGACAAAACCAAGGA	59.942	20	CCAAGTTTTCATGACTGCCA	59.691	20	20	254	388	TTGGACAAAACCAAGGAAGC	60.088	20	CCAAGTTTTCATGACTGCCA	59.691	20	20	257	388
i0_LQ_BSbp1_c12092/f1p1/852	1	c	(TCT)9acttcttttctc(A)17ttgttggaatttgtcagaacgagtgttaattaaaaaatcagattttggactctttcaaacaga(T)19	138	651	788	AATGATGGAGGATGCTGAGG	60.034	20	ATCTCTTCTGATCCATGGCG	60.181	20	20	425	646	AATGATGGAGGATGCTGAGG	60.034	20	CGATCGTTGCTGAAATCAAA	59.809	20	20	425	540	AATGATGGAGGATGCTGAGG	60.034	20	TCGATCGTTGCTGAAATCAA	60.343	20	20	425	541
i0_LQ_BSbp1_c120948/f1p0/243	1	c	(T)19gtaagcagtggtatcaacgcagagatac(T)18gttaagcagtggtatcaacgcaagagtc(T)20aagcagtggtatcaacgcagagtaa(T)16agagt(A)17gtactctgcgttgataccactgcttac(A)18	221	1	221	GCAGTGGTATCAACGCAAGA	59.871	20	GCAGTGGTATCAACGCAGAG	59.47	20	20	70	198	GCAGTGGTATCAACGCAAGA	59.871	20	AGCAGTGGTATCAACGCAGA	59.47	20	20	70	199	GCAGTGGTATCAACGCAGAG	59.47	20	GCAGTGGTATCAACGCAGAG	59.47	20	20	23	198
i0_LQ_BSbp1_c12096/f1p2/397	1	c	(A)15taaaaaatgtactctgcgttgataaccactgcttac(A)22gtactctgcgttgataccactgcttac(A)21t(A)26gtactctgcggttgatacgactgcttac(A)47caaaaagtactctgcgttgataaccactgcttac(A)19	276	19	294	TCTGCGTTGATACCACTGCT	59.47	20	ACGCAGAGTACATGGGAAGC	60.285	20	20	95	338	CTCTGCGGTtgatacgACTG	59.465	20	CAACGCAGAGTACATGGGAA	59.716	20	20	169	340	CTCTGCGGTtgatacgACTG	59.465	20	ACGCAGAGTACATGGGAAGC	60.285	20	20	169	338
i0_LQ_BSbp1_c120966/f1p0/946	1	p1	(C)11	11	28	38	TCTCCCTCCACATCTGCTCT	59.945	20	GGTTTCCTCCTCCGATAAGC	60.039	20	20	137	279	GCTTATCGGAGGAGGAAACC	60.039	20	TCGTTCCAGAAAACCCAATC	59.91	20	20	260	491	TAATTGGACAGGCGGACTTC	60.074	20	ATCCTAGCAGCCCATTCCTT	60.06	20	20	548	692
i0_LQ_BSbp1_c120996/f1p11/1033	2	c	(A)31gtactctgcgttgataccactgctcccatgtactctgcgttgataccactgcttac(A)17gtactctgcgttgataccactgcttac(A)22	153	837	989	TCTTCCGCTTTACAGCACCT	60.015	20	TTTGGATTTGAAGCACACCA	60.088	20	20	216	469	TCTTCCGCTTTACAGCACCT	60.015	20	GATTTGAAGCACACCAAGCA	59.847	20	20	216	465	GCAACGCCTATTGAGGAGAC	59.843	20	AGGTGCTGTAAAGCGGAAGA	60.015	20	20	16	235
i0_LQ_BSbp1_c120996/f1p11/1033	1	p1	(T)19	19	698	716	TCTTCCGCTTTACAGCACCT	60.015	20	TTTGGATTTGAAGCACACCA	60.088	20	20	216	469	TCTTCCGCTTTACAGCACCT	60.015	20	GATTTGAAGCACACCAAGCA	59.847	20	20	216	465	GCAACGCCTATTGAGGAGAC	59.843	20	AGGTGCTGTAAAGCGGAAGA	60.015	20	20	16	235
i0_LQ_BSbp1_c121021/f1p0/328	1	c	(T)20aacatgtaagcagttggtatcaacgcagagtac(T)20cttgtaagcagtggtatcaacgcagcgtac(T)24gtaagcagtggtatcaacgcagagtactttttta(T)15actctggttgatgaaccaactggcttacaat(A)18gtagagttactctgcgttgataccactgccttagcaaaaaaat(A)13	281	21	301	GCAGTTGGTATCAACGCAGA	59.871	20	GCAGTGGTATCAACGCAGAG	59.47	20	20	49	273	GCAGTTGGTATCAACGCAGA	59.871	20	GCAGTGGTATCAACGCAGAG	59.47	20	20	49	325	GCAGTTGGTATCAACGCAGA	59.871	20	AGCAGTGGTATCAACGCAGA	59.47	20	20	49	326
i0_LQ_BSbp1_c121022/f1p0/945	1	c	(A)124taat(A)26gtactctgcgttgataccactgcttac(A)33	214	681	894	GTACTAGCAAGCGGAAACGC	60.046	20	TTGGAGAACCACATCTGCTG	59.831	20	20	242	342	GGTACTAGCAAGCGGAAACG	59.904	20	TTGGAGAACCACATCTGCTG	59.831	20	20	241	342	AGCATTTTGCTTTCAGGTGG	60.249	20	TGATCCGAGGGAAGCTAGAA	59.91	20	20	143	319
i0_LQ_BSbp1_c121061/f1p0/240	1	c	(T)26gtaagcagtggtatcaacgcagagtac(T)36gtaagcagtggtatcaacgcagagtac(T)34gaagcagtggtatcaacgcagagata(T)20	196	1	196	GCAGTGGTATCAACGCAGAG	59.47	20	GCAGTGGTATCAACGCAGAG	59.47	20	20	93	236	GCAGTGGTATCAACGCAGAG	59.47	20	AGCAGTGGTATCAACGCAGA	59.47	20	20	93	237	AGCAGTGGTATCAACGCAGA	59.47	20	GCAGTGGTATCAACGCAGAG	59.47	20	20	92	236
i0_LQ_BSbp1_c121064/f1p1/679	1	c	(T)16gtaagcagtggtatcaacgcagagtacatgggagcagtggtatcaacgcagagtac(T)15gtaagcagtggtatcaacgcagagtac(T)26gtaagcagtggtatcaacgcagagtac(T)16gtaagcagtggtatcaacgcagagtac(T)21gtaagcagtggtatcaacgcagagtacatgggcagtggtatcaacgcagagtac(T)32gtaagcagtggtatcaacgcagagtac(T)24actctgcgttgataccactgcccatgtactctgcgttgataccactgcttac(A)17gtactctgcgttgataccactgcttac(A)14gtactctgcgttgataccactgcttac(A)21gtactctgcgttgataccactgctt…	634	23	656	TCTGCGTTGATACCACTGCT	59.47	20	AACGCAGAGTACATGGGAGC	60.285	20	20	504	628	TCTGCGTTGATACCACTGCT	59.47	20	AACGCAGAGTACATGGGAGC	60.285	20	20	463	628	TCTGCGTTGATACCACTGCT	59.47	20	AACGCAGAGTACATGGGAGC	60.285	20	20	419	628
i0_LQ_BSbp1_c121097/f1p0/909	1	c	(T)28gtaagcagtggtatccaacgccccagagtac(T)16gtatagcagtggtatcaacgcagagtac(T)23gtaagcagtgtatcaacgcagagtac(T)20gtaagcagtggtatcaaccgcagagtac(T)31gtaagcagtggtatcaacgcagagtac(T)24gtaagcagtggtatcaacgccagagtac(T)16gtaagcagtggtatcaacgcagagtacc(T)19gtaagcagtggtatcaacgcagagtac(T)17gtaagcagtggtatcaacgcagagtac(T)18actctgcgttggaataccactgctttactctgcgttgataccactctctggtcacttacaaaac(A)12ttactctgcgttgaataccactgcttac(A…	862	1	862	TCTGCGTTTGATACCACTGC	59.871	20	TCAACGCAGAGTACATGGGA	60.263	20	20	634	904	TCTGCGTTTGATACCACTGC	59.871	20	AACGCAGAGTACATGGGAGC	60.285	20	20	634	902	gtatccaacgccCCAGAGTA	59.955	20	TCTGCGTTGATACCACTGCT	59.47	20	20	38	253
i0_LQ_BSbp1_c121111/f1p0/232	1	c	(T)24gtaagcaggtggtatcaacgcagagtacatgggcagtggtatcaacgcagagtag(T)19agtg(A)28gtactactgcgtttgataccactgcttac(A)31	190	20	209	GCAGTGGTATCAACGCAGAG	59.47	20	GCAGTGGTAACAACGCAGAG	59.515	20	20	75	231	GCAGTGGTATCAACGCAGAG	59.47	20	AGCAGTGGTAACAACGCAGA	59.515	20	20	75	232	CAGGTGGTATCAACGCAGAG	59.314	20	GCAGTGGTAACAACGCAGAG	59.515	20	20	48	231
i0_LQ_BSbp1_c12113/f1p11/618	1	p2	(GA)9	18	420	437	CCTACTCCGGCCATATACGA	59.938	20	GGACCACCTTGTTGGTCACT	59.859	20	20	118	345	CCTACTCCGGCCATATACGA	59.938	20	GCCCTTGAATGGTTGTTGAT	59.797	20	20	118	324	CCTACTCCGGCCATATACGA	59.938	20	TCCCGCTGTATGACACTTCA	60.263	20	20	118	224
i0_LQ_BSbp1_c121130/f1p0/388	1	c	(T)28gtaagcaagatttggtatcaaaaacggccagaggtac(T)31gtaagcaagtcggtatcaaacgccagggatgtac(T)24gtaaagccagtctggttatccaatgtaaaacgcaggagtac(T)30actctgcgttgatttacccaactgcttac(A)25gttactctgcgttgataccactgcttac(A)32	339	1	339	gtatcaaacgccaGGGATGT	59.82	20	gcagtggttatcaacgcaga	59.871	20	20	108	387	AAGtcggtatcaaacgccaG	60.132	20	caacgcagagtAAGCAGTGG	59.658	20	20	102	376	gtatcaaacgccaGGGATGT	59.82	20	caacgcagagtAAGCAGTGG	59.658	20	20	108	376
i0_LQ_BSbp1_c121136/f1p0/613	2	p1	(A)32	32	558	589	TAATCGCACCAGTAATGGCA	60.096	20	AACGCAGAGTACATGGGGAG	60.134	20	20	367	541	AGGAAAGGCCAGTTCCTGTT	60.11	20	AACGCAGAGTACATGGGGAG	60.134	20	20	396	541	ACCAGTAATGGCAAAGCCAG	60.132	20	AACGCAGAGTACATGGGGAG	60.134	20	20	374	541
i0_LQ_BSbp1_c121136/f1p0/613	1	p1	(T)26	26	1	26	TAATCGCACCAGTAATGGCA	60.096	20	AACGCAGAGTACATGGGGAG	60.134	20	20	367	541	AGGAAAGGCCAGTTCCTGTT	60.11	20	AACGCAGAGTACATGGGGAG	60.134	20	20	396	541	ACCAGTAATGGCAAAGCCAG	60.132	20	AACGCAGAGTACATGGGGAG	60.134	20	20	374	541
i0_LQ_BSbp1_c12120/f1p5/520	1	c	(T)16gtaagcagtggtatcaacgccagagtac(T)30gtaagcagtgggtatcaacgcagagtac(T)24ctttcgtaagccagtggtcatcaatcgccagagtaagaccgagtggtaatcaaagcgcagagagtaca(T)14gttgtgtttttgtttgtagtatcaacgcagagtac(T)28gtaagcagtggtatcaacgcagagtac(T)33gtaagcagtggtatcaacgccagagtactttc(T)25actctgcgttgataccactgcccatgtactctgcgttgataccactgctcccatgtactctgcgttgataccactgcttac(A)32	501	1	501	tcgccagagtaagaccgagt	60.012	20	TCTGCGTTGATACCACTGCT	59.47	20	20	150	293	tcgccagagtaagaccgagt	60.012	20	GCAGTGGTATCAACGCAGAG	59.47	20	20	150	408	accgagtggtaatcaaagcg	60.132	20	CATGGGAGCAGTGGTATCAA	59.522	20	20	163	442
i0_LQ_BSbp1_c121217/f1p3/320	1	c	(T)22gtaagcagtggtatcaacgcagagtac(T)21gtaaggcagtggtatcaacgcagagtacatgggagcagtggtatcaacgcagagtacatgggcagtggtatcaacgcagagtac(T)24gtaagcagtggtatcaacgcagagtac(T)25	230	1	230	TCAACGCAGAGTACATGGGA	60.263	20	gcaagtggtatcaacGCAGA	59.871	20	20	84	260	AACGCAGAGTACATGGGAGC	60.285	20	gcaagtggtatcaacGCAGA	59.871	20	20	86	260	CATGGGAGCAGTGGTATCAA	59.522	20	gcaagtggtatcaacGCAGA	59.871	20	20	97	260
i0_LQ_BSbp1_c121218/f1p0/661	1	c	(T)26acacttcaattttcccctcgaatgcaatctaaatctcccagatccaataagtgctatgtctaacatccccatcccaatctgcaattc(CT)9	131	1	131	GAGGAATATGGGTTCGAGCA	60.036	20	GAAAAGGAGCCCATCTAGGG	60.032	20	20	369	554	GAGGAATATGGGTTCGAGCA	60.036	20	CCCATCTAGGGTTTTGGGTT	60.046	20	20	369	545	GGAATATGGGTTCGAGCAAA	59.901	20	GAAAAGGAGCCCATCTAGGG	60.032	20	20	371	554
i0_LQ_BSbp1_c121218/f1p0/661	2	c	(TG)6(T)27	39	566	604	GAGGAATATGGGTTCGAGCA	60.036	20	GAAAAGGAGCCCATCTAGGG	60.032	20	20	369	554	GAGGAATATGGGTTCGAGCA	60.036	20	CCCATCTAGGGTTTTGGGTT	60.046	20	20	369	545	GGAATATGGGTTCGAGCAAA	59.901	20	GAAAAGGAGCCCATCTAGGG	60.032	20	20	371	554
i0_LQ_BSbp1_c121233/f1p0/280	1	c	(T)22gtaagcagtggtatcaacgcagaatac(T)19agtagcagtggtatcaacgcagagtacaagcggtggtatcaacgcagagtactta(T)15gagt(A)19gtactctgcgttgataccactgctt(A)27gtactctgcgttgatacgcaactcttac(A)17	258	1	258	GCAGTGgtatcaacgCAGAA	59.871	20	GCAGTGGTATCAACGCAGAG	59.47	20	20	26	183	GCAGTGgtatcaacgCAGAA	59.871	20	AGCAGTGGTATCAACGCAGA	59.47	20	20	26	184	GCAGTGgtatcaacgCAGAA	59.871	20	AGTTgcGTATCAACGCAGAG	59.101	20	20	26	235
i0_LQ_BSbp1_c121259/f1p0/621	1	c	(T)31agcagagtatcaaagcagtggtatcaacgcaagagtac(T)31aagcagtgtattaacaacgcagctac(T)30gtagcagttaaacgcagggagtac(T)20gttaaagcagaaatcaaaaacgcagagtactc(T)26aacagtggtacaaaaacagagtac(T)17cttaactgcttaaaaaacctgcgtttcacact(A)30ttcgtgtacactgct(A)30gtactctgcgtttgataccactgctac(A)41tactattgcttgatacccctgcttac(A)45	545	21	565	GCAGAAAtcaaaAACGCAGA	59.041	20	GCAGTGGTATCAAACGCAGA	59.871	20	20	226	449	AGCAGTTAAAcgcagGGAGT	59.008	20	GCAGTGGTATCAAACGCAGA	59.871	20	20	178	449	GCAGAAAtcaaaAACGCAGAG	60.011	21	GCAGTGGTATCAAACGCAGA	59.871	20	20	226	449
i0_LQ_BSbp1_c121311/f1p0/485	1	c	(T)24gtaagcagtggtatcaacgcagagtac(T)21gtaagcagtggtatcaacgcagagtac(T)24gtaagcagtggtatcaacgcagagtac(T)25actctgcgttgataccactgcttac(A)23gtactctgcgttgataccactgcttac(A)23gtactctgcgttgataccactgcttac(A)19gtactctgcgttgataccactgcttac(A)22gtactctgcgttgatacactgcttact(A)23	418	45	462	caacgcagagTAAGCAGTGG	59.658	20	GCAGTGGTATCAACGCAGAG	59.47	20	20	8	239	caacgcagagTAAGCAGTGG	59.658	20	AGCAGTGGTATCAACGCAGA	59.47	20	20	8	240	GCAGTGGTATCAACGCAGAG	59.47	20	GCAGTGGTATCAACGCAGAG	59.47	20	20	171	289
i0_LQ_BSbp1_c121312/f1p0/699	1	p3	(GAA)9	27	240	266	AATCCACGATGAGGAAGACG	60.073	20	CCCTAGAACAGAGGCGACAG	60.005	20	20	157	383	TAAGCTCCTCTCCCCTCTCC	59.912	20	CGTCTTCCTCATCGTGGATT	60.073	20	20	23	176	AATGCCAACAACAGAAACCC	59.836	20	CCCTAGAACAGAGGCGACAG	60.005	20	20	107	383
i0_LQ_BSbp1_c121312/f1p0/699	2	p1	(T)26	26	537	562	AATCCACGATGAGGAAGACG	60.073	20	CCCTAGAACAGAGGCGACAG	60.005	20	20	157	383	TAAGCTCCTCTCCCCTCTCC	59.912	20	CGTCTTCCTCATCGTGGATT	60.073	20	20	23	176	AATGCCAACAACAGAAACCC	59.836	20	CCCTAGAACAGAGGCGACAG	60.005	20	20	107	383
i0_LQ_BSbp1_c121319/f1p3/341	1	c	(T)22gtaagcagtggtatcaacgcagagtac(T)20gtaagctgtggtatcaagcgagtaagcagtggtatcaacgagat(A)21ctactctgcgtttataccacatgctt(A)24tcactcgtatgataccatgcttac(A)19gtaatactgcgttgatacactgc(A)19gtactctgcgttgataccactgcttac(A)22	318	1	318	GCAGTGGTATCAACGCAGAG	59.47	20	GCAGTGGTATCAACGCAGAG	59.47	20	20	26	291	GCAGTGGTATCAACGCAGAG	59.47	20	AGCAGTGGTATCAACGCAGA	59.47	20	20	26	292	AGCAGTGGTATCAACGCAGA	59.47	20	GCAGTGGTATCAACGCAGAG	59.47	20	20	25	291
i0_LQ_BSbp1_c12140/f1p0/302	1	c	(A)19gtactctgcgttgataccactgcttac(A)43gtactctgcgtttgataccactgcttgc(A)21ttactctgcgttgataccactgcttac(A)34gtactctgcgttgataccactgcttac(A)34	260	20	279	ggtatcaaacgCAGAGTGTAAAAA	59.617	24	GCAGTGGTATCAAACGCAGA	59.871	20	20	0	131	ggtatcaaacgCAGAGTGTAAAA	58.383	23	GCAGTGGTATCAAACGCAGA	59.871	20	20	0	131	ggtatcaaacgCAGAGTGTAAAAA	59.617	24	GCAGTGGTATCAACGCAGAG	59.47	20	20	0	179
i0_LQ_BSbp1_c121453/f1p2/248	1	c	(T)21gtaagcagtggtattcaacgcagaagtac(T)25gtaagcagtagcagtgtatcaacgcagagtac(T)23gtaagcagtggtatcaacgcagagtac(T)20	177	1	177	GCAGTGgtatTCAACGCAGA	59.871	20	GGGTGGTATCAACGCAGAGT	59.997	20	20	25	223	GCAGTGgtatTCAACGCAGA	59.871	20	GCAGTTGGTATCAACGCAGA	59.871	20	20	25	250	AAGCAGTGgtatTCAACGCA	59.347	20	GGGTGGTATCAACGCAGAGT	59.997	20	20	23	223
i0_LQ_BSbp1_c121474/f1p0/645	1	c	(A)32gtactctgcgttgataccactgcttac(A)30	89	531	619	ATGGTTTCTTTGATGTCGCC	59.939	20	TCAAAACAAAATCATCGCCA	60.051	20	20	402	503	AAGAAGAAGAAGCCAAGGGG	59.821	20	TCAATGAGATACCATGGCGA	60.033	20	20	160	436	AGAAGAGGGGGCCTAACTCA	60.204	20	TCAATGAGATACCATGGCGA	60.033	20	20	242	436
i0_LQ_BSbp1_c121476/f1p0/287	1	c	(A)178c(A)29	208	60	267	TCCATGTTCCATTTCCATGA	59.707	20	CAGGTATCAACGCAGAGTACTTTTT	60.12	25	25	37	286	TCCATGTTCCATTTCCATGAT	60.006	21	CAGGTATCAACGCAGAGTACTTTTT	60.12	25	25	37	286	TCCATGTTCCATTTCCATGA	59.707	20	AGGTATCAACGCAGAGTACTTTTT	57.728	24	24	37	285
i0_LQ_BSbp1_c121477/f1p3/932	2	p1	(A)26	26	882	907	GGGGAACTGACGTTGGTTTA	59.83	20	TGCCCGAAGATTCAGTTTCT	59.813	20	20	337	570	GGGGAACTGACGTTGGTTTA	59.83	20	TTGCCCGAAGATTCAGTTTC	60.192	20	20	337	571	GGGGAACTGACGTTGGTTTA	59.83	20	CTGTTGCCCGAAGATTCAGT	60.255	20	20	337	574
i0_LQ_BSbp1_c121477/f1p3/932	1	p1	(T)275	275	1	275	GGGGAACTGACGTTGGTTTA	59.83	20	TGCCCGAAGATTCAGTTTCT	59.813	20	20	337	570	GGGGAACTGACGTTGGTTTA	59.83	20	TTGCCCGAAGATTCAGTTTC	60.192	20	20	337	571	GGGGAACTGACGTTGGTTTA	59.83	20	CTGTTGCCCGAAGATTCAGT	60.255	20	20	337	574
i0_LQ_BSbp1_c12149/f1p0/230	1	c	(T)19atttgtaagccagtggtatcaacgcagagtacgtac(T)32gttattttgcagagtagtatcagcgcagagtac(T)33	153	1	153	CCAGTGGTATCAACGCAGAG	59.314	20	gcagaaagcaaacgcaataa	59.101	20	20	28	192	CCAGTGGTATCAACGCAGAG	59.314	20	ggtatcaacgcagaaagcaa	58.92	20	20	28	201	CCAGTGGTATCAACGCAGAG	59.314	20	ggtatcaacgcagaaagcaaa	60.258	21	21	28	201
i0_LQ_BSbp1_c121497/f1p0/783	1	p3	(TAT)6	18	534	551	AGATCGGCTGCCCTAATTTT	60.061	20	AAGGGAATGGGAGAGAAGGA	60.008	20	20	32	186	AGATCGGCTGCCCTAATTTT	60.061	20	GAAGGGAATGGGAGAGAAGG	60.008	20	20	32	187	AAGATCGGCTGCCCTAATTT	60.061	20	AAGGGAATGGGAGAGAAGGA	60.008	20	20	31	186
i0_LQ_BSbp1_c12154/f1p0/254	1	c	(T)14gtaagtggtatcaacgcagagta(T)13gtaagcagtggtatcaacgcagagtag(T)17agagt(A)16gtactctgcgttgataccactgctt(A)30gtactctgcgttgataccactgcttac(A)13	210	22	231	GCAGTGGTATCAACGCAGAG	59.47	20	GCAGTGGTATCAACGCAGAG	59.47	20	20	75	213	GCAGTGGTATCAACGCAGAG	59.47	20	AGCAGTGGTATCAACGCAGA	59.47	20	20	75	214	AGCAGTGGTATCAACGCAGA	59.47	20	GCAGTGGTATCAACGCAGAG	59.47	20	20	74	213
i0_LQ_BSbp1_c121562/f1p0/836	2	p1	(A)28	28	761	788	TGCAAAGAGGTCGGAGAGTT	59.989	20	CAGTCCATTCTACAAGCGCA	60.011	20	20	160	271	AAGGGACTAACGGGGAGAGA	60.067	20	CAGTCCATTCTACAAGCGCA	60.011	20	20	54	271	GAAGGGACTAACGGGGAGAG	60.067	20	CAGTCCATTCTACAAGCGCA	60.011	20	20	53	271
i0_LQ_BSbp1_c121562/f1p0/836	1	p2	(GA)7	14	69	82	TGCAAAGAGGTCGGAGAGTT	59.989	20	CAGTCCATTCTACAAGCGCA	60.011	20	20	160	271	AAGGGACTAACGGGGAGAGA	60.067	20	CAGTCCATTCTACAAGCGCA	60.011	20	20	54	271	GAAGGGACTAACGGGGAGAG	60.067	20	CAGTCCATTCTACAAGCGCA	60.011	20	20	53	271
[truncated: 102,290 more rows]
