# Supplementary material for: Full Transcriptome Analysis of Callus Suspension Culture System of Bletilla striata
Source: Front Genet. 2020 Oct 15;11:995. doi: 10.3389/fgene.2020.00995 (PMC7593603; doi:10.3389/fgene.2020.00995)
Supplement: Supplementary file 2 [file Table_2.XLSX]

## Sheet: Sheet1
Table 2
Library ID	Sample name	Raw reads	Clean reads	Clean bases	Error rate(%)	Q20(%)	Q30(%)	GC content(%)
FRAS190050344-1a	BS01	56960062	55434040	8.32G	0.03	97.77	93.61	45.3
FRAS190050345-1a	BS02	64710036	63948232	9.59G	0.03	97.81	93.66	45.1
FRAS190050346-1a	BS03	62550314	60854658	9.13G	0.03	97.93	93.97	44.73
FRAS190050347-1a	BS04	68425960	67152294	10.07G	0.03	97.9	93.98	46.74
FRAS190050348-1a	BS05	77860762	73560574	11.03G	0.03	97.94	94.09	47.34
FRAS190050349-1a	BS06	67557700	66629280	9.99G	0.03	97.84	93.85	46.85
FRAS190050350-1a	BS07	62983310	61705188	9.26G	0.03	97.89	93.89	45.85
FRAS190050351-1a	BS08	60802994	58798382	8.82G	0.03	97.93	94.03	45.81
FRAS190050352-1a	BS09	68038342	65917640	9.89G	0.03	97.88	93.93	45.32
FRAS190050353-1a	BS10	83089632	80731038	12.11G	0.03	97.87	93.86	45.4
FRAS190050354-1a	BS11	77495368	75638624	11.35G	0.03	97.85	93.92	46.77
FRAS190050355-1a	BS12	73740596	72411246	10.86G	0.03	97.91	93.97	46.57
FRAS190050356-1a	BS13	65165150	63572558	9.54G	0.03	97.83	93.82	46.5
FRAS190050357-1a	BS14	55533042	54499344	8.17G	0.03	97.95	94.07	46.18
FRAS190050358-1a	BS15	59130306	58289554	8.74G	0.03	97.84	93.78	46.3
FRAS190050359-1a	BS16	53084272	52202430	7.83G	0.03	97.82	93.85	45.79
FRAS190050360-1a	BS17	60307100	59274226	8.89G	0.03	97.62	93.47	46.05
FRAS190050361-1a	BS18	49768628	48838162	7.33G	0.03	97.94	94.15	45.52
FRAS190050362-1a	BS19	50652868	49725090	7.46G	0.03	97.44	93.34	45.26
FRAS190050363-1a	BS20	52009780	51208802	7.68G	0.03	97.8	93.79	45.38
FRAS190050364-1a	BS21	54059774	53184004	7.98G	0.03	97.53	93.14	45.13
FRAS190050365-1a	BS22	53682236	52738402	7.91G	0.03	97.7	93.69	47.38
FRAS190050366-1a	BS23	56317392	55352946	8.3G	0.03	97.77	93.77	44.91
